# Supplementary material for: Antimicrobial-producing bacteria from fish epidermal mucus alter the fish epidermal bacterial flora and host resistance to infection
Source: Appl Environ Microbiol. 2025 Oct 30;91(11):e01450-25. doi: 10.1128/aem.01450-25 (PMC12628852; doi:10.1128/aem.01450-25)
Supplement: Data Set S2 — OTU clustering results. [file aem.01450-25-s0002.xlsx]

## Sheet: Data sheet 5
Name	Taxonomy	Combined Abundance	Control day1-1	Control day1-3	Control day1-4	Control day2-2	Control day2-3	Control day2-4	Control day3-1	Control day3-2	Control day6-2	Control day6-3	Control day6-4	Sequence
KF625183.1.1786	D_0__Bacteria, D_1__Proteobacteria, D_2__Gammaproteobacteria, D_3__Enterobacteriales, D_4__Enterobacteriaceae, D_5__Klebsiella, D_6__Klebsiella oxytoca	397	1	0	0	0	0	0	30	0	0	366	0	CAGGCCTAACACATGCAAGTCGAACGGTAGCACAGAGAGCTTGCTCTCGGGTGACGAGTGGCGGACGGGTGAGTAATGTCTGGGAAACTGCCTGATGGAGGGGGATAACTACTGGAAACGGTAGCTAATACCGCATAACGTCGCAAGACCAA
CP007799.4461895.4463619	D_0__Bacteria, D_1__Proteobacteria, D_2__Gammaproteobacteria, D_3__Enterobacteriales, D_4__Enterobacteriaceae, D_5__Escherichia-Shigella, Ambiguous_taxa	23	0	0	0	0	0	1	0	0	0	0	22	CAGGCCTAACACATGCAAGTCGAACGGTAACAGGAAACAGCTTGCTGTTTCGCTGACGAGTGGCGGACGGGTGAGTAATGTCTGGGAAACTGCCTGATGGAGGGGGATAACTACTGGAAACGGTAGCTAATACCGCATAACGTCGCAAGAC
KF625182.1.1673	D_0__Bacteria, D_1__Proteobacteria, D_2__Gammaproteobacteria, D_3__Aeromonadales, D_4__Aeromonadaceae, D_5__Aeromonas, D_6__Aeromonas allosaccharophila	586	471	7	6	26	2	2	5	0	63	1	3	GCAGGCCTAACACATGCAAGTCGAGCGGCAGCGGGAAAGTAGCTTGCTACTTTTGCCGGCGAGCGGCGGACGGGTGAGTAATGCCTGGGGATCTGCCCAGTCGAGGGGGATAACAGTTGGAAACGACTGCTAATACCGCATACGCCCTACGGG
BBPC01190614.7148.8812	D_0__Bacteria, D_1__Proteobacteria, D_2__Gammaproteobacteria, D_3__Pseudomonadales, D_4__Pseudomonadaceae, D_5__Pseudomonas, D_6__Humulus lupulus var. lupulus	46	14	0	0	0	0	0	27	0	3	0	2	CAGGCCTAACACATGCAAGTCGAGCGGTAGAGAGAAGCTTGCTTCTCTTGAGAGCGGCGGACGGGTGAGTAATGCCTAGGAATCTGCCTGGTAGTGGGGGATAACGTTCGGAAACGAACGCTAATACCGCATACGTCCTACGGGAGAAAGC
KF625191.1.1667	D_0__Bacteria, D_1__Proteobacteria, D_2__Gammaproteobacteria, D_3__Enterobacteriales, D_4__Enterobacteriaceae, D_5__Enterobacter, D_6__Klebsiella aerogenes	2	0	0	0	0	0	0	0	0	0	2	0	CAGGCCTAACACATGCAAGTCGAGCGGTAGCACAGAGAGCTTGCTCTCGGGTGACGAGCGGCGGACGGGTGAGTAATGTCTGGGAAACTGCCTGATGGAGGGGGATAACTACTGGAAACGGTAGCTAATACCGCATAACGTCGCAAGACCAA
LNNI01000005.225118.226745	D_0__Bacteria, D_1__Proteobacteria, D_2__Gammaproteobacteria, D_3__Pseudomonadales, D_4__Pseudomonadaceae, D_5__Pseudomonas, D_6__Stenotrophomonas rhizophila	975	0	0	695	160	12	9	0	98	0	0	1	GCAGGCCTAACACATGCAAGTCGAGCGGATGAGAAGAGCTTGCTCTTCGATTCAGCGGCGGACGGGTGAGTAATGCCTAGGAATCTGCCTGGTAGTGGGGGACAACGTTTCGAAAGGAACGCTAATACCGCATACGTCCTACGGGAGAAAGC
KJ535397.1.1610	D_0__Bacteria, D_1__Proteobacteria, D_2__Gammaproteobacteria, D_3__Pseudomonadales, D_4__Pseudomonadaceae, D_5__Pseudomonas, D_6__Pseudomonas putida	7	0	1	0	1	3	2	0	0	0	0	0	GCAGGCCTAACACATGCAAGTCCGAGCGGATGACGGGAGCTTTGCTCCTTTGATTCAGCGGCGGACGGGTGAGTAATGCCTAGGAATCTGCCTGGTAGTGGGGGACAACGTTTCGAAAGGAACGCTAATACCGCATACGTCCTACGGGAGAAAGC
DQ082863.1.1602	D_0__Bacteria, D_1__Proteobacteria, D_2__Gammaproteobacteria, D_3__Pseudomonadales, D_4__Pseudomonadaceae, D_5__Pseudomonas, D_6__Pseudomonas sp. LDC-5 MNNG mutant	1	0	0	0	0	1	0	0	0	0	0	0	CAGGCCTATACATGCAGTCCAGCGGATGACGGGAGCTTGCTCCTTGATTCAGCGGCGGACGGGTGAGTAATGCCTAGGAATCTGCCTGGTAGTGGGGGACAACGTTTCGAAAGGAACGCTAATACCGCATACGTCCTACGGGAGAAAG
JN579953.1.1594	D_0__Bacteria, D_1__Proteobacteria, D_2__Gammaproteobacteria, D_3__Pseudomonadales, D_4__Pseudomonadaceae, D_5__Pseudomonas, D_6__uncultured bacterium	58	28	0	0	0	0	1	29	0	0	0	0	CAGGCCTAACACATGCAAGTCGAGCGGATGACAGGAGCTTGCTCCTGAATTCAGCGGCGGACGGGTGAGTAATGCCTAGGAATCTGCCTGGTAGTGGGGGACAACGTTTCGAAAGGAACGCTAATACCGCATACGTCCTACGGGAGAAAGC
KJ535391.1.1590	D_0__Bacteria, D_1__Proteobacteria, D_2__Gammaproteobacteria, D_3__Pseudomonadales, D_4__Pseudomonadaceae, D_5__Pseudomonas, D_6__Pseudomonas putida	6627	132	228	309	2463	1656	1305	208	167	4	14	141	GCAGGCCTAACACATGCAAGTCGAGCGGATGACGGGAGCTTGCTCCTTGATTCAGCGGCGGACGGGTGAGTAATGCCTAGGAATCTGCCTGGTAGTGGGGGACAACGTTTCGAAAGGAACGCTAATACCGCATACGTCCTACGGGAGAAAGCAG
JN579965.1.1567	D_0__Bacteria, D_1__Proteobacteria, D_2__Gammaproteobacteria, D_3__Pseudomonadales, D_4__Pseudomonadaceae, D_5__Pseudomonas, D_6__uncultured bacterium	1	0	0	0	0	1	0	0	0	0	0	0	CAGGCCTAACACATGCAAGTCGAGCGGATGAGAAGAGCTTGCTCTTCGATTCAGCGGCGGACGGGTGAGTAATACCTAGGAATCTGCCTGGTAGTGGGGGACAACGTTTCGAAAGGAACGCTAATACCGCATACGTCCTACGGGAGAAAG
KU851852.1.1577	D_0__Bacteria, D_1__Proteobacteria, D_2__Gammaproteobacteria, D_3__Betaproteobacteriales, D_4__Chromobacteriaceae, D_5__Vogesella, D_6__uncultured bacterium	7	0	2	0	1	0	1	0	0	3	0	0	CATGCTTTACACATGCAAGTCGAACGGTAACAGGGTGCTTGCACCGCTGACGAGTGGCGAACGGGTGAGTAATGCGTCGGAACGTGCCGGGTAGTGGGGGATAACGCAGCGAAAGTTGTGCTAATACCGCATACGTACTGAGGTAGAAAGT
FJ456355.1.1575	D_0__Bacteria, D_1__Proteobacteria, D_2__Gammaproteobacteria, D_3__Vibrionales, D_4__Vibrionaceae, D_5__Photobacterium, D_6__uncultured bacterium	1	0	0	0	0	0	0	0	0	0	1	0	CAGGCCTAACACATGCAAGTCGAGCGGTAACAGATTGATAGCTTGCTATCAATGCTGACGAGCGGCGGACGGGTGAGTAATGCCTGGGAATATACCCTGATGTGGGGGATAACTATTGGAAACGATAGCTAATACCGCATAATCTCTTCG
DQ497785.1.1557	D_0__Bacteria, D_1__Proteobacteria, D_2__Gammaproteobacteria, D_3__Pseudomonadales, D_4__Pseudomonadaceae, D_5__Pseudomonas, D_6__uncultured bacterium	3	0	1	0	0	1	0	0	0	1	0	0	CATGCAAGTCGAGCGGTAGAGAGAAGCTTGCCTCTCTTGAGAGCGGCGGACGGGTGAGTAATGCCTAGGAATCTGCCTGGTAGTGGGGGATAACGTTCGGAAACGGACGCTAATACCGCATACGTCCTACGGGAGAAAG
KJ535396.1.1585	D_0__Bacteria, D_1__Proteobacteria, D_2__Gammaproteobacteria, D_3__Pseudomonadales, D_4__Moraxellaceae, D_5__Acinetobacter, D_6__Acinetobacter schindleri	1	1	0	0	0	0	0	0	0	0	0	0	CAGGCTTAACACATGCAAGTCGAGCGGGGAAAGGTAGCTTGCTACTGGACCTAGCGGCGGACGGGTGAGTAATGCTTAGGAATCTGCCTATTAGTGGGGGACAACGTTCCGAAAGGAACGCTAATACCGCATACGTCCTACGGGAGAAAGCA
EU580468.1.1553	D_0__Bacteria, D_1__Proteobacteria, D_2__Gammaproteobacteria, D_3__Betaproteobacteriales, D_4__Burkholderiaceae, D_5__Rhodoferax, D_6__uncultured bacterium	4	0	0	0	1	0	0	2	0	0	1	0	CATGGCTTACACATGCAAGTCGAACGGCAGCACGGGAGCAATCCTGGAGGCGAGTGGCGAACGGGTGAGTAATATATCGGAACGTGCCCAGTCGTGGGGGATAACGCAGCGAAAGCTGTGCTAATACCGCATACGATCTACGGATGAAAGCG
JN030540.1.1553	D_0__Bacteria, D_1__Proteobacteria, D_2__Gammaproteobacteria, D_3__Alteromonadales, D_4__Alteromonadaceae, D_5__Rheinheimera, D_6__uncultured bacterium	18	2	7	3	3	1	0	0	2	0	0	0	CAGGCCTAACACATGCAAGTCGAGCGGGGTTTTCGGACCTAGCGGCGGACGGGTGAGTAATGCGTAGGGAGCTGCCCGATAGAGGGGGATACCAGTTGGAAACGACTGTTAATACCGCATAATGTCTACGGACCAAAGTGTGGGACCTTCGG
JN695887.1.1587	D_0__Bacteria, D_1__Proteobacteria, D_2__Gammaproteobacteria, D_3__Enterobacteriales, D_4__Enterobacteriaceae, D_5__Enterobacter, D_6__Enterobacter sp. E177e	113	0	0	0	0	0	1	0	0	0	0	112	CAGGCCTAACACATGCAAGTCGAACGGTAACAGGAAGCAGCTTGCTGCTTCGCTGACGAGTGGCGGACGGGTGAGTAATGTCTGGGAAACTGCCTGATGGAGGGGGATAACTACTGGAAACGGTAGCTAATACCGCATAACGTCGCAAGAC
HQ883958.1.1549	D_0__Bacteria, D_1__Proteobacteria, D_2__Gammaproteobacteria, D_3__Enterobacteriales, D_4__Enterobacteriaceae, D_5__Escherichia-Shigella, D_6__uncultured bacterium	1	0	0	0	0	0	0	0	0	0	0	1	CAGGCCTAACACATGCAAGTCGAACGGTAACAGGAAGCAGCTTGCTGCTTCGCTGACGAGTGGCGGACGGGTGAGTAATGTCTGGGAAGCTGCCTGATGGAGGGGGATAACTACTGGAAACGGTAGCTAATACCGCATAATGTCGCAAGA
KJ535385.1.1548	D_0__Bacteria, D_1__Proteobacteria, D_2__Gammaproteobacteria, D_3__Xanthomonadales, D_4__Xanthomonadaceae, D_5__Stenotrophomonas, Ambiguous_taxa	48	0	0	0	0	0	0	0	0	0	0	48	AGGCCTAACACATGCAAGTCGAACGGCAGCACAGGAGAGCTTGCTCTCTGGGTGGCGAGTGGCGGACGGGTGAGGAATACATCGGAATCTACTCTGTCGTGGGGGATAACGTAGGGAAACTTACGCTAATACCGCATACGACCTACGGGTG
KJ535392.1.1547	D_0__Bacteria, D_1__Proteobacteria, D_2__Gammaproteobacteria, D_3__Pseudomonadales, D_4__Pseudomonadaceae, D_5__Pseudomonas, D_6__Pseudomonas sp. MDAZOXVIE199c	73	0	0	1	4	65	3	0	0	0	0	0	CAGGCCTAACACATGCAAGTCGAGCGGATGATGGGAGCTTGCTCCTTGATTCAGCGGCGGACGGGTGAGTAATGCCTAGGAATCTGCCTGGTAGTGGGGGACAACGTTTCGAAAGGAACGCTAATACCGCATACGTCCTACGGGAGAAAGC
AM111069.1.1545	D_0__Bacteria, D_1__Proteobacteria, D_2__Gammaproteobacteria, D_3__Alteromonadales, D_4__Shewanellaceae, D_5__Shewanella, D_6__Shewanella sp. 8012	152	4	143	1	1	1	2	0	0	0	0	0	GCAGGCCTAACACATGCAAGTCGAGCGGTAACACAAGGGAGCTTGCTCCTGAGGTGACGAGCGGCGGACGGGTGAGTAATGCCTAGGGATCTGCCCAGTCGAGGGGGATAACAGTTGGAAACGACTGCTAATACCGCATACGCCCTACGGGGG
KJ535378.1.1545	D_0__Bacteria, D_1__Proteobacteria, D_2__Gammaproteobacteria, D_3__Pseudomonadales, D_4__Pseudomonadaceae, D_5__Pseudomonas, Ambiguous_taxa	1	0	0	0	0	0	0	0	0	1	0	0	CAGGCCTAACACATGCAAGTCGAGCGGATGAAGAGAGCTTGCTCTCTGATTCAGCGGCGGACGGGTGAGTAATGCCTAGGAATCTGCCTGGTAGTGGGGGACAACGTTTCGAAAGGAACGCTAATACCGCATACGTCCTACGGGAGAAAG
HE681340.1.1550	D_0__Bacteria, D_1__Firmicutes, D_2__Negativicutes, D_3__Selenomonadales, D_4__Veillonellaceae, D_5__Veillonella, Ambiguous_taxa	204	0	0	0	204	0	0	0	0	0	0	0	CGTGCTTAACACATGCAAGTCGAACGAAGAGCGATGGAAGCTTGCTTCTATCAATCTTAGTGGCGAACGGGTGAGTAACGCGTAATCAACCTGCCCTTCAGAGGGGGACAACAGTTGGAAACGACTGCTAATACCGCATACGATCTAATCTC
AFOQ01000002.114641.116187	D_0__Bacteria, D_1__Proteobacteria, D_2__Gammaproteobacteria, D_3__Vibrionales, D_4__Vibrionaceae, D_5__Vibrio, Ambiguous_taxa	713	46	123	0	1	157	3	10	194	179	0	0	GCAGGCCTAACACATGCAAGTCGAGCGGCAGCACAGAGGAACTTGTTCCTTGGGTGGCGAGCGGCGGACGGGTGAGTAATGCCTGGGAAATTGCCCGGTAGAGGGGGATAACCATTGGAAACGATGGCTAATACCGCATAACCTCGCAAGAGC
EF101307.1.1549	D_0__Bacteria, D_1__Proteobacteria, D_2__Gammaproteobacteria, D_3__Xanthomonadales, D_4__Xanthomonadaceae, D_5__Xanthomonas, D_6__Xanthomonas axonopodis	1	0	0	1	0	0	0	0	0	0	0	0	CAGGCCTAACACATGCAAGTCGAACGGCAGCACAGTAAGAGCTTGCTCTTATAGGTGGCGAGTGGCGGACGGGTGAGGAATACATCGGAATCTACTCTTTCGTGGGGGATAACGTAGGGAAACTTACGCTAATACCGCATACGACCTACGG
EF101975.1.1548	D_0__Bacteria, D_1__Proteobacteria, D_2__Gammaproteobacteria, D_3__Xanthomonadales, D_4__Xanthomonadaceae, D_5__Xanthomonas, Ambiguous_taxa	1	0	0	1	0	0	0	0	0	0	0	0	CAGGCCTAACACATGCAAGTCGAACGGCAGCACAGTAAGAGCTTGCTCTTACGGGTGGCGAGTGGCGGACGGGTGAGGAATACATCGGAATCTACTCTTTCGTGGGGGATAACGTAGGGAAACTTACGCTAATACCGCATACGACCTACGG
HK555776.4.1538	D_0__Bacteria, D_1__Firmicutes, D_2__Bacilli, D_3__Lactobacillales, D_4__Aerococcaceae, D_5__Abiotrophia, D_6__unidentified	62	0	57	5	0	0	0	0	0	0	0	0	GCGTGCCTAATACATGCAAGTCGAACGAACCGCGACTGAGTGCTTGCACTTGGTCAAGGTGAGTGGCGAACGGGTGAGTAACACGTGGGTAACCTACCTCATAGTGGGGGATAACAGTCGGAAACGACTGCTAATACCGCATAGGACATGGGA
JN187534.1.1534	D_0__Bacteria, D_1__Proteobacteria, D_2__Gammaproteobacteria, D_3__Pseudomonadales, D_4__Pseudomonadaceae, D_5__Pseudomonas, D_6__uncultured bacterium	1563	19	0	2	0	0	1529	11	0	0	1	1	GCAGGCCTAACACATGCAAGTCGAGCGGTAGAGAGAAGCTTGCTTCTCTTGAGAGCGGCGGACGGGTGAGTAATGCCTAGGAATCTGCCTGGTAGTGGGGGATAACGTCCGGAAACGGACGCTAATACCGCATACGTCCTACGGGAGAAAGC
KP232911.1.1556	D_0__Bacteria, D_1__Proteobacteria, D_2__Gammaproteobacteria, D_3__Xanthomonadales, D_4__Xanthomonadaceae, D_5__Pseudoxanthomonas, Ambiguous_taxa	1	0	0	0	0	0	1	0	0	0	0	0	AGGCCTAACACATGCAAGTCGAACGGCAGCACAGGAGAGCTTGCTCTCTGGGTGGCGAGTGGCGGACGGGTGAGGAATACATCGGAATCTACCTTGTCGTGGGGGATAACGTAGGGAAACTTACGCTAATACCGCATACGACCTTCGGGT
FJ222447.1.1533	D_0__Bacteria, D_1__Firmicutes, D_2__Bacilli, D_3__Bacillales, D_4__Staphylococcaceae, D_5__Staphylococcus, D_6__Staphylococcus pettenkoferi	6	0	0	0	0	6	0	0	0	0	0	0	CGTGCCTAATACATGCAAGTCGAGCGAACAGACGGGGAGCTTGCTCCCCCGACGTTAGCGGCGGACGGGTGAGTAACACGTGGGTAACCTACCTATAAGACTGGAATAACTCCGGGAAACCGGGGCTAATGCCGGATAACATGTTGGA
EF101979.1.1544	D_0__Bacteria, D_1__Proteobacteria, D_2__Gammaproteobacteria, D_3__Xanthomonadales, D_4__Xanthomonadaceae, D_5__Xanthomonas, D_6__Xanthomonas axonopodis	1	0	0	1	0	0	0	0	0	0	0	0	CAGGCCTAACACGTGCAAGTCGAACGGCAGCACAGTAAGAGCTTGCTCTTATAGTGTGGCGAGTGGCGGACGGGTGAGGAATACATCGGAATCTACTCTTTCGTGGGGGATAACGTAGGGAAACTTACGCTAATACCGCATACGACCTACG
EU547451.1.1543	D_0__Bacteria, D_1__Proteobacteria, D_2__Gammaproteobacteria, D_3__Pseudomonadales, D_4__Pseudomonadaceae, D_5__Pseudomonas, Ambiguous_taxa	5	0	0	0	0	0	0	1	0	1	1	2	CAGGCCTAACACATGCAAGTCGAGCGGTAGAGAGAAGCTTGCTTCTCTTGAGAGCGGCGGACGGGTGAGTAATGCCTAGGAATCTGCCTGGTAGTGGGGGATAACGCTCGGAAACGGACGCTAATACCGCATACGTTCTACGGGAGAAAGC
FN428778.1.1531	D_0__Bacteria, D_1__Proteobacteria, D_2__Gammaproteobacteria, D_3__Betaproteobacteriales, D_4__Aquaspirillaceae, D_5__Aquaspirillum, D_6__uncultured bacterium	1	0	0	0	0	0	0	0	0	0	1	0	ATGCCTTACACATGCAAGTCGAACGGCAGCACGGACTTCGGTCTGGTGGCGAGTGGCGAACGGGTGAGTAATGTATCGGAACGTACCTTTCAGTGGGGGATAACGTAGCGAAAGTTACGCTAATACCGCATATTCTGTGAGCAGGAAAG
CP006792.3403961.3405497	D_0__Bacteria, D_1__Proteobacteria, D_2__Gammaproteobacteria, D_3__Enterobacteriales, D_4__Enterobacteriaceae, D_5__Yersinia, Ambiguous_taxa	1	0	1	0	0	0	0	0	0	0	0	0	CAGGCCTAACACATGCAAGTCGAGCGGCAGCGGGAAGTAGTTTACTACTTTGCCGGCGAGCGGCGGACGGGTGAGTAATGTCTGGGGATCTGCCTGATGGAGGGGGATAACTACTGGAAACGGTAGCTAATACCGCATGACCTCGCAAGAG
JN695899.1.1560	D_0__Bacteria, D_1__Proteobacteria, D_2__Gammaproteobacteria, D_3__Betaproteobacteriales, D_4__Burkholderiaceae, D_5__Burkholderia-Caballeronia-Paraburkholderia, D_6__Burkholderia sp. S276	170	2	0	0	82	84	1	1	0	0	0	0	CATGCCTTACACATGCAAGTCGAACGGCAGCACGGGTGCTTGCACCTGGTGGCGAGTGGCGAACGGGTGAGTAATACATCGGAACATGTCCTGTAGTGGGGGATAGCCCGGCGAAAGCCGGATTAATACCGCATACGATCTACGGATGAAAG
AY464463.1.1551	D_0__Bacteria, D_1__Proteobacteria, D_2__Gammaproteobacteria, D_3__Pseudomonadales, D_4__Pseudomonadaceae, D_5__Pseudomonas, Ambiguous_taxa	480	36	296	0	112	0	2	31	0	0	3	0	GCAGGCCTAACACATGCAAGTCGAGCGGATGAAAGGAGCTTGCTCCTGGATTCAGCGGCGGACGGGTGAGTAATGCCTAGGAATCTGCCTGGTAGTGGGGGACAACGTTTCGAAAGGAACGCTAATACCGCATACGTCCTACGGGAGAAAGC
JN695891.1.1560	D_0__Bacteria, D_1__Proteobacteria, D_2__Gammaproteobacteria, D_3__Enterobacteriales, D_4__Enterobacteriaceae, D_5__Enterobacter, D_6__Enterobacter sp. S139	1	0	0	0	0	0	0	0	0	0	0	1	CAGGCCTAACACATGCAAGTCGAACGGTAACAGGAAGCAGCTTGCTGCTTCGCTGACGAGTGGCGGACGGGTGAGTAATGTCTGGGAAACTGCCTGATGGAGGGGGATAACTACTGGAAACGGTAGCTAATACCGCATAATGTCGCAAGA
KC541030.1.1544	D_0__Bacteria, D_1__Proteobacteria, D_2__Gammaproteobacteria, D_3__Pseudomonadales, D_4__Moraxellaceae, D_5__Acinetobacter, Ambiguous_taxa	41	1	3	4	9	7	9	0	8	0	0	0	GCAGGCTTAACACATGCAAGTCGAGCGGAGAGAGGTAGCTTGCTACTGATCTTAGCGGCGGACGGGTGAGTAATGCTTAGGAATCTGCCTATTAGTGGGGGACAACATTTCGAAAGGAATGCTAATACCGCATACGTCCTACGGGAGAAAGC
KJ535386.1.1555	D_0__Bacteria, D_1__Proteobacteria, D_2__Gammaproteobacteria, D_3__Pseudomonadales, D_4__Moraxellaceae, D_5__Acinetobacter, D_6__Acinetobacter bereziniae	249	0	0	0	249	0	0	0	0	0	0	0	GCAGGCTTAACACATGCAAGTCGAGCGGGGGAGATTGCTTCGGTAATTGACCTAGCGGCGGACGGGTGAGTAATACTTAGGAATCTGCCTATTAATGGGGGACAACATCTCGAAAGGGATGCTAATACCGCATACGCCCTACGGGGGAAAGC
CP007597.4112346.4113891	D_0__Bacteria, D_1__Proteobacteria, D_2__Gammaproteobacteria, D_3__Xanthomonadales, D_4__Xanthomonadaceae, D_5__Stenotrophomonas, Ambiguous_taxa	3	0	0	3	0	0	0	0	0	0	0	0	AGGCCTAACACATGCAAGTCGAACGGCAGCACAGTAAGAGCTTGCTCTTATGGGTGGCGAGTGGCGGACGGGTGAGGAATACATCGGAATCTACCTTTTCGTGGGGGATAACGTAGGGAAACTTACGCTAATACCGCATACGACCTTCGG
FJ470414.1.1528	D_0__Bacteria, D_1__Firmicutes, D_2__Negativicutes, D_3__Selenomonadales, D_4__Veillonellaceae, D_5__Veillonella, D_6__uncultured bacterium	2	0	0	0	2	0	0	0	0	0	0	0	CGACGTGCTTAACACATGCAAGTCGAACGAAGAGCGATGGAAGCTTGCTTCTATCAATCTTAGTGGCGAACGGGTGAGTAACGCGTAATCAACCTGCCCTTCAGAGGGGGACAACAGTTGGAAACGACTGCTAATACCGCATACGATCTAAC
FLYJ01002544.3469.4995	D_0__Bacteria, D_1__Proteobacteria, D_2__Gammaproteobacteria, D_3__Xanthomonadales, D_4__Xanthomonadaceae, D_5__Pseudoxanthomonas, Ambiguous_taxa	1493	3	0	1	1	0	1488	0	0	0	0	0	TAGGCCTAACACATGCAAGTCGAACGGCAGCGGGTAGGGAGCTTGCTCCCTATGCCGGCGAGTGGCGGACGGGTGAGGAATACATCGGAATCTACTCTGTCGTGGGGGATAACGTAGGGAAACTTACGCTAATACCGCATACGACCTACGGG
CP000931.4716878.4718414	D_0__Bacteria, D_1__Proteobacteria, D_2__Gammaproteobacteria, D_3__Alteromonadales, D_4__Shewanellaceae, D_5__Shewanella, Ambiguous_taxa	1	0	0	0	0	0	0	0	0	0	1	0	CAGGCCTAACACATGCAAGTCGAGCGGTAACACAAGGGAGCTTGCTCCTGAGGTGACGAGCGGCGGACGGGTGAGTAATGCCTAGGTATCTGCCCAGTCGAGGGGGATAACAGTTGGAAACGACTGCTAATACCGCATACGCCCTACGGGG
FJ470463.1.1526	D_0__Bacteria, D_1__Firmicutes, D_2__Negativicutes, D_3__Selenomonadales, D_4__Veillonellaceae, D_5__Veillonella, D_6__uncultured bacterium	1	0	0	0	1	0	0	0	0	0	0	0	GCGTGCTTAACACATGCAAGTCGAACGAAGAGCGATGGAAGCTTGCTTCTATCAATCTTAGTGGCGAACGGGTGAGTAACGCGTAATCAACCTGCCCTTCAGAGGGGGACAACAGTTGGAAACGACTGCTAATACCGCATACGATTTAAT
JRMB01000004.960.2514	D_0__Bacteria, D_1__Proteobacteria, D_2__Gammaproteobacteria, D_3__Pseudomonadales, D_4__Pseudomonadaceae, D_5__Pseudomonas, Ambiguous_taxa	1	0	0	0	0	0	1	0	0	0	0	0	CAGGCCTAACACATGCAAGTCGAGCGGATGAAGGGAGCTTGCTCCCTGATTCAGCGGCGGACGGGTGAGTAATGCCTAGGAATCTGCCTGGTAGTGGGGGACAACGTCTCGAAAGGGACGCTAATACCGCATACGTCCTACGGGAGAAAG
AJ544239.1.1537	D_0__Bacteria, D_1__Proteobacteria, D_2__Gammaproteobacteria, D_3__Pseudomonadales, D_4__Pseudomonadaceae, D_5__Pseudomonas, Ambiguous_taxa	1	0	0	0	0	0	0	0	0	0	1	0	CAGGCCTAACACATGCAAGTCGAGCGGTAGAGAGAAACTTGCTTCTCTTGAGAGCGGCGGACGGGTGAGTAATGCCTAGGAATCTGCCTAGTGGTGGGGGATAACGTTCGGAAACGGACGCTAATACCGCATACGTCCTACGGGAGAAAG
CP011516.3767666.3769218	D_0__Bacteria, D_1__Proteobacteria, D_2__Gammaproteobacteria, D_3__Enterobacteriales, D_4__Enterobacteriaceae, D_5__Edwardsiella, Ambiguous_taxa	4	0	0	0	0	0	4	0	0	0	0	0	CAGGCTTAACACATGCAAGTCGAGCGGTAGCAGGGAGAAAGCTTGCTTTCTCCGCTGACGAGCGGCGGACGGGTGAGTAATGTCTGGGGATCTGCCTGATGGAGGGGGGATAACTACTGGAAACGGTAGCTAATACCGCATAACGTCGCAAGA
FCOY01000002.274549.276073	D_0__Bacteria, D_1__Proteobacteria, D_2__Gammaproteobacteria, D_3__Xanthomonadales, D_4__Xanthomonadaceae, D_5__SN8, Ambiguous_taxa	3781	2	0	1	14	0	3764	0	0	0	0	0	GCAGGCCTAACACATGCAAGTCGAACGGCAGCACAGGAGAGCTTGCTCTCTGGGTGGCGAGTGGCGGACGGGTGAGGAATACATCGGAATCTGCCCAGTCGTGGGGGATAACGTAGGGAAACTTACGCTAATACCGCATACGACCTACGGGTGAAA
FM955874.1.1526	D_0__Bacteria, D_1__Proteobacteria, D_2__Gammaproteobacteria, D_3__Pseudomonadales, D_4__Pseudomonadaceae, D_5__Pseudomonas, D_6__Pseudomonas sp. Asd M6-6	1105	14	0	0	1	7	8	18	0	646	176	235	CAGGCCTAACACATGCAAGTCGAGCGGTAGAGAGAAGCTTGCTTCTCTTGAGAGCGGCGGACGGGTGAGTAATGCCTAGGAATCTGCCTGGTAGTGGGGGATAACGTTCGGAAACGGACGCTAATACCGCATACGTCCTACGGGAGAAAGC
KM088027.1.1544	D_0__Bacteria, D_1__Proteobacteria, D_2__Gammaproteobacteria, D_3__Pseudomonadales, D_4__Pseudomonadaceae, D_5__Pseudomonas, Ambiguous_taxa	269	10	1	0	133	1	0	0	118	0	0	6	GCAGGCCTAACACATGCAAGTCGAGCGGATGAGTGGAGCTTGCTCCATGATTCAGCGGCGGACGGGTGAGTAATGCCTAGGAATCTGCCTGGTAGTGGGGGACAACGTTTCGAAAGGAACGCTAATACCGCATACGTCCTACGGGAGAAAGT
KM103098.1.1550	D_0__Bacteria, D_1__Proteobacteria, D_2__Gammaproteobacteria, D_3__Xanthomonadales, D_4__Xanthomonadaceae, D_5__Xylella, Ambiguous_taxa	4	0	0	0	0	0	3	0	0	0	0	1	CAGGCCTAACACATGCAAGTCGAACGGCAGCACAGGAGAGCTTGCTCTCTGGGTGGCGAGTGGCGGACGGGTGAGGAATACATCGGAATCTACCTTGTCGTGGGGGATAACGTAGGGAAACTTACGCTAATACCGCATACGACCTACGGGT
AOTI010541966.326.1849	D_0__Bacteria, D_1__Proteobacteria, D_2__Gammaproteobacteria, D_3__Pseudomonadales, D_4__Pseudomonadaceae, D_5__Pseudomonas, Ambiguous_taxa	26	1	1	0	0	0	0	24	0	0	0	0	CAGGCCTAACACATGCAAGTCGAGCGGTAGAGAGGAGCTTGCTTCTCTTGAGAGCGGCGGACGGGTGAGTAATGCCTAGGAATCTGCCTAGTGGTGGGGGATAACGTTCGGAAACGGACGCTAATACCGCATACGTCCTACGGGAGAAAGC
HM780116.1.1524	D_0__Bacteria, D_1__Proteobacteria, D_2__Gammaproteobacteria, D_3__Aeromonadales, D_4__Aeromonadaceae, D_5__Aeromonas, Ambiguous_taxa	120823	35457	11744	40377	20545	2902	4767	112	501	4016	7	395	GCAGGCCTAACACATGCAAGTCGAGCGGCAGCGGGAAAGTAGCTTGCTACTTTTGCCGGCGAGCGGCGGACGGGTGAGTAATGCCTGGGGATCTGCCCAGTCGAGGGGGATAACTACTGGAAACGGTAGCTAATACCGCATACGCCCTACGGG
JQ711734.1.1536	D_0__Bacteria, D_1__Proteobacteria, D_2__Gammaproteobacteria, D_3__Xanthomonadales, D_4__Xanthomonadaceae, D_5__Luteimonas, Ambiguous_taxa	3	0	0	0	0	0	3	0	0	0	0	0	CAGGCCTAACACATGCAAGTCGAACGGCAGCACAGGAGAGCTTGCTCTCTGGGTGGCGAGTGGCGGACGGGTGAGGAATACATCGGAATCTGCCTATACGTGGGGGATAACGTAGGGAAACTTACGCTAATACCGCATACGTCCTACGGGA
KP300804.1.1524	D_0__Bacteria, D_1__Proteobacteria, D_2__Gammaproteobacteria, D_3__Betaproteobacteriales, D_4__Burkholderiaceae, D_5__Delftia, D_6__Delftia deserti	645	3	0	0	276	14	0	0	0	352	0	0	GCATGCCTTACACATGCAAGTCGAACGGTAACAGGTCTTCGGACGCTGACGAGTGGCGAACGGGTGAGTAATACATCGGAACGTGCCCAGTCGTGGGGGATAACTACTCGAAAGAGTAGCTAATACCGCATACGATCTGAGGATGAAAGCGGG
KX950661.1.1536	D_0__Bacteria, D_1__Proteobacteria, D_2__Gammaproteobacteria, D_3__Alteromonadales, D_4__Shewanellaceae, D_5__Shewanella, Ambiguous_taxa	58270	17105	10681	9073	14831	1529	3735	251	316	434	134	181	GCAGGCCTAACACATGCAAGTCGAGCGGCAGCACAAGGGAGTTTACTCCTGAGGTGGCGAGCGGCGGACGGGTGAGTAATGCCTAGGGATCTGCCCAGTCGAGGGGGATAACAGTTGGAAACGACTGCTAATACCGCATACGCCCTACGGGGG
FTMJ01000032.153.1699	D_0__Bacteria, D_1__Proteobacteria, D_2__Gammaproteobacteria, D_3__Aeromonadales, D_4__Aeromonadaceae, D_5__Aeromonas, Ambiguous_taxa	217	14	0	109	40	0	0	0	0	54	0	0	GCAGGCCTAACACATGCAAGTCGAGCGGCAGCGGGAAGTAGCTTGCTACTTTGCCGGCGAGCGGCGGACGGGTGAGTAATGCCTGGGGATCTGCCCAATCGAGGGGGATAACTACTGGAAACGGTAGCTAATACCGCATACGCCCTACGGGG
HE574451.1.1536	D_0__Bacteria, D_1__Proteobacteria, D_2__Gammaproteobacteria, D_3__Enterobacteriales, D_4__Enterobacteriaceae, D_5__Budvicia, Ambiguous_taxa	1317	58	268	328	362	3	245	13	1	32	1	6	GCAGGCCTAACACATGCAAGTCGAGCGGCAGCGGAAAGTAGCTTGCTACTTTGCCGGCGAGCGGCGGACGGGTGAGTAATGTCTGGGGATCTGCCTGATGGAGGGGGATAACTACTGGAAACGGTAGCTAATACCGCATAACGTCGCAAGAC
KM823776.1.1535	D_0__Bacteria, D_1__Proteobacteria, D_2__Gammaproteobacteria, D_3__Alteromonadales, D_4__Shewanellaceae, D_5__Shewanella, Ambiguous_taxa	26	19	2	0	3	1	0	1	0	0	0	0	CAGGCCTAACACATGCAAGTCGAGCGGCAGCACAAGGGAGTTTACTCCTGAGGTGGCGAGCGGCGGACGGGTGAGTAATGCCTGGGAACTTGCCCATTCGAGGGGGATAACAGTTGGAAACGACTGCTAATACCGCATACGCCCTACGGGGG
LN554846.506386.507920	D_0__Bacteria, D_1__Proteobacteria, D_2__Gammaproteobacteria, D_3__Vibrionales, D_4__Vibrionaceae, D_5__Aliivibrio, Ambiguous_taxa	1661	3	1	0	0	1657	0	0	0	0	0	0	GCAGGCCTAACACATGCAAGTCGAGCGGTAACAGAAATTAGCTTGCTAATTTGCTGACGAGCGGCGGACGGGTGAGTAATGCCTGGGAATATGCCTTAGTGTGGGGGATAACTATTGGAAACGATAGCTAATACCGCATAATGTCTTCGGAC
AY221603.1.1534	D_0__Bacteria, D_1__Proteobacteria, D_2__Gammaproteobacteria, D_3__Pseudomonadales, D_4__Pseudomonadaceae, D_5__Pseudomonas, Ambiguous_taxa	3	1	0	0	0	0	1	1	0	0	0	0	CAGGCCTAACACATGCAAGTCGAGCGGCAGCACGGGTACTTGTACCTGGTGGCGAGCGGCGGACGGGTGAGTAATGCCTAGGAATCTGCCTAGTAGTGGGGGATAACGTCCGGAAACGGGCGCTAATACCGCATACGTCCTACGGGAGAAA
DQ917903.1.1541	D_0__Bacteria, D_1__Actinobacteria, D_2__Actinobacteria, D_3__Propionibacteriales, D_4__Propionibacteriaceae, D_5__Cutibacterium, D_6__uncultured Propionibacterium sp.	134	0	0	124	10	0	0	0	0	0	0	0	GCGTGCTTAACACATGCAAGTCGTACGGTAAGGCCCTTTCGGGGGTACACGAGTGGCGAACGGGTGAGTAACACGTGAGTAACCTGCCCACAACTTTGGGATAACGCTAGGAAACTGGTGCTAATACTGGATATGTGCTCCTGCTGCATGGTGG
GU124695.1.1540	D_0__Bacteria, D_1__Proteobacteria, D_2__Gammaproteobacteria, D_3__Pseudomonadales, D_4__Pseudomonadaceae, D_5__Pseudomonas, Ambiguous_taxa	159	2	2	1	0	0	0	6	0	0	0	148	CAGGCCTAACACATGCAAGTCGAGCGGATGAGAGGAGCTTGCTCCTGGATTCAGCGGCGGACGGGTGAGTAATGCCTAGGAATCTGCCTGGTAGTGGGGGACAACGTTTCGAAAGGAACGCTAATACCGCATACGTCCTACGGGAGAAAGC
HM780122.1.1523	D_0__Bacteria, D_1__Proteobacteria, D_2__Gammaproteobacteria, D_3__Aeromonadales, D_4__Aeromonadaceae, D_5__Aeromonas, D_6__uncultured bacterium	1054	66	242	708	34	0	1	0	0	3	0	0	GCAGGCCTAACACATGCAAGTCGAGCGGCAGCGGGAAAGTAGCTTGCTACTTTTGCCGGCGAGCGGCGGACGGGTGAGTAATGCCTGGGGATCTGCCCGGTCGAGGGGGATAACTACTGGAAACGGTAGCTAATACCGCATACGCCCTACGGG
JN178247.1.1534	D_0__Bacteria, D_1__Proteobacteria, D_2__Gammaproteobacteria, D_3__Pseudomonadales, D_4__Pseudomonadaceae, D_5__Pseudomonas, Ambiguous_taxa	1	0	0	0	0	1	0	0	0	0	0	0	CAGGCCTAACACATGCAAGTCGAGCGGATGAAGAGAGCTTGCTCTCTGATTCAGCGGCGGACGGGTGAGTAATGCCTAGGAATCTGCCTGATAGTGGGGGACAACGTTTCGAAAGGAACGCTAATACCGCATACGTCCTACGGGAGAAAGCA
JN868881.1.1534	D_0__Bacteria, D_1__Proteobacteria, D_2__Gammaproteobacteria, D_3__Betaproteobacteriales, D_4__Burkholderiaceae, D_5__Polynucleobacter, D_6__uncultured bacterium	1	0	1	0	0	0	0	0	0	0	0	0	CATGCCTTACACATGCAAGTCGAACGGCAGCACGGGTGCTTGCACCTGGTGGCGAGTGGCGAACGGGTGAGTAATACATCGGAACGTACCTTATCGTGGGGGATAACGCAGCGAAAGTTGCGCTAATACCGCATACGCCCTGAGGGGGAAA
KM978228.1.1534	D_0__Bacteria, D_1__Proteobacteria, D_2__Gammaproteobacteria, D_3__Betaproteobacteriales, D_4__Neisseriaceae, D_5__Neisseria, D_6__uncultured beta proteobacterium	10	0	0	0	0	2	0	0	0	0	0	8	CATGCTTTACACATGCAAGTCGGACGGCAGCACAGAGAAGCTTGCTTCTTGGGTGGCGAGTGGCGAACGGGTGAGTAACATATCGGAACGTACCGAGCAGTGGGGGATAACTAATCGAAAGATTAGCTAATACCGCATATTTTCTGAGGAAG
CP007726.1614656.1616209	D_0__Bacteria, D_1__Proteobacteria, D_2__Gammaproteobacteria, D_3__Betaproteobacteriales, D_4__Neisseriaceae, D_5__Neisseria, D_6__Neisseria elongata subsp. glycolytica ATCC 29315	1	0	0	1	0	0	0	0	0	0	0	0	CATGCTTTACACATGCAAGTCGGACGGCAGCGGGGTAGTGCTTGCACTACTGCCGGCGAGTGGCGAACGGGTGAGTAATATATTGGAACGTACCGAGTAATGGGGGATAACCAATCGAAAGATTGGCTAATACCGCATACGCTCTGAGGAGG
GFBH01086591.67.1587	D_0__Bacteria, D_1__Proteobacteria, D_2__Gammaproteobacteria, D_3__Pseudomonadales, D_4__Moraxellaceae, D_5__Acinetobacter, Ambiguous_taxa	166	12	129	0	0	0	0	0	0	25	0	0	GCAGGCTTAACACATGCAAGTCGAGCGGGGGATGTTGCTTCGGTAACTGACCTAGCGGCGGACGGGTGAGTAATACTTAGGAATCTGCCTATTAATGGGGGACAACATCTCGAAAGGGATGCTAATACCGCATACGCCCTACGGGGGAAAGC
JN082536.1.1536	D_0__Bacteria, D_1__Proteobacteria, D_2__Gammaproteobacteria, D_3__Pseudomonadales, D_4__Moraxellaceae, D_5__Acinetobacter, D_6__uncultured Acinetobacter sp.	125	0	0	0	0	0	0	7	0	0	118	0	GCAGGCTTAACACATGCAAGTCGAGCGGGGAAGGGTAGCTTGCTACCTGACCTAGCGGCGGACGGGTGAGTAATGCTTAGGAATCTGCCTATTAGTGGGGGACAACATTCCGAAAGGAATGCTAATACCGCATACGCCCTACGGGGGAAAGC
JRMY01000047.88.1633	D_0__Bacteria, D_1__Firmicutes, D_2__Clostridia, D_3__Clostridiales, D_4__Family XI, D_5__Ezakiella, D_6__Tissierellia bacterium S7-1-4	2	0	0	0	0	0	0	0	0	0	0	2	CGTGCTTAACACATGCAAGTCGAACGATGAAGAAAAGAATTGAAGCTTCGGCAGAAATTCATTTCGGATTAGTGGCAGACGGGTGAGTAACGCGTGAGCAACCTACCTCTTACAAAGGGATAGCCTCGGGAAACCGGGATTAATACCATAT
KJ601768.1.1534	D_0__Bacteria, D_1__Proteobacteria, D_2__Gammaproteobacteria, D_3__Pseudomonadales, D_4__Moraxellaceae, D_5__Acinetobacter, Ambiguous_taxa	134	25	53	0	13	9	4	26	4	0	0	0	GCAGGCTTAACACATGCAAGTCGAGCGGAGATGAGGTGCTTGCACCTTATCTTAGCGGCGGACGGGTGAGTAATGCTTAGGAATCTGCCTATTAGTGGGGGACAACATTCCGAAAGGAATGCTAATACCGCATACGCCCTACGGGGGAAAGC
AB622817.1.1529	D_0__Bacteria, D_1__Proteobacteria, D_2__Gammaproteobacteria, D_3__Pseudomonadales, D_4__Moraxellaceae, D_5__Acinetobacter, Ambiguous_taxa	1	0	1	0	0	0	0	0	0	0	0	0	CAGGCTTAACACATGCAAGTACGAGCGGAGATGAGGTGCTTGCACCTTATCTTAGCGGCGGACGGGTGAGTAATGCTTAGGAATCTGCCTATTAGTGGGGACAACATTCCGAAAGGGATACTAATACCGCATACGTCCTACGGGAGAAAGCA
AY221605.1.1532	D_0__Bacteria, D_1__Proteobacteria, D_2__Gammaproteobacteria, D_3__Pseudomonadales, D_4__Pseudomonadaceae, D_5__Pseudomonas, Ambiguous_taxa	1	0	0	0	0	0	0	0	1	0	0	0	CAGGCCTAACACATGCAAGTCGAGCGGATGAGAGGAGCTTGCTCCCTGATTTAGCGGCGGACGGGTGAGTAATGCCTAGGAATCTGCCTGGTAGTGGGGGATAACGTTCCGAAAGGAACGCTAATACCGCATACGTCCTACGGGAGAAAG
HM779710.1.1521	D_0__Bacteria, D_1__Proteobacteria, D_2__Gammaproteobacteria, D_3__Aeromonadales, D_4__Aeromonadaceae, D_5__Aeromonas, Ambiguous_taxa	9	3	1	2	2	0	0	0	0	0	1	0	CAGGCCTAACACGTGCAAGTCGAGCGGCAGCGGGAAAGTAGCTTGCTACTTTTGCCGGCGAGCGGCGGACGGGTGAGTAATGCCTGGGAAATTGCCCAGTCGAGGGGGATAACAGTTGGAAACGACTGCTAATACCGCATACGCCCTACGGGG
HQ008596.1.1535	D_0__Bacteria, D_1__Proteobacteria, D_2__Gammaproteobacteria, D_3__Betaproteobacteriales, D_4__Burkholderiaceae, D_5__uncultured, Ambiguous_taxa	25	0	0	0	20	0	0	0	0	5	0	0	CATGCCTTACACATGCAAGTCGAACGGCAGCACGGGAGCAATCCTGGTGGCGAGTGGCGAACGGGTGAGTAATATATCGGAACGTGCCCAGTCGTGGGGGATAACGTAGCGAAAGCTACGCTAATACCGCATACGATCTATGGATGAAAGCGG
APQB01000020.493579.495105	D_0__Bacteria, D_1__Proteobacteria, D_2__Gammaproteobacteria, D_3__Pseudomonadales, D_4__Moraxellaceae, D_5__Acinetobacter, Ambiguous_taxa	21817	144	4301	1454	6001	3088	3686	76	3038	7	2	20	GCAGGCTTAACACATGCAAGTCGAGCGGAGAGAAGTAGCTTGCTACTGATCTTAGCGGCGGACGGGTGAGTAATACTTAGGAATCTGGCTATTAGTGGGGGACAACATTTCGAAAGGGATGCTAATACCGCATACGTCCTACGGGAGAAAGC
ARFK01000003.366700.368218	D_0__Bacteria, D_1__Proteobacteria, D_2__Gammaproteobacteria, D_3__Betaproteobacteriales, D_4__Methylophilaceae, D_5__Methylophilus, Ambiguous_taxa	21	0	0	1	0	0	0	0	0	0	0	20	ATGCTTTACACATGCAAGTCGAACGATGAACCTTAGCTTGCTAGGGGGATTAGTGGCGAACGGGTGAGTAATATATCGGAACGTACCTTGTAATGGGGGATAACTAGTCGAAAGATTAGCTAATACCGCATACGCCCTGAGGGGGAAAGTA
AY661995.1.1531	D_0__Bacteria, D_1__Proteobacteria, D_2__Gammaproteobacteria, D_3__Xanthomonadales, D_4__Xanthomonadaceae, D_5__Stenotrophomonas, Ambiguous_taxa	1	0	0	1	0	0	0	0	0	0	0	0	CATGCCTTACACATGCAAGTCGAACGGCAGCGCGGACTTCGGTCTGGCGGCGAGTGGCGAACGGGTGAGTAATACATCGGAACGTACCCTGTTGTGGGGGATAACTAGTCGAAAGATTAGCTAATACCGCATACGACCTGAGGGCGAAAG
CP007511.1673316.1674856	D_0__Bacteria, D_1__Proteobacteria, D_2__Gammaproteobacteria, D_3__Pseudomonadales, D_4__Pseudomonadaceae, D_5__Pseudomonas, Ambiguous_taxa	19	0	0	11	8	0	0	0	0	0	0	0	CAGGCCTAACACATGCAAGTCGAGCGGCAGCGGGTCCTTCGGGATGCCGGCGAGCGGCGGACGGGTGAGTAATGCCTAGGAATCTGCCTGGTAGTGGGGGATAACTCGGGGAAACTCGAGCTAATACCGCATACGTCCTACGGGAGAAAG
FJ193698.1.1519	D_0__Bacteria, D_1__Proteobacteria, D_2__Gammaproteobacteria, D_3__Pseudomonadales, D_4__Pseudomonadaceae, D_5__Pseudomonas, D_6__uncultured Pseudomonas sp.	2	0	0	0	0	0	0	0	2	0	0	0	CAGGCCTAACACATGCAAGTCGAGCGGATGAAGGGAGCTTGCTCCCTGATTTAGCGGCGGACGGGTGAGTAATGCCTAGGAATCTGCCTGGTAGTGGGGGATAACGTTCCGAAAGGAACGCTAATACCGCATACGTCCTACGGGAGAAAG
FO203512.1381341.1382867	D_0__Bacteria, D_1__Proteobacteria, D_2__Gammaproteobacteria, D_3__Oceanospirillales, D_4__Saccharospirillaceae, D_5__Oleispira, Ambiguous_taxa	1	1	0	0	0	0	0	0	0	0	0	0	CAGGCTTAACACATGCAAGTCGAGCGGAAACGAAGGTAGCTTGCTACCAGGCGTCGAGCGGCGGACGGGTGAGTAATGCTTAGGAATCTACCGAGTAGTGGGGGATAGCCATTGGAAACGATGATTAATACCGCATATATCCTACGGGGGA
FOUD01000055.51.1593	D_0__Bacteria, D_1__Proteobacteria, D_2__Gammaproteobacteria, D_3__Pseudomonadales, D_4__Pseudomonadaceae, D_5__Pseudomonas, Ambiguous_taxa	7	1	0	0	0	0	0	3	0	0	1	2	CAGGCCTAACACATGCAAGTCGAGCGGTAGAGAAGGAGCTTGCTTCTTCTTGAGAGCGGCGGACGGGTGAGTAATGCCTAGGAATCTGCCTGGTAGTGGGGGACAACGTTTCGAAAGGAACGCTAATACCGCATACGTCCTACGGGAGAAAG
GFKE01009079.76.1594	D_0__Bacteria, D_1__Proteobacteria, D_2__Gammaproteobacteria, D_3__Pseudomonadales, D_4__Pseudomonadaceae, D_5__Pseudomonas, Ambiguous_taxa	239	5	229	0	0	1	1	3	0	0	0	0	GCAGGCCTAACACATGCAAGTCGAGCGGATGATGGGAGCTTGCTCCTGGATTCAGCGGCGGACGGGTGAGTAATGCCTAGGAATCTGCCTGGTAGTGGGGGACAACGTTTCGAAAGGAACGCTAATACCGCATACGTCCTACGGGAGAAAGC
LC144550.1.1525	D_0__Bacteria, D_1__Proteobacteria, D_2__Gammaproteobacteria, D_3__Pseudomonadales, D_4__Pseudomonadaceae, D_5__Pseudomonas, Ambiguous_taxa	5	0	0	0	0	0	1	0	0	2	2	0	GGCGCCTAACACATGCAAGTCGAGCGGTAGAGAGAAGCTTGCTTCTCTTGAGAGCGGCGGACGGGTGAGTAATGCCTAGGAATCTGCCTGGTAGTGGGGGATAACGTTCGGAAACGGACGCTAATACCGCATACGTCCTACGGGAGAAAGCA
LZDH01000016.3563.5109	D_0__Bacteria, D_1__Proteobacteria, D_2__Gammaproteobacteria, D_3__Betaproteobacteriales, D_4__Burkholderiaceae, D_5__Tepidimonas, Ambiguous_taxa	26	0	0	26	0	0	0	0	0	0	0	0	CATGCTTTACACATGCAAGTCGAACGGTAACAGGCCTTCGGGTGCTGACGAGTGGCGAACGGGTGAGTAATGCATCGGAACGTGCCCAGAGGTGGGGGATAACGCAGCGAAAGCTGTGCTAATACCGCATGTGATCTGAGGATGAAAGCGGG
AB473889.1.1530	D_0__Bacteria, D_1__Proteobacteria, D_2__Gammaproteobacteria, D_3__Betaproteobacteriales, D_4__Burkholderiaceae, D_5__Rhodoferax, Ambiguous_taxa	2	0	0	0	2	0	0	0	0	0	0	0	CATGCCTTACACATGCAAGTCGAACGGCAGCACGGGAGCAATCCTGGTGGCGAGTGGCGAACGGGTGAGTAACATATCGGAACGTGCCCAGTCGTGGGGGATAACGCAGCGAAAGCTGTGCTAATACCGCATACGATCTCTGGATGAAAG
AY212639.1.1523	D_0__Bacteria, D_1__Proteobacteria, D_2__Gammaproteobacteria, D_3__Pseudomonadales, D_4__Pseudomonadaceae, D_5__Pseudomonas, Ambiguous_taxa	127	0	0	0	0	0	0	0	0	0	127	0	GCAGGCCTAACACATGCAAGTCGAGCGGTAGAGGGGAGCTTGCTTCCCTTGAGAGCGGCGGACGGGTGAGTAATGCCTAGGAATCTGCCTGGTAGTGGGGGATAACGTTCGGAAACGGACGCTAATACCGCATACGTCCTACGGGAGAAAG
GQ144351.1.1518	D_0__Bacteria, D_1__Proteobacteria, D_2__Gammaproteobacteria, D_3__Pseudomonadales, D_4__Moraxellaceae, D_5__Acinetobacter, D_6__uncultured bacterium	3759	77	1323	8	1798	159	9	23	2	339	0	21	GCAGGCTTAACACATGCAAGTCGAGCGGAGATGAGGTGCTTGCACCTTATCTTAGCGGCGGACGGGTGAGTAATGCTTAGGAATCTGCCTATTAGTGGGGGACAACATTCCGAAAGGAATGCTAATACCGCATACGTCCTACGGGAGAAAGC
HM780160.1.1519	D_0__Bacteria, D_1__Proteobacteria, D_2__Gammaproteobacteria, D_3__Aeromonadales, D_4__Aeromonadaceae, D_5__Aeromonas, D_6__uncultured bacterium	11225	3115	2389	1209	2237	185	20	17	490	92	1379	92	GCAGGCCTAACACATGCAAGTCGAGCGGCAGCGGGAAAGTAGCTTGCTACTTTTGCCGGCGAGCGGCGGACGGGTGAGTAATGCCTGGGAAATTGCCCAGTCGAGGGGGATAACAGTTGGAAACGACTGCTAATACCGCATACGCCCTACGGG
JQ795732.1.1518	D_0__Bacteria, D_1__Firmicutes, D_2__Bacilli, D_3__Bacillales, D_4__Staphylococcaceae, D_5__Staphylococcus, D_6__Staphylococcus hominis subsp. hominis	144	0	20	5	0	0	119	0	0	0	0	0	CGTGCCTAATACATGCAAGTCGAGCGAACAGACGAGGAGCTTGCTCCTTTGACGTTAGCGGCGGACGGGTGAGTAACACGTGGGTAACCTACCTATAAGACTGGGATAACTTCGGGAAACCGGAGCTAATACCGGATAATATTTCGAACCG
KU851848.1.1534	D_0__Bacteria, D_1__Proteobacteria, D_2__Gammaproteobacteria, D_3__Betaproteobacteriales, D_4__Chromobacteriaceae, D_5__Vogesella, Ambiguous_taxa	5555	597	1328	296	1858	581	629	39	15	210	2	0	GCATGCTTTACACATGCAAGTCGAACGGTAACAGGGTGCTTGCACCGCTGACGAGTGGCGAACGGGTGAGTAATGCGTCGGAACGTGCCGAGTAGTGGGGGATAACGCAGCGAAAGTTGTGCTAATACCGCATACGTACTGAGGTAGAAAGTGGGG
AB188790.1.1517	D_0__Bacteria, D_1__Proteobacteria, D_2__Gammaproteobacteria, D_3__Enterobacteriales, D_4__Enterobacteriaceae, D_5__Klebsiella, D_6__uncultured Klebsiella sp.	1	0	0	0	0	0	0	1	0	0	0	0	CAGGCCTAACACATGCAAGTCGAACGGTAGCACAGAGAGCTTGCTCTCGGGTGACGAGTGGCGGACGGGTGAGTAATGTCTGGGAAACTGCCTGATGGTGGGGGATAACTACTGGAAACGGTAGCTAATACCGCATAACGTCGCAAGACCA
AHBD01000036.106.1641	D_0__Bacteria, D_1__Proteobacteria, D_2__Gammaproteobacteria, D_3__Pseudomonadales, D_4__Pseudomonadaceae, D_5__Pseudomonas, Ambiguous_taxa	1	0	0	0	1	0	0	0	0	0	0	0	CAGGCCTAACACATGCAAGTCGAGCGGATGAGAGGAGCTTGCTCCTCGATTCAGCGGCGGACGGGTGAGTAATGCCTAGGAATCTGCCTAGTAGTGGGGGACAACGTTTCGAAAGGAACGCTAATACCGCATACGTCCTACGGGAGAAAG
AM491464.1.1523	D_0__Bacteria, D_1__Proteobacteria, D_2__Gammaproteobacteria, D_3__Pseudomonadales, D_4__Pseudomonadaceae, D_5__Pseudomonas, Ambiguous_taxa	2	2	0	0	0	0	0	0	0	0	0	0	CAGGCCTAACACATGCAAGTCGAGCGGTAGAGAGAAGCTTGCTTCTCTTGAGAGCGGCGGACGGGTGAGTAATACCTAGGAATCTGCCTGATAGTGGGGGATAACGTTCGGAAACGGACGCTAATACCGCATACGTCCTACGGGAGAAAGC
AM909660.1.1536	D_0__Bacteria, D_1__Proteobacteria, D_2__Gammaproteobacteria, D_3__Pseudomonadales, D_4__Pseudomonadaceae, D_5__Pseudomonas, Ambiguous_taxa	2851	12	2	1	0	0	2	9	1	1347	724	753	GCAGGCCTAACACATGCAAGTCGAGCGGTAGAGAGAAGCTTGCTTCTCTTGAGAGCGGCGGACGGGTGAGTAATGCCTAGGAATCTGCCTGGTAGTGGGGGATAACGCTCGGAAACGGACGCTAATACCGCATACGTCCTACGGGAGAAAGC
AY212735.1.1523	D_0__Bacteria, D_1__Proteobacteria, D_2__Gammaproteobacteria, D_3__Betaproteobacteriales, D_4__Burkholderiaceae, D_5__Limnohabitans, Ambiguous_taxa	1591	2	0	0	555	126	0	95	279	183	320	31	GCATGCCTTACACATGCAAGTCGAACGGCAGCACGGGAGCAATCCTGGTGGCGAGTGGCGAACGGGTGAGTAATATATCGGAACGTGCCCAGTCGTGGGGGATAACGCAGCGAAAGCTGTGCTAATACCGCATACGATCTACGGATGAAAGC
CP020100.378897.380439	D_0__Bacteria, D_1__Proteobacteria, D_2__Gammaproteobacteria, D_3__Pseudomonadales, D_4__Pseudomonadaceae, D_5__Pseudomonas, Ambiguous_taxa	15	4	1	0	2	1	3	3	0	1	0	0	CAGGCCTAACACATGCAAGTCGAGCGGATGAAGGGAGCTTGCTCCTGGATTCAGCGGCGGACGGGTGAGTAATGCCTAGGAATCTGCCTGGTAGTGGGGGACAACGTTTCGAAAGGAACGCTAATACCGCATACGTCCTACGGGAGAAAGC
DQ103258.1.1517	D_0__Bacteria, D_1__Proteobacteria, D_2__Gammaproteobacteria, D_3__Betaproteobacteriales, D_4__Burkholderiaceae, D_5__Herbaspirillum, D_6__Herbaspirillum magnetovibrio	13	0	0	0	6	0	7	0	0	0	0	0	CATGCCTTACACATGCAAGTCGAACGGCAGCATAGGAGCTTGCTCCTGATGGCGAGTGGCGAACGGGTGAGTAATATATCGGAACGTGCCCTAGAGTGGGGGATAACTAGTCGAAAGACTAGCTAATACCGCATACGATCTACGGATGAAAG
FNSC01000001.1009968.1011508	D_0__Bacteria, D_1__Proteobacteria, D_2__Gammaproteobacteria, D_3__Pseudomonadales, D_4__Pseudomonadaceae, D_5__Pseudomonas, Ambiguous_taxa	2	0	0	0	0	0	1	0	0	0	1	0	CAGGCCTAACACATGCAAGTCGAGCGGTAGAGAGAAGCTTGCTTCTCTTGAGAGCGGCGGACGGGTGAGTAATGCCTGGGAATCTGCCTTGTGGTGGGGGATAACGTTCGGAAACGGACGCTAATACCGCATACGTCCTACGGGAGAAAGC
FPLL01000761.10.1526	D_0__Bacteria, D_1__Proteobacteria, D_2__Gammaproteobacteria, D_3__Betaproteobacteriales, D_4__Burkholderiaceae, D_5__Variovorax, Ambiguous_taxa	1	0	0	0	0	0	0	0	1	0	0	0	ATGCCTTACACATGCAAGTCGAACGGCAGCGCGGGAGCAATCCTGGCGGCGAGTGGCGAACGGGTGAGTAATACATCGGAACGTGCCCAATCGTGGGGGATAACGCAGCGAAAGCTGTGCTAATACCGCATACGATCTACGGATGAAAGC
HAFT01016097.310.1826	D_0__Bacteria, D_1__Proteobacteria, D_2__Gammaproteobacteria, D_3__Pseudomonadales, D_4__Pseudomonadaceae, D_5__Pseudomonas, D_6__Spumella-like flagellate JBM08	68	0	0	0	0	0	0	0	0	1	0	67	GCAGGCCTAACACATGCAAGTCGAGCGGATGAAGAGAGCTTGCTCTCTGATTCAGCGGCGGACGGGTGAGTAATGCCTAGGAATCTGCCTGGTAGTGGGGGACAACGTCTCGAAAGGGACGCTAATACCGCATACGTCCTACGGGAGAAAGC
HM780385.1.1518	D_0__Bacteria, D_1__Proteobacteria, D_2__Gammaproteobacteria, D_3__Aeromonadales, D_4__Aeromonadaceae, D_5__Aeromonas, D_6__uncultured bacterium	6	1	1	1	2	0	0	0	0	0	0	1	GCAGGCCTAACACATGCAAGTCGAGCGGCAGCGGGAAAGTAGCTTGCTACTTTTGCCGGCGAGCGGCGGACGGGTGAGTAATGCCTGGGAAATTGCCCAGTCGAGGGGGATAACAGTTGGAAACGACTGCTAATACCGCATACCCCCTACGGG
HQ008563.1.1532	D_0__Bacteria, D_1__Proteobacteria, D_2__Gammaproteobacteria, D_3__Betaproteobacteriales, D_4__Burkholderiaceae, D_5__Polynucleobacter, D_6__uncultured Polynucleobacter sp.	17	0	0	0	0	0	0	0	0	0	0	17	CATGCCTTACACATGCAAGTCGAACGGCAGCACGGGTGCTTGCACCTGGTGGCGAGTGGCGAACGGGTGAGTAATATATCGGAACGTACCTTATTGTGGGGGATAACGCAGCGAAAGCTGTGCTAATACCGCATAATCCCTTAGGGGGAAAG
KX668624.1.1529	D_0__Bacteria, D_1__Proteobacteria, D_2__Gammaproteobacteria, D_3__Pseudomonadales, D_4__Pseudomonadaceae, D_5__Pseudomonas, D_6__Pseudomonas sp.	4	0	0	0	0	0	0	0	0	0	0	4	CAGGCCTAACACATGCAAGTCGAGCGGTAGAGAGAAGCTTGCTTCTCTTGAGAGCGGCGAACGGGTGAGTAATGCCTAGGAATCTGCCTGGTAGTGGGGGATAACGTTCGGAAACGGACGCTAATACCGCATACGTCCTACGGGAGAAAGCA
NEHR01000001.3660.5176	D_0__Bacteria, D_1__Proteobacteria, D_2__Gammaproteobacteria, D_3__Pseudomonadales, D_4__Pseudomonadaceae, D_5__Pseudomonas, Ambiguous_taxa	2	0	0	0	1	0	1	0	0	0	0	0	CAGGCCTAACACATGCAAGTCGAGCGGATGAAGGGAGCTTGCTCCCGGATTCAGCGGCGGACGGGTGAGTAATGCCTAGGAATCTGCCTGGTAGTGGGGGACAACGTTTCGAAAGGAACGCTAATACCGCATACGTCCTACGGGAGAAAG
Z93987.1.1532	D_0__Bacteria, D_1__Proteobacteria, D_2__Gammaproteobacteria, D_3__Pseudomonadales, D_4__Moraxellaceae, D_5__Acinetobacter, D_6__uncultured bacterium	223	0	0	0	108	53	0	62	0	0	0	0	GCAGGCTTAACACATGCAAGTCGAGCGGGGTGAAGTGCTTCGGTACTGATCCTAGCGGCGGACGGGTGAGTAATGCTTAGGAATCTGCCATTTAGTGGGGGACAACATTCCGAAAGGAATGCTAATACCGCATACGTCCTACGGGAGAAAGC
AB622822.1.1527	D_0__Bacteria, D_1__Proteobacteria, D_2__Gammaproteobacteria, D_3__Pseudomonadales, D_4__Moraxellaceae, D_5__Acinetobacter, D_6__Clostridium sp. Culture-47	10	1	4	0	5	0	0	0	0	0	0	0	CAGGCTTAACACATGCAAGTCGAGCGGAGATGAGGTGCTTGCACCTTATCTTAGCGGCGGACGGGTGAGTAATGCTTAGGAATCTGCCTATTAGTGGGGGACAACATTCCGAAAGGGATGCTAATACCGCATACGTCCTACGGGGGAAAGCA
ABKP02007643.3839.5354	D_0__Bacteria, D_1__Proteobacteria, D_2__Gammaproteobacteria, D_3__Betaproteobacteriales, D_4__Chromobacteriaceae, D_5__Aquitalea, Ambiguous_taxa	169	21	1	0	147	0	0	0	0	0	0	0	GCATGCTTTACACATGCAAGTCGAACGGTAACAGGGAGCTTGCTCCGCTGACGAGTGGCGAACGGGTGAGTAATGCGTCGGAACGTGCCGAGTAGTGGGGGATAACTATCCGAAAGGATAGCTAATACCGCATACGCTTTGAGAAGGAAAGC
FPLN01001896.14.1529	D_0__Bacteria, D_1__Proteobacteria, D_2__Gammaproteobacteria, D_3__Pseudomonadales, D_4__Pseudomonadaceae, D_5__Pseudomonas, D_6__metagenome	4	0	0	1	0	1	1	0	0	0	1	0	CAGGCCTAACACATGCAAGTCGAGCGGATGAAGGGAGCTTGCTCCTGGATTCAGCGGCGGACGGGTGAGTAATGCCTAGGAATCTGCCTGGTAGTGGGGGATAACGTCCGGAAACGGGCGCTAATACCGCATACGTCCTGAGGGAGAAAG
FPLS01042637.11.1526	D_0__Bacteria, D_1__Proteobacteria, D_2__Gammaproteobacteria, D_3__Betaproteobacteriales, D_4__Burkholderiaceae, D_5__Rhodoferax, D_6__metagenome	1	0	0	0	1	0	0	0	0	0	0	0	GCGGCATGCCTTACGCATGCAAGTCGAACGGCAGCACGGGAGCAATCCTGGTGGCGAGTGGCGAACGGGTGAGTAATATATCGGAACGTGCCCAGTCGTGGGGGATAACGCAGCAAAAGCTGTGCTAATACCGCATACGATCTATGGATGAAAG
GQ284475.1.1517	D_0__Bacteria, D_1__Firmicutes, D_2__Bacilli, D_3__Bacillales, D_4__Staphylococcaceae, D_5__Staphylococcus, D_6__Staphylococcus pasteuri	1	0	0	1	0	0	0	0	0	0	0	0	GTGCCTAATACATGCAAGTCGAGCGAACAGATAAGGAGCTTGCTCCTTTGACGTTAGCGGCGGACGGGTGAGTAACACGTGGATAACCTACCTATAAGACTGGGATAACTTCGGGAAACCGGAGCTAATACCGGATAAGATTTTGAACCG
KC541201.1.1532	D_0__Bacteria, D_1__Proteobacteria, D_2__Gammaproteobacteria, D_3__Betaproteobacteriales, D_4__Rhodocyclaceae, D_5__Zoogloea, Ambiguous_taxa	2	0	0	0	1	0	0	0	0	1	0	0	CATGCTTTACACATGCAAGTCGAACGGCAGCATGGGCTTCGGCCTGGTGGCGAGTGGCGAACGGGTGAGTAATGCATCGGAACGTACCGTGTAGTGGGGGATAACGTAGCGAAAGTTACGCTAATACCGCATACGCCCTGAGGGGGAAAGTGG
KX180898.1.1520	D_0__Bacteria, D_1__Proteobacteria, D_2__Gammaproteobacteria, D_3__Aeromonadales, D_4__Aeromonadaceae, D_5__Aeromonas, D_6__uncultured Aeromonas sp.	1	0	0	1	0	0	0	0	0	0	0	0	CAGGCCTAACACATGCAAGTCGAGCGGCAGCGGGAAAGTAGCTTGCTACTTTTGCCGGCGAGCGGCGGACGGGCTTGAGTAATGCCTGGGAAATTGCCCAGTCGAGGGGGATAACAGTTGGAAACGACTGCTAATACCGCATACGCCCTACGGG
FJ405290.1.1515	D_0__Bacteria, D_1__Proteobacteria, D_2__Gammaproteobacteria, D_3__Enterobacteriales, D_4__Enterobacteriaceae, D_5__Edwardsiella, D_6__Edwardsiella tarda	2191	0	0	0	1	0	2190	0	0	0	0	0	GCAGGCTTAACACATGCAAGTCGAGCGGTAGCAGGGAGAAAGCTTGCTTTCTCCGCTGACGAGCGGCGGACGGGTGAGTAATGTCTGGGGATCTGCCTGATGGAGGGGGATAACTACTGGAAACGGTAGCTAATACCGCATAACGTCGCAAGA
HE797843.1.1527	D_0__Bacteria, D_1__Proteobacteria, D_2__Gammaproteobacteria, D_3__Betaproteobacteriales, D_4__Burkholderiaceae, D_5__Comamonas, Ambiguous_taxa	7	1	0	0	4	2	0	0	0	0	0	0	CATGCTTTACACATGCAAGTCGAACGGTAACAGGTCTTCGGATGCTGACGAGTGGCGAACGGGTGAGTAATACATCGGAACGTGCCTAGTAGTGGGGGATAACTACTCGAAAGAGTAGCTAATACCGCATGATATCTACGGATGAAAGCAGG
HM779896.1.1516	D_0__Bacteria, D_1__Proteobacteria, D_2__Gammaproteobacteria, D_3__Alteromonadales, D_4__Shewanellaceae, D_5__Shewanella, D_6__uncultured bacterium	52	6	8	16	12	3	7	0	0	0	0	0	GCAGGCCTAACACATGCAAGTCGAGCGGCAGCACAAGTAAGTTTACTTATGAGGTGGCGAGCGTCGGACGGGTGAGTAATGCCTAGGGATCTGCCCAGTCGAGGGGGATAACAGTTGGAAACGACTGCTAATACCGCATACGCCCTACGGGGG
JN685466.1.1527	D_0__Bacteria, D_1__Proteobacteria, D_2__Gammaproteobacteria, D_3__Pseudomonadales, D_4__Moraxellaceae, D_5__Acinetobacter, Ambiguous_taxa	61	5	7	14	3	2	25	2	3	0	0	0	GCAGGCTTAACACATGCAAGTCGAGCGGAGATGAGGTGCTTGCACCTTATCTTAGCGGCGGACGGGTGAGTAATGCTTAGGAATCTGCCATTTAGTGGGGGACAACATTTCGAAAGGGATGCTAATACCGCATACGTCCTACGGGAGAAAGC
JN868759.1.1527	D_0__Bacteria, D_1__Proteobacteria, D_2__Gammaproteobacteria, D_3__Betaproteobacteriales, D_4__Burkholderiaceae, D_5__Undibacterium, Ambiguous_taxa	109	0	0	0	0	0	0	0	85	14	10	0	GCATGCCTTACACATGCAAGTCGAACGGCAGCACGGACTTCGGTCTGGTGGCGAGTGGCGAACGGGTGAGTAATATATCGGAACATACCTTGTAGTGGGGGATAACTATCCGAAAGGATAGCTAATACCGCATACGCTCTAAGGAGGAAAGT
JN868767.1.1527	D_0__Bacteria, D_1__Proteobacteria, D_2__Gammaproteobacteria, D_3__Betaproteobacteriales, D_4__Burkholderiaceae, Ambiguous_taxa, D_6__uncultured bacterium	579	41	3	84	286	18	25	8	107	7	0	0	GCATGCCTTACACATGCAAGTCGAACGGCAGCACGGAGCTTGCTCTGGTGGCGAGTGGCGAACGGGTGAGTAATATATCGGAACGTACCCTAGAGTGGGGGATAACGTAGCGAAAGTTACGCTAATACCGCATACGATCTAAGGATGAAAGT
JX236700.1.1515	D_0__Bacteria, D_1__Proteobacteria, D_2__Gammaproteobacteria, D_3__Xanthomonadales, D_4__Xanthomonadaceae, D_5__Pseudoxanthomonas, D_6__uncultured bacterium	5	0	0	0	0	0	5	0	0	0	0	0	AGGCCTAACACATGCAAGTCGAACGGCAGCACAGGAGAGCTTGCTCTCTGGGTGGCGGGTGGCGGACGGGTGAGGAATACATCGGAATCTACCTTGTCGTGGGGGATAACGTAGGGAAACTTACGCTAATACCGCATACGACCTACGGG
KC541353.1.1530	D_0__Bacteria, D_1__Proteobacteria, D_2__Gammaproteobacteria, D_3__Betaproteobacteriales, D_4__Burkholderiaceae, D_5__Massilia, D_6__uncultured bacterium	8673	1062	61	1057	3781	422	643	138	1174	310	0	25	GCATGCCTTACACATGCAAGTCGAACGGCAGCACGGAGCTTGCTCTGGTGGCGAGTGGCGAACGGGTGAGTAATATATCGGAACGTACCCAAGAGTGGGGGATAACGTAGCGAAAGTTACGCTAATACCGCATACGATCCAAGGATGAAAGT
KF672718.1.1527	D_0__Bacteria, D_1__Proteobacteria, D_2__Gammaproteobacteria, D_3__Pseudomonadales, D_4__Pseudomonadaceae, D_5__Pseudomonas, D_6__Pseudomonas fluorescens	3	0	0	0	0	0	1	0	0	0	0	2	CAGGCCTAACACATGCAAGTCGAGCGGTAGAGAGAAGCTTGCTTCTCTTGAGAGAGGCGGACGGGTGAGTAAAGCCTAGGAATCTGCCTGGTAGTGGGGGATAACGTTCGGAAACGGACGCTAATACCGCATACGTCCTACGGGAGAAAG
KF906588.1.1527	D_0__Bacteria, D_1__Proteobacteria, D_2__Gammaproteobacteria, D_3__Alteromonadales, D_4__Alteromonadaceae, D_5__Alteromonas, D_6__uncultured bacterium	1	0	0	0	0	0	0	0	1	0	0	0	CAGGCTTAACACATGCAAGTCGAGCGGATGAGTGGAGCTTGCTCCATGATTCAGCGGCGGACGGGTGAGTAATGCCTAGGAATCTGCCTGGTAGTGGGGGACAACGTTTCGAAAGGAACGCTAATACCGCATACGTCCTACGGGAGAAAGTGG
CP001010.33960.35486	D_0__Bacteria, D_1__Proteobacteria, D_2__Gammaproteobacteria, D_3__Betaproteobacteriales, D_4__Burkholderiaceae, D_5__Polynucleobacter, D_6__Polynucleobacter necessarius subsp. necessarius STIR1	14	0	10	0	0	0	4	0	0	0	0	0	CATGCCTTACACATGCAAGTCGAACGGCAGCACGGGTGCTTGCACCTGGTGGCGAGTGGCGAACGGGTGAGTAATACATCGGAACGTACCTTATCGTGGGGGATAACGCAGCGAAAGCTGTGCTAATACCGCATACGCCCTGAGGGGGGAAAGC
GU179531.1.1514	D_0__Bacteria, D_1__Proteobacteria, D_2__Gammaproteobacteria, D_3__Alteromonadales, D_4__Shewanellaceae, D_5__Shewanella, D_6__uncultured Shewanella sp.	7552	2396	964	1682	2143	129	147	15	68	1	0	7	GCAGGCCTAACACATGCAAGTCGAGCGGCAGCACAAGGGAGTTTACTTCTGAGGTGGCGAGCGGCGGACGGGTGAGTAATGCCTAGGGATCTGCCCAGTCGAGGGGGATAACAGTTGGAAACGACTGCTAATACCGCATACGCCCTACGGGGG
JN868812.1.1526	D_0__Bacteria, D_1__Proteobacteria, D_2__Gammaproteobacteria, D_3__Betaproteobacteriales, D_4__Burkholderiaceae, D_5__Aquabacterium, D_6__uncultured bacterium	136	7	9	0	6	87	0	1	0	26	0	0	CATGCCTTACACATGCAAGTCGAACGGTAACAGGCCGCAAGGTGCTGACGAGTGGCGAACGGGTGAGTAATGCATCGGAACGTGCCCAGTCGTGGGGGATAACTGCTCGAAAGAGCAGCTAATACCGCATACGACCTGAGGGTGAAAGCGGG
KY646023.1.1546	D_0__Bacteria, D_1__Proteobacteria, D_2__Gammaproteobacteria, D_3__Pseudomonadales, D_4__Pseudomonadaceae, D_5__Pseudomonas, Ambiguous_taxa	1	0	0	0	0	0	0	0	0	1	0	0	CCCTAACACATGCAAGTCGAGCGGTAGAGAGAAGCTTGCTTCTCTTGAGAGCGGCGGACGGGTGAGTAATGCCTAGGAATCTGCCTGGTAGTGGGGGATAACGTTCGGAAACGGACGCTAATACCGCATACGTCCTACGGGAGAAAGCAG
AF078764.1.1515	D_0__Bacteria, D_1__Proteobacteria, D_2__Gammaproteobacteria, D_3__Betaproteobacteriales, D_4__Burkholderiaceae, D_5__Acidovorax, Ambiguous_taxa	39	4	0	0	14	10	0	0	0	6	0	5	CATGCCTTACACATGCAAGTCGAACGGTAACAGGTCTTCGGATGCTGACGAGTGGCGAACGGGTGAGTAATACATCGGAACGTGCCCGAGAGTGGGGGATAACGAAGCGAAAGCTTTGCTAATACCGCATACGATCTCAGGATGAAAGCAGG
AF078773.1.1515	D_0__Bacteria, D_1__Proteobacteria, D_2__Gammaproteobacteria, D_3__Betaproteobacteriales, D_4__Burkholderiaceae, D_5__Comamonas, Ambiguous_taxa	7	0	0	0	4	2	1	0	0	0	0	0	CATGCTTTACACATGCAAGTCGAACGGTAACAGGTCTTCGGATGCTGACGAGTGGCGAACGGGTGAGTAACACATCGGAACGTGCCTAGTAGTGGGGGATAACTACTCGAAAGAGTAGCTAATACCGCATGAGATCTAAGGATGAAAGCAG
AP017381.27322.28842	D_0__Bacteria, D_1__Proteobacteria, D_2__Gammaproteobacteria, D_3__Pseudomonadales, D_4__Moraxellaceae, D_5__Enhydrobacter, D_6__Moraxella osloensis	1	0	0	0	0	0	0	1	0	0	0	0	CAGGCTTAACACATGCAAGTCGAACGATGATTATCTAGCTTGCTAGATATGATTAGTGGCGGACGGGTGAGTAACATTTAGGAATCTGCCTAGTAGTGGGGGATAGCTCGGGGAAACTCGAATTAATACCGCATACGACCTACGGGTGAAA
DQ234174.1.1536	D_0__Bacteria, D_1__Proteobacteria, D_2__Gammaproteobacteria, D_3__Betaproteobacteriales, D_4__Burkholderiaceae, D_5__Comamonas, D_6__uncultured Comamonas sp.	5501	69	284	509	2400	1159	602	24	406	11	0	37	GCATGCTTTACACATGCAAGTCGAACGGTAACAGGTCTTCGGATGCTGACGAGTGGCGAACGGGTGAGTAATACATCGGAACGTGCCTAGTAGTGGGGGATAACTACTCGAAAGAGTAGCTAATACCGCATGAGATCTACGGATGAAAGCAGG
HE648174.1.1525	D_0__Bacteria, D_1__Proteobacteria, D_2__Gammaproteobacteria, D_3__Betaproteobacteriales, D_4__Burkholderiaceae, D_5__Undibacterium, Ambiguous_taxa	6243	215	459	123	3042	668	1194	61	66	224	168	23	GCATGCCTTACACATGCAAGTCGAACGGCAGCACGGGTGCTTGCACCTGGTGGCGAGTGGCGAACGGGTGAGTAAAGTATCGGAACGTGCCTGGTAGTGGGGGATAACTAGTCGAAAGACTAGCTAATACCGCATACGATCTAAGGATGAAAG
HM358343.1.1518	D_0__Bacteria, D_1__Proteobacteria, D_2__Gammaproteobacteria, D_3__Xanthomonadales, D_4__Xanthomonadaceae, D_5__Xanthomonas, Ambiguous_taxa	919	1	0	917	0	0	0	0	0	0	0	1	GCAGGCCTAACACATGCAAGTCGAACGGCAGCACAGTAAGAGCTTGCTCTTATGGGTGGCGAGTGGCGGACGGGTGAGGAATACATCGGAATCTACTCTTTCGTGGGGGATAACGTAGGGAAACTTACGCTAATACCGCATACGACCTACGGG
JN868771.1.1525	D_0__Bacteria, D_1__Proteobacteria, D_2__Gammaproteobacteria, D_3__Betaproteobacteriales, D_4__Burkholderiaceae, D_5__Undibacterium, Ambiguous_taxa	10	0	0	0	10	0	0	0	0	0	0	0	CATGCCTTACACATGCAAGTCGAACGGCAGCGCGGGGCAACCTGGCGGCGAGTGGCGAACGGGTGAGTAATATATCGGAATGTACCCTAGAGTGGGGGATAACGTAGCGAAAGTTACGCTAATACCGCATACGATCTAAGGATGAAAGTGG
CP009057.2296841.2298384	D_0__Bacteria, D_1__Bacteroidetes, D_2__Bacteroidia, D_3__Bacteroidales, D_4__Bacteroidaceae, D_5__Bacteroides, Ambiguous_taxa	44	0	0	0	0	0	0	0	0	44	0	0	CAGGCTTAACACATGCAAGTCGAGGGGCAGCATGGTCTTAGCTTGCTAAGGCTGATGGCGACCGGCGCACGGGTGAGTAACACGTATCCAACCTGCCGTCTACTCTTGGCCAGCCTTCTGAAAGGAAGATTAATCCAGGATGGGATCATGAG
CVNZ01002445.142.1661	D_0__Bacteria, D_1__Bacteroidetes, D_2__Bacteroidia, D_3__Bacteroidales, D_4__Prevotellaceae, D_5__Prevotella, D_6__Chlamydia trachomatis	44	0	0	0	0	0	0	0	0	44	0	0	CAGGCTTAACACATGCAAGTCGCAGGGTAACATGAGGAAAGCTTGCTTTCCTTGATGACGACTGGCGCACGGGTGAGTAACGCGTATCCAACCTTCCCATAACTACGGGATAACCCGTTGAAAGACGGCCTAATACCGTATGATATCGTTTG
CZJU01000044.3819.5330	D_0__Bacteria, D_1__Actinobacteria, D_2__Actinobacteria, D_3__Micrococcales, D_4__Micrococcaceae, D_5__Kocuria, D_6__Kocuria salsicia	2	0	0	0	2	0	0	0	0	0	0	0	CGTGCTTAACACATGCAAGTCGAACGCTGAAGCTTGGTGCTTGCACTGGGTGGATGAGTGGCGAACGGGTGAGTAATACGTGAGTAACCTGCCCTTGACTCTGGGATAAGCCTGGGAAACTGGGTCTAATACTGGATACGACATGTCACTGC
EU215452.1.1528	D_0__Bacteria, D_1__Proteobacteria, D_2__Gammaproteobacteria, D_3__Pseudomonadales, D_4__Pseudomonadaceae, D_5__Pseudomonas, D_6__Pseudomonas fulva	55	5	0	0	0	0	0	4	0	0	0	46	CAGGCCTAACACATGCAAGTCGAGCGGATGACAGGAGCTTGCTCCTGGATTCAGCGGCGGACGGGTGAGTAATGCCTAGGAATCTGCCTGGTAGTGGGGGACAACGTTTCGAAAGGAACGCTAATACCGCATACGTCCTACGGGAGAAAGC
FR853538.1.1512	D_0__Bacteria, D_1__Proteobacteria, D_2__Gammaproteobacteria, D_3__Alteromonadales, D_4__Shewanellaceae, D_5__Shewanella, D_6__uncultured bacterium	286	256	6	4	17	1	2	0	0	0	0	0	GCAGGCCTAACACATGCAAGTCGAGCGGCAGCGGGAAGATAGCTTGCTATCTTTGCCGGCGAGCGGCGGACGGGTGAGTAATGCCTAGGGATCTGCCCAGTCGAGGGGGATAACAGTTGGAAACGACTGCTAATACCGCATACGCCCTACGGG
GU179540.1.1512	D_0__Bacteria, D_1__Proteobacteria, D_2__Gammaproteobacteria, D_3__Alteromonadales, D_4__Shewanellaceae, D_5__Shewanella, D_6__uncultured Shewanella sp.	13	6	2	2	2	1	0	0	0	0	0	0	GCAGGCCTAACACATGCAAGTCGAGCGGCAGCACAAGGGAGTTTACTTCTGAGGTGGCGAGCGGCGGACGGGTGAGTAATGCCTAGGGATCTGCCCAGTCGAGGGGGATAACAGTTGGAAACGGCTGCTAATACCGCATACGCCCTACGGGGG
JN178856.1.1525	D_0__Bacteria, D_1__Proteobacteria, D_2__Gammaproteobacteria, D_3__Betaproteobacteriales, D_4__Burkholderiaceae, D_5__Rhizobacter, D_6__uncultured bacterium	1	0	0	0	0	0	0	0	1	0	0	0	CATGCCTTACACATGCAAGTCGAACGGCAGCACGGGAGCAATCCTGGTGGCGAGTGGCGAACGGGTGAGTAATACATCGGAACGTGCCCAGTAGTGGGGGATAGCCCGGCGAAAGCCGGATTAATACCGCATACGACCTGAGGGTGAAAGCG
KC502871.1.1513	D_0__Bacteria, D_1__Proteobacteria, D_2__Gammaproteobacteria, D_3__Alteromonadales, D_4__Shewanellaceae, D_5__Shewanella, Ambiguous_taxa	1	0	0	0	1	0	0	0	0	0	0	0	CAGGCCTAACACATGCAAGTCGAGCGGCAGCGCAAGGGAGTTTACTCCTGAGGCGGCGAGCGGCGGACGGGTGAGTAATACCTAGGGATCTGCCCAGTCGAGGGGATAACAGTTGGAAACGACTGCTAATACCGCATACGCCCTACGGGGG
KC820654.1.1512	D_0__Bacteria, D_1__Proteobacteria, D_2__Gammaproteobacteria, D_3__Xanthomonadales, D_4__Xanthomonadaceae, D_5__Luteimonas, Ambiguous_taxa	4	0	0	0	0	0	4	0	0	0	0	0	CAGGCCTAACACATGCAAGTCGAACGGCAGCACAGGGGAGCTTGCTCCCTGGGTGGCGAGTGGCGGACGGGTGAGGAATACATCGGAATCTGCCCTGTCGTGGGGGATAACGTAGGGAAACTTACGCTAATACCGCATACGACCTTCGGGTGA
KC907306.1.1512	D_0__Bacteria, D_1__Proteobacteria, D_2__Gammaproteobacteria, D_3__Aeromonadales, D_4__Aeromonadaceae, D_5__Aeromonas, Ambiguous_taxa	468	150	78	39	119	4	0	0	22	5	44	7	GCAGGCCTAACACATGCAAGTCGAGCGGCAGCGGGAAAGTAGCTTGCTACTTTTGCCGGCGAGCGGCGGACGGGTGAGTAATGCCTGGGAAATTGCCCAGTCGAGGGGGATAACAGTTGGAAACGACTGCTAATACCGCATACGCCCTACGCAG
KJ174933.1.1512	D_0__Bacteria, D_1__Proteobacteria, D_2__Gammaproteobacteria, D_3__Pseudomonadales, D_4__Pseudomonadaceae, D_5__Pseudomonas, D_6__Pseudomonas sp. P2(2014)	9	0	0	0	0	0	1	1	0	2	4	1	CAGGCCTAACACATGCAAGTCGAGCGGTAGAGAGAAGCTTGCTTCTCTTGAGAGCGGCGGACGGGTGAGTAATACCTAGGAATCTGCCTGGTAGTGGGGGATAACGTTCGGAAACGGACGCTAATACCGCATACGTCCTACGGGAGAAAGC
AF078772.1.1519	D_0__Bacteria, D_1__Proteobacteria, D_2__Gammaproteobacteria, D_3__Betaproteobacteriales, D_4__Burkholderiaceae, D_5__Comamonas, Ambiguous_taxa	65	33	32	0	0	0	0	0	0	0	0	0	CATGCTTTACACATGCAAGTCGAACGGCAGCACGGACTTCGGTCTGGTGGCGAGTGGCGAACGGGTGAGTAATACATCGGAACGTGCCCAGTTGTGGGGGATAACTACTCGAAAGAGTAGCTAATACCGCATGAGAACTGAGGTTGAAAGC
AF125876.1.1529	D_0__Bacteria, D_1__Proteobacteria, D_2__Gammaproteobacteria, D_3__Betaproteobacteriales, D_4__Burkholderiaceae, D_5__Schlegelella, Ambiguous_taxa	707	0	0	707	0	0	0	0	0	0	0	0	GCATGCTTTACACATGCAAGTCGAACGGCAGCGCGGGCTTCGGCCTGGCGGCGAGTGGCGAACGGGTGAGTAATGCATCGGAACGTGCCCAGTAGTGGGGGATAGCCCGGCGAAAGCCGGATTAATACCGCATACGACCTGAGGGTGAAAGC
FJ748822.1.1511	D_0__Bacteria, D_1__Hydrogenedentes, D_2__Hydrogenedentia, D_3__Hydrogenedentiales, D_4__Hydrogenedensaceae, D_5__uncultured bacterium, D_6__uncultured bacterium	11	0	0	0	0	4	1	0	0	0	0	6	CAGGCTTAACACATGCAAGTCGAGCGGGCGAGGTTGCTTCGGTAACTGAGCTAGCGGCGGACGGGTGAGTAATGCTTAGGAATCTGCCTATTAGTGGGGGACAACATTCCGAAAGGAATGCTAATACCGCATACGCCCTACGGGGGAAAG
FNEQ01000020.109.1643	D_0__Bacteria, D_1__Proteobacteria, D_2__Gammaproteobacteria, D_3__Betaproteobacteriales, D_4__Burkholderiaceae, D_5__Duganella, Ambiguous_taxa	12	0	0	3	4	2	2	0	1	0	0	0	CATGCCTTACACATGCAAGTCGAACGGCAGCACGGAGCTTGCTCTGGTGGCGAGTGGCGAACGGGTGAGTAATATATCGGAACGTACCCTGGAGTGGGGGATAACGTAGCGAAAGTTACGCTAATACCGCATACGATCTAAGGATGAAAGCAG
FPLL01005038.16.1526	D_0__Bacteria, D_1__Proteobacteria, D_2__Gammaproteobacteria, D_3__Betaproteobacteriales, D_4__Burkholderiaceae, D_5__Curvibacter, D_6__metagenome	2	0	0	0	1	0	0	0	1	0	0	0	CATGCCTTACACATGCAAGTCGAACGGCAGCACGGGAGCAATCCTGGTGGCGAGTGGCGAACGGGTGAGTAATATATCGGAACGTGCCCAGTCGTGGGGGATAACGCAGCGAAAGCTACGCTAATACCGCATACGATCTATGGATGAAAG
KC541523.1.1526	D_0__Bacteria, D_1__Proteobacteria, D_2__Gammaproteobacteria, D_3__Betaproteobacteriales, D_4__Burkholderiaceae, D_5__Massilia, D_6__uncultured bacterium	2	0	0	0	0	0	0	0	0	0	0	2	CATGCTTTACACATGCAAGTCGAACGGCAGCGCGGGGCAACCTGGCGGCGAGTGGCGAACGGGTGAGTAATATATCGGAACGTACCCAAGAGTGGGGGATAACGTAGCGAAAGTTACGCTAATACCGCATACGATCTAAGGATGAAAGTGG
KC907305.1.1511	D_0__Bacteria, D_1__Proteobacteria, D_2__Gammaproteobacteria, D_3__Aeromonadales, D_4__Aeromonadaceae, D_5__Aeromonas, Ambiguous_taxa	5	2	1	0	0	1	0	0	0	0	1	0	CAGGCCTAACACATGCAAGTCGAGCGGCAGCGGGAAAGTAGCTTGCTACTTTTGCCGGCGAGCGGCGGACGGGTGAGTAATGCCTGGGAAATTGCCCAGTCGAGGGATAACAGTTGGAAACGACTGCTAGTACCGCATACGCCCTACGG
AB745416.1.1513	D_0__Bacteria, D_1__Proteobacteria, D_2__Gammaproteobacteria, D_3__Pseudomonadales, D_4__Moraxellaceae, D_5__Psychrobacter, D_6__uncultured bacterium	175	17	35	2	1	0	0	0	120	0	0	0	GCAGGCCTAACACATGCAAGTCGAGCGGCAGCGGGAAAGTAGCTTGCTACTTTTGCCGGCGAGCGGCGGACGGGTGAGTAATGCCTGGGAAATTGCCCAGTCGAGGGGGATAACAGTTGGAAACGACTGCTAATACCGCATGCGCCCTACGGG
CP000539.1248578.1250099	D_0__Bacteria, D_1__Proteobacteria, D_2__Gammaproteobacteria, D_3__Betaproteobacteriales, D_4__Burkholderiaceae, D_5__Diaphorobacter, D_6__Acidovorax sp. JS42	130	3	17	0	0	2	0	0	0	52	56	0	CATGCCTTACACATGCAAGTCGAACGGTAACAGGTCTTCGGATGCTGACGAGTGGCGAACGGGTGAGTAATACATCGGAACGTGCCCGATCGTGGGGGATAACGAGGCGAAAGCTTTGCTAATACCGCATACGATCTACGGATGAAAGCGGG
FJ983024.1.1520	D_0__Bacteria, D_1__Bacteroidetes, D_2__Bacteroidia, D_3__Flavobacteriales, D_4__Flavobacteriaceae, D_5__Capnocytophaga, D_6__uncultured bacterium	1	1	0	0	0	0	0	0	0	0	0	0	AGGCTTAACACATGCAAGTCGAGGGGCAGCATGGTCTTAGCTTGCTAAGACTGATGGCGACCGGCGCACGGGTGCGTAACGCGTATGCAACTTGCCTCACAGAGGGGGATAACCCGTCGAAAGACGGACTAATACCGCGTACACTCCA
FR729922.1.1546	D_0__Bacteria, D_1__Proteobacteria, D_2__Gammaproteobacteria, D_3__Betaproteobacteriales, D_4__Burkholderiaceae, D_5__Aquabacterium, Ambiguous_taxa	1	0	0	0	0	1	0	0	0	0	0	0	CATGCCTTACACATGCAAGTCGAACGGTAACGGGTCCTTCGGGATGCCGACGAGTGGCGAACGGGTGAGTAATATATCGGAACGTGCCCAGTAGTGGGGGATAACTGCTCGAAAGAGCAGCTAATACCGCATACGACCTGAGGGTGAAAGG
JN177703.1.1510	D_0__Bacteria, D_1__Proteobacteria, D_2__Gammaproteobacteria, D_3__Betaproteobacteriales, D_4__Burkholderiaceae, D_5__Limnobacter, D_6__uncultured Limnobacter sp.	1	0	0	0	0	0	0	0	0	0	0	1	CATGCCTTACACATGCAAGTCGAACGGTAACAGGTCTTCGGATGCTGACGAGTGGCGAACGGGTGAGTAATACATCGGAACGTGCCCAGTAATGGGGGATAGCTCGGCGAAAGCCGGATTAATACCGCATACGCCCTGAGGGGGAAAGTGGGG
JQ327987.1.1526	D_0__Bacteria, D_1__Proteobacteria, D_2__Gammaproteobacteria, D_3__Pseudomonadales, D_4__Pseudomonadaceae, D_5__Pseudomonas, Ambiguous_taxa	1	0	0	0	0	0	0	0	0	0	1	0	CAGGCCTAACACATGCAAGTCGAGCAGTAGAGAGAAGCTTGCTTCTCTTGAGAGCGGCGGACGGGTGAGTAATACCTGGGAATCTGCCTGATAGTGGGGGATAACGTTCGGAAACGGACGCTAATACCGCATACGTCCTACGGGAGAAAG
KF428113.1.1510	D_0__Bacteria, D_1__Proteobacteria, D_2__Gammaproteobacteria, D_3__Aeromonadales, D_4__Aeromonadaceae, D_5__Aeromonas, D_6__uncultured bacterium	1	0	0	0	1	0	0	0	0	0	0	0	CAGGCCTAGCACATGCAAGTCGAGCGGCAGCGGGAAAGTAGCTTGCTACTTTTGCCGGCGAGCGGCGGACGGGTGAGTAATGCCTGGGGATCTGCCCAGTCGAGGGGGATAACAGTTGGAAACGACTGCTAATACCGCATACGCCCTACGGGGGAA
KX180895.1.1513	D_0__Bacteria, D_1__Proteobacteria, D_2__Gammaproteobacteria, D_3__Aeromonadales, D_4__Aeromonadaceae, D_5__Aeromonas, D_6__uncultured Aeromonas sp.	2	1	1	0	0	0	0	0	0	0	0	0	CAGGCCTAACACATGCAAGTCGAGCGGCAGCGCGGGGAAAGTAGCTTGCTACTTTTGCCGGCGAGCGGCGGACGGGTGAGTAATGCCTGGGAAATTGCCCAGTCGAGGGGGATAACAGTTGGAAACGACTGCTAATACCGCATACGCCCTACGGGG
AY212633.1.1521	D_0__Bacteria, D_1__Proteobacteria, D_2__Gammaproteobacteria, D_3__Betaproteobacteriales, D_4__Burkholderiaceae, D_5__Diaphorobacter, D_6__uncultured bacterium	124	0	0	0	18	4	49	0	1	51	1	0	GCATGCCTTACACATGCAAGTCGAACGGTAACAGGTCTTCGGACGCTGACGAGTGGCGAACGGGTGAGTAATACATCGGAACGTGCCCGATCGTGGGGGATAACGAGGCGAAAGCTTTGCTAATACCGCATACGATCTACGGATGAAAGCGGG
BANP01000069.3784.5292	D_0__Bacteria, D_1__Proteobacteria, D_2__Gammaproteobacteria, D_3__Betaproteobacteriales, D_4__Burkholderiaceae, D_5__Acidovorax, Ambiguous_taxa	1	0	1	0	0	0	0	0	0	0	0	0	CATGCCTTACACATGCAAGTCGAACGGTAACAGGTCTTCGGATGCTGACGAGTGGCGAACGGGTGAGTAATACATCGGAACGTGCCCGAGAGTGGGGGATAACGAGGCGAAAGCTTTGCTAATACCGCATACGATCTACGGATGAAAGCAGG
BCYP01000048.3838.5346	D_0__Bacteria, D_1__Proteobacteria, D_2__Gammaproteobacteria, D_3__Betaproteobacteriales, D_4__Burkholderiaceae, D_5__Mitsuaria, Ambiguous_taxa	731	12	0	0	175	183	1	12	144	113	0	91	GCATGCCTTACACATGCAAGTCGAACGGTAACGCGGGGCAACCTGGCGACGAGTGGCGAACGGGTGAGTAATGTATCGGAACGTGCCCAGTTGTGGGGGATAACTGCTCGAAAGAGCAGCTAATACCGCATACGACCTGAGGGTGAAAGCGGG
FN433042.1.1545	D_0__Bacteria, D_1__Actinobacteria, D_2__Actinobacteria, D_3__Micrococcales, D_4__Microbacteriaceae, D_5__Microbacterium, Ambiguous_taxa	18	0	0	5	0	0	13	0	0	0	0	0	GCGTGCTTAACACATGCAAGTCGAACGGTGAACACGGAGCTTGCTCTGTGGGATCAGTGGCGAACGGGTGAGTAACACGTGAGCAACCTGCCCCTGACTCTGGGATAAGCGCTGGAAACGGCGTCTAATACTGGATATGTGACGTGACCGCAT
FPLK01000357.10.1518	D_0__Bacteria, D_1__Proteobacteria, D_2__Gammaproteobacteria, D_3__Betaproteobacteriales, D_4__Burkholderiaceae, D_5__Methylibium, Ambiguous_taxa	258	1	35	211	5	0	0	4	2	0	0	0	CATGCCTTACACATGCAAGTCGAACGGTAACGCGGGGCAACCTGGCGACGAGTGGCGAACGGGTGAGTAATGCATCGGAACGTGCCCAATAGTGGGGGATAGCCCGGCGAAAGCCGGATTAATACCGCATACGACCTGAGGGTGAAAGCGGGG
GQ355045.1.1509	D_0__Bacteria, D_1__Proteobacteria, D_2__Gammaproteobacteria, D_3__Alteromonadales, D_4__Shewanellaceae, D_5__Shewanella, D_6__uncultured Alteromonadales bacterium	64329	17056	10339	11389	17599	3508	3138	207	717	332	8	36	GCAGGCCTAACACATGCAAGTCGAGCGGCAGCACAAGTAAGTTTACTTATGAGGTGGCGAGCGGCGGACGGGTGAGTAATGCCTAGGGATCTGCCCAGTCGAGGGGGATAACAGTTGGAAACGACTGCTAATACCGCATACGCCCTACGGGGG
JF830190.1.1516	D_0__Bacteria, D_1__Proteobacteria, D_2__Gammaproteobacteria, D_3__Pseudomonadales, D_4__Moraxellaceae, D_5__Acinetobacter, D_6__uncultured bacterium	22	4	2	12	4	0	0	0	0	0	0	0	GCAGGCCTAACACATGCAAGTCGAGCGGCAGCGGGAAAGTAGCTTGTTACTTTTGCCGGCGAGCGGCGGACGGGTGAGTAATGCCTGGGGATCTGCCCAGTCGAGGGGGATAACTACTGGAAACGGTAGCTAATACCGCATACGTCCTACGGG
KF494757.1.1515	D_0__Bacteria, D_1__Proteobacteria, D_2__Gammaproteobacteria, D_3__Betaproteobacteriales, D_4__Burkholderiaceae, D_5__Aquabacterium, Ambiguous_taxa	11	4	0	0	0	0	0	0	0	0	0	7	CATGCCTTACACATGCAAGTCGAACGGTAACGCGGGGCAACCTGGCGACGAGTGGCGAACGGGTGAGTAATATATCGGAACGTGCCCAGTAGTGGGGGATAGCCCGGCGAAAGCCGGATTAATACCGCATGAGACCTGAGGGTGAAAGCGGG
KF798481.1.1509	D_0__Bacteria, D_1__Proteobacteria, D_2__Gammaproteobacteria, D_3__Vibrionales, D_4__Vibrionaceae, Ambiguous_taxa, D_6__uncultured bacterium	1	0	0	0	0	1	0	0	0	0	0	0	AACACATGCAAGTCGAGCGGTAACAGGAATTAGCTTGCTAATTTGCTGACGAGCGGCGGACGGGTGAGTAATGCCTGGGAATATGCCTTAGTGTGGGGGATAACTATTGGAAACGATAGCTAATACCGCATAACGTCTTCGGAC
CP001708.235850.237365	D_0__Bacteria, D_1__Firmicutes, D_2__Clostridia, D_3__Clostridiales, D_4__Family XI, D_5__Anaerococcus, D_6__Anaerococcus prevotii DSM 20548	2	0	0	0	0	0	0	0	2	0	0	0	CGTGCATAACACATGCAAGTCGAACGATGAAGCTTAAATGATCTCTTCGGAGTGACCTTAAGTGGATTAGTGGCGGACGGGTGAGTAACGCGTGAGTAACCTGCCTTGCACAAGGGGATAGCCGTTGGAAACGACGAATAATACCCTATGAT
EF999402.1.1508	D_0__Bacteria, D_1__Proteobacteria, D_2__Gammaproteobacteria, D_3__Pseudomonadales, D_4__Moraxellaceae, D_5__Acinetobacter, Ambiguous_taxa	13	0	13	0	0	0	0	0	0	0	0	0	CAGGCTTAACACATGCAAGTCGAGCGGGGGACGTTGCTTCGGTAACTGACCTAGCGGCGGACGGGTGAGTAATACTTAGGAATCTGCCTATTAATGGGGGACAACATCTCGAAAGGGATGCTAATACCGCATACGCCCTACGGGGGAAAGC
FR749785.1.1508	D_0__Bacteria, D_1__Proteobacteria, D_2__Gammaproteobacteria, D_3__Xanthomonadales, D_4__Rhodanobacteraceae, D_5__Rhodanobacter, Ambiguous_taxa	1621	2	94	298	2	418	17	0	0	732	55	3	GCATGCCTAACACATGCAAGTCGAACGGCAGCACAGCAGAGCTTGCTCTGTGGGTGGCGAGTGGCGGACGGGTGAGTAATGCATCGGGACCTACCTCAACGTGGGGGATAACGTAGGGAAACTTACGCTAATACCGCATACGTCCTACGGGAG
KF798381.1.1509	D_0__Bacteria, D_1__Proteobacteria, D_2__Gammaproteobacteria, D_3__Alteromonadales, D_4__Pseudoalteromonadaceae, D_5__Pseudoalteromonas, D_6__uncultured bacterium	82	0	0	0	0	82	0	0	0	0	0	0	GCAGGCCTAACACATGCAAGTCGAGCGGTAACAGGAATTAGCTTGCTAATTTGCTGACGAGCGGCGGACGGGTGAGTAATGCCTGGGAATATGCCTTAGTGTGGGGGATAACTATTGGAAACGATAGCTAATACCGCATAACGTCTTCGGAC
KF975536.1.1519	D_0__Bacteria, D_1__Proteobacteria, D_2__Gammaproteobacteria, D_3__Alteromonadales, D_4__Alteromonadaceae, D_5__Rheinheimera, Ambiguous_taxa	10699	1988	1887	2103	2528	670	7	1	465	484	566	0	GCAGGCCTAACACATGCAAGTCGAGCGGGGTTTTCGGACCTAGCGGCGGACGGGTGAGTAATGCGTAGGAAGCTACCCGATAGAGGGGGATACCAGTTGGAAACGACTGTTAATACCGCATAATGTCTACGGACCAAAGTGTGGGACCTTCGG
JF808897.1.1508	D_0__Bacteria, D_1__Proteobacteria, D_2__Gammaproteobacteria, D_3__Aeromonadales, D_4__Aeromonadaceae, D_5__Aeromonas, Ambiguous_taxa	39	10	5	6	10	0	0	0	2	0	6	0	CAGGCCTAACACATGCAAGTCGAGCGGCAGCGGGAAAGTAGCTTGCTACTTTTGCCGGCGAGCGGCGGACGGGTGAGTAATGCCTGGGAAATTGCCCAGTCGAGGGGGGATAACAGTTGGAAACGACTGCTAATACCGCATACGCCCTACGGG
JQ684454.1.1519	D_0__Bacteria, D_1__Bacteroidetes, D_2__Bacteroidia, D_3__Chitinophagales, D_4__Chitinophagaceae, D_5__Sediminibacterium, Ambiguous_taxa	489	15	0	414	51	0	0	0	0	9	0	0	GCAGGCTTAATACATGCAAGTCGTGGGGCAGCATGAATGTAGCAATACATTTGATGGCGACCGGCAAACGGGTGCGGAACACGTACACAACCTTCCTATAAGTGGGGAATAGCCCAGAGAAATTTGGATTAATACCCCGTAACATAATGATGTG
JX079489.1.1518	D_0__Bacteria, D_1__Actinobacteria, D_2__Actinobacteria, D_3__Propionibacteriales, D_4__Propionibacteriaceae, D_5__Cutibacterium, D_6__uncultured Propionibacterium sp.	12	0	0	1	1	0	5	1	2	1	1	0	GCGTGCTTAACACATGCAAGTCGAACGGAAAGGCCCTGCTTTTGTGGGGTGCTCGAGTGGCGAACGGGTGAGTAACACGTGAGTAACCTGCCCTTGACTTTGGGATAACTTCAGGAAACTGGGGCTAATACCGGATAGGAGCTCCTGCTGCAT
KF551973.1.1631	D_0__Bacteria, D_1__Proteobacteria, D_2__Gammaproteobacteria, D_3__Aeromonadales, D_4__Aeromonadaceae, D_5__Aeromonas, D_6__Aeromonas veronii	76	21	10	28	10	1	3	0	0	3	0	0	GCGGCTACCATGCAAGTCGAGCGGCAGCGGGAAAGTAGCTTGCTACTTTTGCCGGCGAGCGGCGGACGGGTGAGTAATGCCTGGGGATCTGCCCAGTCGAGGGGGATAACTACTGGAAACGGTAGCTAATACCGCATACGCCCTACGGGG
AJ867657.1.1506	D_0__Bacteria, D_1__Proteobacteria, D_2__Gammaproteobacteria, D_3__Betaproteobacteriales, D_4__Burkholderiaceae, Ambiguous_taxa, Ambiguous_taxa	5	0	0	0	5	0	0	0	0	0	0	0	GCATGCCTTACACATGCAAGTCGAACGGCAGCACGGAGCTTGCTCTGGTGGCGAGTGGCGAACGGGTGAGTAATATATCGGAACGTACCCTAGAGTGGGGGATAACGTAGCGAAAGTTACGCTAATACCGCATACGATCTATGGATGAAAG
AM111029.1.1506	D_0__Bacteria, D_1__Proteobacteria, D_2__Gammaproteobacteria, D_3__Pseudomonadales, D_4__Pseudomonadaceae, D_5__Pseudomonas, Ambiguous_taxa	1	1	0	0	0	0	0	0	0	0	0	0	CAGGCTTACCTACACATGCAAGTCGAGCGGATGACAGGAGCTTGCTCCTGAATTCAGCGGCGGACGGGTGAGTAATGCCTAGGAATCTGCCTGGTAGTGGGGGACAACGTTTCGAAAGGAACGCTAATACCGCATACGTCCTACGGGAGAAAGCA
FPLL01000140.5.1510	D_0__Bacteria, D_1__Proteobacteria, D_2__Gammaproteobacteria, D_3__Betaproteobacteriales, D_4__Burkholderiaceae, D_5__Pelomonas, D_6__metagenome	43	9	0	0	17	0	0	0	8	9	0	0	CATGCCTTACACATGCAAGTCGAACGGTAACAGGTTAAGCTGACGAGTGGCGAACGGGTGAGTAATATATCGGAACGTGCCCAGTCGTGGGGGATAACTACTCGAAAGAGTGGCTAATACCGCATACGACCTGAGGGTGAAAGCGGGGGAT
GQ871730.1.1506	D_0__Bacteria, D_1__Proteobacteria, D_2__Gammaproteobacteria, D_3__Pseudomonadales, D_4__Pseudomonadaceae, D_5__Pseudomonas, Ambiguous_taxa	48	14	13	4	9	1	1	0	3	0	3	0	GCAGGCCTAACACATGCAAGTCGAGCGGCAGCGGGAAAGTAGCTTGCTACTTTTGCCGGCGAGCGGCGGACGGGTGAGTAATGCCTGGGAGATTGCCCAGTCGAGGGGGATAACAGTTGGAAACGACTGCTAATACCGCATACGCCCTACGGG
GU179525.1.1506	D_0__Bacteria, D_1__Proteobacteria, D_2__Gammaproteobacteria, D_3__Alteromonadales, D_4__Shewanellaceae, D_5__Shewanella, D_6__uncultured Shewanella sp.	3	0	0	0	2	0	1	0	0	0	0	0	CGTGCCTAACACATGCAAGTCGAGCGGCTGCACAAGGGAGTTTACTTCTGAGGTGGCGAGCGGCGGACGGGTGAGTAATGCCTAGGGATCTGCCCAGTCGAGGGGGATAACAGTTGGAAACGACTGCTAATACCGCATACGCCCTACGGGGG
JPVS01000021.3471.5001	D_0__Bacteria, D_1__Actinobacteria, D_2__Actinobacteria, D_3__Micrococcales, D_4__Micrococcaceae, D_5__Rothia, D_6__Rothia dentocariosa	48	0	0	0	0	0	0	0	0	0	48	0	CGTGCTTAACACATGCAAGTCGAACGATGAAGCGGTGCTTGCACCGTGGATTAGTGGCGAACGGGTGAGTAATACGTGAGTGACCTACCTTTGACTCTGGGATAAGCCTGGGAAACTGGGTCTAATACCGGATACGACCAATCTCTGCATGG
MF103672.1.1509	D_0__Bacteria, D_1__Proteobacteria, D_2__Gammaproteobacteria, D_3__Pseudomonadales, D_4__Pseudomonadaceae, D_5__Pseudomonas, D_6__Pseudomonas fluorescens	1395	0	1	1	0	0	146	0	0	604	190	453	GCAGGCCTAACACATGCAAGTCGAGCGGTAGAGAGAAGCTTGCTTCTCTTGAGAGCGGCGGACGGGTGAGTAAAGCCTAGGAATCTGCCTGGTAGTGGGGGATAACGTTCGGAAACGGACGCTAATACCGCATACGTCCTACGGGAGAAAGC
AF445723.1.1505	D_0__Bacteria, D_1__Proteobacteria, D_2__Gammaproteobacteria, D_3__Xanthomonadales, D_4__Xanthomonadaceae, D_5__Arenimonas, Ambiguous_taxa	1	0	0	0	0	0	1	0	0	0	0	0	CAGGCCTAACACATGCAAGTCGAGCGGCAGCACAGGAGAGCTTGCTCTCTGGGTGGCGAGCGGCGGACGGGTGAGGAATACATCGGAATCTGCCCAGTTGTGGGGGATAACGTAGGGAAACTTACGCTAATACCGCATACGACCTACGGGT
GU179528.1.1505	D_0__Bacteria, D_1__Proteobacteria, D_2__Gammaproteobacteria, D_3__Alteromonadales, D_4__Shewanellaceae, D_5__Shewanella, D_6__uncultured Shewanella sp.	225	85	24	43	62	5	5	0	0	0	1	0	GCAGGCCTAACACATGCAAGTCGAGCGGCAGCACAAGGGAGTTTACTTCTGAGGTGGCGAGCGGCGGACGGGTGAGTAATGCCTAGGGATCTGCCCAGTCGAGGGGGATAACAGTTGGAAACGACTGCTAATACCGCATACGCCCTACGGGGA
GU179530.1.1505	D_0__Bacteria, D_1__Proteobacteria, D_2__Gammaproteobacteria, D_3__Alteromonadales, D_4__Shewanellaceae, D_5__Shewanella, D_6__uncultured Shewanella sp.	4	0	1	0	2	0	0	0	0	0	0	1	GCAGGCCTAACACATGCAAGTCGAGCGGCAGCACATGGGAGTTTACTTCTGAGGTGGCGAGCGGCGGACGGGTGAGTAATGCCTAGGGATCTGCCCAGTCGAGGGGGATAACAGTTGGAAACGACTGCTAATACCGCATACGCCCTACGGGGG
HM159963.1.1509	D_0__Bacteria, D_1__Proteobacteria, D_2__Gammaproteobacteria, D_3__Pseudomonadales, D_4__Pseudomonadaceae, D_5__Pseudomonas, Ambiguous_taxa	4	0	1	0	1	1	0	1	0	0	0	0	GCGGCAGGCCTGACACATGCAAGTCGAGCGGATGACGGGAGCTTGCTCCTTGATTCAGCGGCGGACGGGTGAGTAATGCCTAGGAATCTGCCTGGTAGTGGGGGACAACGTTTCGAAAGGAACGCTAATACCGCATACGTCCTACGGGAGAAAGC
HQ326340.1.1505	D_0__Bacteria, D_1__Proteobacteria, D_2__Gammaproteobacteria, D_3__Xanthomonadales, D_4__Rhodanobacteraceae, D_5__Rhodanobacter, D_6__uncultured bacterium	5	0	0	1	0	2	0	0	0	2	0	0	CATGCCTAACACATGCAAGTCGAACGGCAGCACAGCAGAGCTTGCTCTGTGGGTGGCGAGTGGCGGACGGGTGAGTAATGCATCGGGACCTACCTCAACGTGGGGAATAACGTAGGGAAACTTACGCTAATACCGCATACGTCCTACGGGAG
JF833515.1.1508	D_0__Bacteria, D_1__Proteobacteria, D_2__Gammaproteobacteria, D_3__Diplorickettsiales, D_4__Diplorickettsiaceae, D_5__uncultured, D_6__uncultured Aquicella sp.	14	1	4	0	1	5	0	2	1	0	0	0	CAGGCCTAACACATGCAAGTCGAGCGGATGAGAGGAGCTTGCTCCTTAATTCAGCGGCGGACGGGTGAGTAATGCCTAGGAATCTGCCTGGTAGTGGGGGACAACGTTTCGAAAGGAACGCTAATACCGCATACGTCCTACGGGAGAAAGC
KR537289.1.1506	D_0__Bacteria, D_1__Proteobacteria, D_2__Gammaproteobacteria, D_3__Enterobacteriales, D_4__Enterobacteriaceae, Ambiguous_taxa, Ambiguous_taxa	2	0	0	0	0	0	0	0	0	0	2	0	CAGGCCTAACACATGCAAGTCGAACGGTAGCACAGAGAGCTTGCTCTTGGGTGACGAGTGGCGGACGGGTGAGTAATGTCTGGGAAACTGCCTGATGGAGGGGGATAACTACTGGAAACGGTAGCTAATACCGCATAACGTCGCAAGACCA
KX180899.1.1508	D_0__Bacteria, D_1__Proteobacteria, D_2__Gammaproteobacteria, D_3__Aeromonadales, D_4__Aeromonadaceae, D_5__Aeromonas, D_6__uncultured Aeromonas sp.	2	0	0	1	0	1	0	0	0	0	0	0	GCAGGCCTAACACATGCAAGTCGAGCGGCAGCGGGAAAGTAGCTTGCTACTTTTGCCGGCGAGCGGCGGACGGGTGAGTAATGCCTGGGAAATTGCCCAGTCGAGGGGGATAACAGTTGGAAACGACTGCTAATACGCATACGCCCTACGGG
CP001683.767227.768753	D_0__Bacteria, D_1__Actinobacteria, D_2__Actinobacteria, D_3__Pseudonocardiales, D_4__Pseudonocardiaceae, D_5__Saccharomonospora, Ambiguous_taxa	720	0	0	0	0	0	0	0	0	0	720	0	GCGTGCTTAACACATGCAAGTCGAACGCTGAAGCCGTCTTCGGGCGGTGGATGAGTGGCGAACGGGTGAGTAACACGTGGGTAATCTGCCCTGTACTCTGGGATAAGCCTGGGAAACTGGGTCTAATACCGGATAGGACACGCTACCGCATGG
EU617774.1.1504	D_0__Bacteria, D_1__Proteobacteria, D_2__Gammaproteobacteria, D_3__Alteromonadales, D_4__Colwelliaceae, D_5__Colwellia, D_6__uncultured bacterium	2	0	0	0	0	2	0	0	0	0	0	0	CAGGCCTAACACATGCAAGTCGAGCGGTAACAGGAATTAGCTCGCTAATTTGCTGACGAGCGGCGGACGGGTGAGTAATGCCTGGGAATATGCCTTAGTGTGGGGGATAACTATTGGAAACGATAGCTAATACCGCATAACGTCTTCGGAC
FJ950662.1.1504	D_0__Bacteria, D_1__Proteobacteria, D_2__Gammaproteobacteria, D_3__Pseudomonadales, D_4__Pseudomonadaceae, D_5__Pseudomonas, D_6__Pseudomonas putida	2	0	0	0	2	0	0	0	0	0	0	0	CATGCAGTCGAGCGGATGACAAAGAGCTTGCTCCTTGATTCAGCGGCGGACGGGTGAGTAATGCCTAGGAATCTGCCTGGTAGTGGGGGACAACGTTTCGAAAGGAACGCTAATACCGCATACGTCCTACGGGAGAAAG
FPLK01003100.11.1514	D_0__Bacteria, D_1__Proteobacteria, D_2__Gammaproteobacteria, D_3__Betaproteobacteriales, D_4__Burkholderiaceae, D_5__Sphaerotilus, Ambiguous_taxa	124	9	0	0	99	0	0	0	8	8	0	0	CATGCCTTACACATGCAAGTCGAACGGTAACAGGTTAAGCTGACGAGTGGCGAACGGGTGAGTAATGTATCGGAACGTGCCTAGTCGTGGGGGATAACTACTCGAAAGAGTGGCTAATACCGCATACGACCTGAGGGTGAAAGCGGGGGATC
JN695910.1.1553	D_0__Bacteria, D_1__Proteobacteria, D_2__Alphaproteobacteria, D_3__Rhizobiales, D_4__Beijerinckiaceae, D_5__Methylobacterium, D_6__Methylobacterium radiotolerans	50	0	50	0	0	0	0	0	0	0	0	0	GCAGGCTTAACACATGCAAGTCGAGCGGGCCCTTCGGGGTCAGCGGCGGACGGGTGAGTAACGCGTGGGAACGTGCCTTCTGGTTCGGAATAACCCTGGGAAACTAGGGCTAATACCGGATACGCCCTTTTGGGGAAAGGTTTACTGCCGGAA
AB745413.1.1506	D_0__Bacteria, D_1__Proteobacteria, D_2__Gammaproteobacteria, D_3__Betaproteobacteriales, D_4__Burkholderiaceae, Ambiguous_taxa, Ambiguous_taxa	1	1	0	0	0	0	0	0	0	0	0	0	CAGGCCTAACACATGCAAGTCGAGCGGCAGCGGGAAAGTAGCTTGCTACTTTTGCCGGCGAGCGGCGGACGGGTGAGTAATGCCTGGGAAATTGCCCAGTCGAGGGGGATAACAGTTGGAAACGACTGCTAATACCGCATACGATCTAAGG
EU800281.1.1504	D_0__Bacteria, D_1__Proteobacteria, D_2__Gammaproteobacteria, D_3__Betaproteobacteriales, D_4__Methylophilaceae, D_5__OM43 clade, D_6__uncultured bacterium	978	0	815	0	0	0	146	0	0	8	0	9	GCATGCCTTACACATGCAAGTCGAACGGCAGCACGGGTGCTTGCACCTGGTGGCGAGTGGCGAACGGGTGAGTAATACATCGGAACGTACCTTATCGTGGGGGATAACGCAGCGAAAGCTGTGCTAATACCGCATACGCCCTGAGGGGGAAAG
GQ388987.1.1503	D_0__Bacteria, D_1__Proteobacteria, D_2__Gammaproteobacteria, D_3__Pseudomonadales, D_4__Pseudomonadaceae, D_5__Pseudomonas, D_6__uncultured bacterium	1	0	0	0	1	0	0	0	0	0	0	0	CAGGCCTAACACATGCAAGTCGAGCGGATGAGTGGAGCTTGCTCCATGATTCAGCGGCGGACGGGTGAGTAATGCCTAGGAATCTGCCTGATAGTGGGGGACAACGTTTCGAAAGGAACGCTAATACCGCATACGTCCTACGGGAGAAAG
JF766456.1.1504	D_0__Bacteria, D_1__Proteobacteria, D_2__Gammaproteobacteria, D_3__Betaproteobacteriales, D_4__Burkholderiaceae, D_5__Janthinobacterium, D_6__uncultured bacterium	2	0	0	1	0	0	0	0	1	0	0	0	CATGCTTTACACATGCAAGTCGAACGGCAGCACGGAGCTTGCTCTGGTGGCGAGTGGCGAACGGGTGAGTAATATATCGGAACGTACCCTAGAGTGGGGGATAACGTAGCGAAAGTTACGCTAATACCGCATACGATCTAAGGATGAAAGT
JN391685.1.1503	D_0__Bacteria, D_1__Proteobacteria, D_2__Gammaproteobacteria, D_3__Betaproteobacteriales, D_4__Rhodocyclaceae, D_5__Candidatus Accumulibacter, Ambiguous_taxa	713	0	0	0	397	77	26	28	15	128	42	0	GCATGCTTTACACATGCAAGTCGAACGGCAGCACGGGCTTCGGCCTGGTGGCGAGTGGCGAACGGGTGAGTAATGCATCGGAACGTACCGTGTAGTGGGGGATAACGTAGCGAAAGTTACGCTAATACCGCATACGCCCTGAGGGGGAAAGC
JN695915.1.1543	D_0__Bacteria, D_1__Proteobacteria, D_2__Alphaproteobacteria, D_3__Rhizobiales, D_4__Beijerinckiaceae, D_5__Methylobacterium, D_6__Methylobacterium radiotolerans	1	0	1	0	0	0	0	0	0	0	0	0	CAGGCTTAACACATGCAAGTCGAGCGGGCCCTTCGGGGTCAGCGGCGGACGGGTGAGTAACGCGTGGGAACGTGCCTTCTGGTTCGGAATAACCCTGGGAAACTAGGGCTAATACCGGATACGCCCTTATGGGGAAAGGTTTACTGCCGG
JX458401.1.1519	D_0__Bacteria, D_1__Proteobacteria, D_2__Gammaproteobacteria, D_3__Betaproteobacteriales, D_4__Burkholderiaceae, D_5__Ampullimonas, Ambiguous_taxa	488	5	0	0	105	95	0	23	203	39	0	18	GCATGCCTTACACATGCAAGTCGAACGGCAGCACGGGAGCAATCCTGGTGGCGAGTGGCGAACGGGTGAGTAATACATCGGAACGTGCCCAGTAGTGGGGGATAACTACGCGAAAGCGTAGCTAATACCGCATACGCTGTGAGCAGGAAAGC
KF712834.1.1503	D_0__Bacteria, D_1__Verrucomicrobia, D_2__Verrucomicrobiae, D_3__Chthoniobacterales, D_4__Chthoniobacteraceae, D_5__Chthoniobacter, D_6__uncultured bacterium	19	0	19	0	0	0	0	0	0	0	0	0	CATGCCTTACACATGCAAGTCGAACGGTAACGCGGGGCAACCTGGCGACGAGTGGCGAACGGGTGAGTAAAGCATCGGAACGTGCCCAGTAGTGGGGGATAGCCCGGCGAAAGCCGGATTAATACCGCATACGACCTACGGGTGAAAGCGGGG
KJ535388.1.1530	D_0__Bacteria, D_1__Bacteroidetes, D_2__Bacteroidia, D_3__Flavobacteriales, D_4__Weeksellaceae, D_5__Chryseobacterium, D_6__Chryseobacterium indologenes	99	0	50	0	47	1	0	1	0	0	0	0	AGGCCTAACACATGCAAGCCGAGCGGTAGAGATTCTTCGGAATCTTGAGAGCGGCGTACGGGTGCGGAACACGTGTGCAACCTGCCTTTATCTGGGGGATAGCCTTTCGAAAGGAAGATTAATACCCCATAATATATTGAATGGCATCATT
KJ808055.1.1503	D_0__Bacteria, D_1__Proteobacteria, D_2__Gammaproteobacteria, D_3__Betaproteobacteriales, D_4__Burkholderiaceae, Ambiguous_taxa, D_6__uncultured bacterium	1	0	0	0	1	0	0	0	0	0	0	0	CATGCCTTACACATGCAAGTCGAACGGCAGCACGGGAGCAATCCTGGTGGCGAGTGGCGAACGGGTGAGTAATATATCGGAACGTGCCCGGTCGTGGGGGATAACGTAGCGAAAGCTACGCTAATACCGCATACGATCTACGGATGAAAG
KU978311.1.1503	D_0__Bacteria, D_1__Actinobacteria, D_2__Actinobacteria, D_3__Micrococcales, D_4__Dermacoccaceae, D_5__Dermacoccus, Ambiguous_taxa	3	0	0	0	0	0	0	3	0	0	0	0	CGTGCTTAACACATGCAAGTCGAACGATGAAGCACCAGCTTGCTGGTGTGGATTAGTGGCGAACGGGTGAGTAACACGTGAGTAACCTGCCCCTCACTCTGGGATAAGCCTGGGAAACTGGGTCTAATACTGGATACGACCGATCTCCGCA
KX219968.1.1546	D_0__Bacteria, D_1__Proteobacteria, D_2__Gammaproteobacteria, D_3__Betaproteobacteriales, D_4__Burkholderiaceae, D_5__Burkholderia-Caballeronia-Paraburkholderia, Ambiguous_taxa	12	0	0	0	7	5	0	0	0	0	0	0	GCGGCATGCTTACACATGCAAGTCGAACGGCAGCACGGGTGCTTGCACCTGGTGGCGAGTGGCGAACGGGTGAGTAATACATCGGAACATGTCCTGTAGTGGGGGATAGCCCGGCGAAAGCCGGATTAATACCGCATACGATCTACGGATGAAAG
AYTE01000018.95811.97336	D_0__Bacteria, D_1__Actinobacteria, D_2__Actinobacteria, D_3__Corynebacteriales, D_4__Nocardiaceae, D_5__Williamsia, Ambiguous_taxa	10	0	0	0	0	0	0	0	0	10	0	0	CGTGCTTAACACATGCAAGTCGAACGATGAAGCCAGCTTGCTGGTGGATTAGTGGCGAACGGGTGAGTAACACGTGGGTGATCTGCCCCAAACTTTGGGATAAGCCTGGGAAACTGGGTCTAATACCGAATATGACCGATACTCGCATGGG
HM049693.1.1502	D_0__Bacteria, D_1__Proteobacteria, D_2__Gammaproteobacteria, D_3__Enterobacteriales, D_4__Enterobacteriaceae, D_5__Erwinia, Ambiguous_taxa	3	2	0	1	0	0	0	0	0	0	0	0	CAGGCCTAACACATGCAAGTCGAGCGGCAGCGGAAAGTAGCTTGCTACTTTGCCGGCGAGCGGCGGACGGGTGAGTAATGTCTGGGGATCTGCCCGATGGAGGGGGATAACTACTGGAAACGGTAGCTAATACCGCATAACCTCGAAAGAG
JX224201.1.1502	D_0__Bacteria, D_1__Proteobacteria, D_2__Gammaproteobacteria, D_3__Betaproteobacteriales, D_4__Gallionellaceae, D_5__Gallionella, D_6__uncultured bacterium	1	0	0	0	1	0	0	0	0	0	0	0	CATGCCTTACACATGCAAGTCGAACGGCAGCACGGGAGCAATCCTGGTGGCGAGTGGCGAACGGGGGAGTAATATATCGGAACGTGCCCAGTCGTGGGGGATAACGCAGCGAAAGCTGTGCTAATACCGCATACGATCTCTGGATGAAAG
KF428010.1.1502	D_0__Bacteria, D_1__Proteobacteria, D_2__Gammaproteobacteria, D_3__Pseudomonadales, D_4__Pseudomonadaceae, D_5__Pseudomonas, D_6__uncultured bacterium	1	0	0	0	0	0	0	0	0	0	1	0	CAGGCCTAACACATGCAAGTCGAGCGGTAGAGAGTTGCTTGCTTCTCTTGAGAGCGGCGGACGGGTGAGTAATGCCTAGGAATCTGCCTGGTAGTGGGGGATAACGCTCGGAAACGGACGCTAATACCGCATACGTCCTACGGGAGAAAG
AB862901.1.1501	D_0__Bacteria, D_1__Proteobacteria, D_2__Gammaproteobacteria, D_3__Betaproteobacteriales, D_4__Burkholderiaceae, D_5__uncultured, D_6__uncultured bacterium	1044	6	255	612	53	40	0	28	47	0	0	3	GCATGCCTTACACATGCAAGTCGAACGGTAACGCGGGGCAACCTGGCGACGAGTGGCGAACGGGTGAGTAATGCATCGGAACGTGCCCAACAGTGGGGGATAGCCCGGCGAAAGCCGGATTAATACCGCATACGACCTATGGGTGAAAGCGGG
AY081984.1.1503	D_0__Bacteria, D_1__Proteobacteria, D_2__Gammaproteobacteria, D_3__Pseudomonadales, D_4__Pseudomonadaceae, D_5__Pseudomonas, D_6__uncultured bacterium	26	0	0	1	18	4	1	1	0	0	0	1	CAGGCCTAACACATGCAAGTCGAGCGGATGATGGGAGCTTGCTCTTTGATTCAGCGGTGGACGGGTGAGTAATGCCTAGGAATCTGCCTGGTAGTGGGGGACAACGTTTCGAAAGGAACGCTAATACCGCATACGTCCTACGGGAGAAAGC
AY188938.1.1501	D_0__Bacteria, D_1__Proteobacteria, D_2__Gammaproteobacteria, D_3__Oceanospirillales, D_4__Halomonadaceae, D_5__Cobetia, D_6__marine bacterium P_wp0224	15	0	0	0	0	8	0	0	0	0	0	7	CGTGCTTAACACATGCAAGTCGAGCGGTAAGGCCTTTCGGGGTACACGAGCGGCGAACGGGTGAGTAACACGTGGGTGATCTGCCCTGCACTCTGGGATAAGCTTGGGAAACTGGGTCTAATACCGGATATGACCACAGCATGCATGTGTT
DQ087194.1.1501	D_0__Bacteria, D_1__Bacteroidetes, D_2__Bacteroidia, D_3__Bacteroidales, D_4__Porphyromonadaceae, D_5__Porphyromonas, D_6__Porphyromonas sp. oral clone HF001	2	0	0	0	0	0	2	0	0	0	0	0	AGGCTTAACACATGCAAGTCGAGGGGCAGCACAAGGTAGCTTGCTATCTGGGTGGCGACCGGCGCACGGGTGCGTAACGCGTATGCAACTTGCCCTATACAGGAGGATAACCCGTCGAAAGACGGACTAATACTGCGTATGCTCACAA
GQ389185.1.1501	D_0__Bacteria, D_1__Proteobacteria, D_2__Gammaproteobacteria, D_3__Pseudomonadales, D_4__Pseudomonadaceae, D_5__Pseudomonas, D_6__uncultured bacterium	36	1	0	1	1	0	0	0	29	0	0	4	GCAGGCCTAACACATGCAAGTCGAGCGGATGAGTGGAGCTTGCTCCATGATTCAGCGGCGGACGGGTGAGTAATGCCTAGGAATCTGCCTGGTAGTGGGGGACAACGTTTCGAAAGGAACGCTAATACCGCATACGTCCTACGGGAGAAAGC
JF733429.1.1501	D_0__Bacteria, D_1__Proteobacteria, D_2__Gammaproteobacteria, D_3__Betaproteobacteriales, D_4__Burkholderiaceae, D_5__Pelomonas, D_6__uncultured Pseudomonadaceae bacterium	2	0	0	0	1	0	0	0	0	1	0	0	CATGCCTTACACATGCAAGTCGAACGGTAACAGGTTAAGCTGACGAGTGGCGAACGGGTGAGTAATGTATCGGAACGTGCCCAGTCGTGGGGGATAACTGCTCGAAAGAGCAGCTAATACCGCATACGACCTGAGGGTGAAAGCGGG
KC189654.1.1501	D_0__Bacteria, D_1__Proteobacteria, D_2__Gammaproteobacteria, D_3__Betaproteobacteriales, D_4__Burkholderiaceae, D_5__Undibacterium, Ambiguous_taxa	53	0	0	0	39	0	0	0	0	14	0	0	GCATGCCTTACACATGCAAGTCGAACGGCAGCACGGGTGCTTGCACCTGGTGGCGAGTGGCGAACGGGTGAGTAATATATCGGAACATACCCTAGAGTGGGGGATAACGTAGCGAAAGTTACGCTAATACCGCATACGAACTAAGGTTGAAAG
KC894570.1.1509	D_0__Bacteria, D_1__Proteobacteria, D_2__Gammaproteobacteria, D_3__Betaproteobacteriales, D_4__Burkholderiaceae, D_5__Comamonas, Ambiguous_taxa	463	0	0	5	47	2	101	0	1	307	0	0	GCATGCCTTACACATGCAAGTCGAACGGTAACAGGTCTTCGGATGCTGACGAGTGGCGAACGGGTGAGTAATACATCGGAACGTGCCTAGTAGTGGGGGATAACTACTCGAAAGAGTGGCTAATACCGCATGAGATCTACGGATGAAAGCAGG
KF010751.1.1501	D_0__Bacteria, D_1__Proteobacteria, D_2__Gammaproteobacteria, D_3__Betaproteobacteriales, D_4__Burkholderiaceae, D_5__Acidovorax, Ambiguous_taxa	30	1	0	0	19	0	3	0	0	3	0	4	CATGCCTTACACATGCAAGTCGAACGGTAACAGGTCTTCGGATGCTGACGAGTGGCGAACGGGTGAGTAATACATCGGAACGTGCCCGATCGTGGGGGATAACGGAGCGAAAGCTTTGCTAATACCGCATACGATCTACGGATGAAAGCAGG
KF851140.1.1502	D_0__Bacteria, D_1__Proteobacteria, D_2__Gammaproteobacteria, D_3__Pseudomonadales, D_4__Pseudomonadaceae, D_5__Pseudomonas, D_6__uncultured Pseudomonas sp.	202	0	153	0	0	0	0	0	0	47	1	1	CAGGCCTAACACATGCAAGTCGAGCGGTAGAGAGAAGCTTGCTTCTCTTGAGAGCGGCGGACGGGTGAGTAATGCCTAGGAATCTGCCTAGTGGTGGGGGATAACGTTCGGAAACGGACGCTAATACCGCATACGTCCTACGGGAGAAAGC
KP322636.1.1501	D_0__Bacteria, D_1__Proteobacteria, D_2__Gammaproteobacteria, D_3__Enterobacteriales, D_4__Enterobacteriaceae, D_5__Klebsiella, D_6__Klebsiella sp. iihr28	1	0	0	0	0	0	0	0	0	0	1	0	CAGGCCTAACACATGCAAGTCGAACGGTAGCACAGAGAGCTTGCTCTCGGGTGACGAGTGGCGGACGGGTGAGTAATGTCTGGGAAACTGCCCGATGGAGGGGGATAACTACTGGAAACGGTAGCTAATACCGCATAACGTCGCAAGACCA
KT893282.1.1501	D_0__Bacteria, D_1__Bacteroidetes, D_2__Rhodothermia, D_3__Balneolales, D_4__Balneolaceae, D_5__uncultured bacterium, D_6__uncultured bacterium	26	0	4	2	4	1	8	0	1	5	1	0	CGTGCTTAACACATGCAAGTCGAACGGAAAGGCCCTGCTTTTGTGGGGTGCTCGAGTGGCGAACGGGTGAGTAACACGTGAGTAACCTGCCCTTGACTTTGGGATAACTTCAGGAAACTGGGGCTAATACTGGATAGGAGCTCCTGCTGCA
AY218698.1.1500	D_0__Bacteria, D_1__Proteobacteria, D_2__Gammaproteobacteria, D_3__Xanthomonadales, D_4__Rhodanobacteraceae, D_5__Dokdonella, D_6__uncultured bacterium	1	0	0	0	1	0	0	0	0	0	0	0	ATGCCTTACACATGCAAGTCGAACGGCAGCACGGGAGCAATCCTGGTGGCGAGTGGCGAACGGGTGAGTAATATATCGGAACGTGCCCAGTCGTGGGGGATAACGCAGCGAAAGTTGCGCTAATACCGCATACGATCTACGGATGAAAG
JN038953.1.1500	D_0__Bacteria, D_1__Proteobacteria, D_2__Gammaproteobacteria, D_3__Alteromonadales, D_4__Shewanellaceae, D_5__Shewanella, D_6__uncultured gamma proteobacterium	58	45	1	2	9	1	0	0	0	0	0	0	GCCTAACACATGCAAGTCGAGCGGCAGCGGGAAGTAGCTTGCTACTTTGCCGGCGAGCGGCGGACGGGTGAGTAATGCCTAGGGATCTGCCCAGTCGAGGGGGATAACAGTTGGAAACGACTGCTAATACCGCATACGCCCTACGGGGGAA
JX240896.1.1500	D_0__Bacteria, D_1__Proteobacteria, D_2__Gammaproteobacteria, D_3__Pseudomonadales, D_4__Pseudomonadaceae, D_5__Pseudomonas, D_6__uncultured gamma proteobacterium	4	0	1	0	0	0	0	0	1	0	0	2	GCAGGCCTAACACATGCAAGTCGAGCGGATGAGAGGAGCTTGCTCCTTGATTTAGCGGCGGACGGGTGAGTAATGCCTAGGAATCTGCCTGGTAGTGGGGGATAACGTTCCGAAAGGAACGCTAATACCGCATACGTCCTACGGGAGAAAGC
KJ548930.1.1501	D_0__Bacteria, D_1__Proteobacteria, D_2__Gammaproteobacteria, D_3__Pseudomonadales, D_4__Moraxellaceae, D_5__Acinetobacter, D_6__uncultured bacterium	4	4	0	0	0	0	0	0	0	0	0	0	CAGGCTTAACACATGCAAGTCGAGCGGGGAAAGGTAGCTTGCTACTGGACCTAGCGGCGGACGGGTGAGTAATGCTTAGGAATCTGCCTATTAGTGGGGGACAACATTCCGAAAGGAATGCTAATACCGCATACGTCCTACGGGAGAAAG
EU391589.1.1499	D_0__Bacteria, D_1__Proteobacteria, D_2__Gammaproteobacteria, D_3__Pseudomonadales, D_4__Pseudomonadaceae, D_5__Pseudomonas, D_6__Pseudomonas sp. SPW1	2	0	0	0	0	0	0	0	0	1	1	0	CAGGCCTAACACATGCAAGTCGAGCGGTAGAGAGAAGCTTGCTACTCTTGAGAGCGGCGGACGGGTGAGTAATGCCTAGGAATCTGCCTGGTAGTGGGGGATAACGTTCGGAAACGGACGCTAATACCGCATACGTCCTACGGGAGAAAG
HM363313.1.1499	D_0__Bacteria, D_1__Proteobacteria, D_2__Gammaproteobacteria, D_3__Pseudomonadales, D_4__Pseudomonadaceae, D_5__Azotobacter, D_6__uncultured bacterium	1	1	0	0	0	0	0	0	0	0	0	0	CAGGCCTAACACATGCAAGTCGAGCGGATGAAGGGAGCTTGCTCTCTGATTCAGCGGCGGACGGGTGAGTAATGCCTAGGAATCTGCCTGATAGTGGGGGACAACGTTTCGAAAGGAACGCTAATACCGCATACGTCCTACGGGAGAAAG
HQ166655.1.1499	D_0__Bacteria, D_1__Proteobacteria, D_2__Gammaproteobacteria, D_3__Betaproteobacteriales, D_4__Burkholderiaceae, D_5__Ramlibacter, D_6__uncultured bacterium	1	0	0	1	0	0	0	0	0	0	0	0	ATGCTTTACACATGCAAGTCGAACGGCAGCACGGGGGCAACCCTGGTGGCGAGTGGCGAACGGGTGAGTAATACATCGGAACGTGCCCAGTCGTGGGGGATAACGTAGCGAAAGTTACGCTAATACCGCATACGATCTATGGATGAAAG
HQ403235.1.1499	D_0__Bacteria, D_1__Proteobacteria, D_2__Gammaproteobacteria, D_3__Diplorickettsiales, D_4__Diplorickettsiaceae, D_5__Aquicella, D_6__uncultured bacterium	1	0	0	0	0	0	0	0	1	0	0	0	CATGCCTTACACATGCAAGTCGAACGGTAACAGGTCTTCGGATGCTGACGAGTGGCGAACGGGTGAGTAATACATCGGAACGTGCCCGAGAGTGGGGGATAACGGGGCGAAAGCTCTGCTAATACCGCATACGATCTCAGGATGAAAGCGG
JQ923537.1.1499	D_0__Bacteria, D_1__Proteobacteria, D_2__Gammaproteobacteria, D_3__Betaproteobacteriales, D_4__Burkholderiaceae, D_5__Rhodoferax, D_6__uncultured bacterium	5	0	0	0	2	1	0	0	2	0	0	0	CATGCCTTACACATGCAAGTCGAACGGCAGCACGGGAGCAATCCTGGTGGCGAGTGGCGAACGGGTGAGTAATGTATCGGAACGTGCCCAGTCGTGGGGGATAACGCAGCGAAAGCTGTGCTAATACCGCATACGATCTAAGGATGAAAGC
JX222395.1.1499	D_0__Bacteria, D_1__Proteobacteria, D_2__Gammaproteobacteria, D_3__Pseudomonadales, D_4__Pseudomonadaceae, D_5__Pseudomonas, D_6__uncultured bacterium	1	0	0	0	0	0	0	0	0	1	0	0	CAGGCCTAACACATGCAAGTCGAGCGGTAGAGAGGAGCTTGCTTCTCTTGAGAGCGGCGGACGGGGGAGTAATGCCTAGGAATCTGCCTGGTGGTGGGGGATAACGTTCGGAAACGGACGCTAATACCGCATACGTCCTACGGGAGAAAGC
KF851146.1.1500	D_0__Bacteria, D_1__Proteobacteria, D_2__Gammaproteobacteria, D_3__Betaproteobacteriales, D_4__Burkholderiaceae, Ambiguous_taxa, Ambiguous_taxa	2	0	0	0	0	0	2	0	0	0	0	0	CATGCCTTACACATGCAAGTCGAACGGCAGCATAGGAGCTTGCTCCTGATGGCGAGTGGCGAACGGGTGAGTAATATATCGGAACGTGCCCTGGAGTGGGGGATAACTAGTCGAAAGATTAGCTAATACCGCATACGATCTAAGGATGAAAG
KY287473.1.1500	D_0__Bacteria, D_1__Proteobacteria, D_2__Gammaproteobacteria, D_3__Betaproteobacteriales, D_4__Chromobacteriaceae, D_5__Pseudogulbenkiania, Ambiguous_taxa	2	0	1	0	0	0	1	0	0	0	0	0	CATGCTTTACACATGCAAGTCGAACGGTAGCAGGGTGCTTGCACCGCTGACGAGTGGCGAACGGGTGAGTAATGCGTCGGAACGCGCCGAGTAGTGGGGGATAACGCAGCGAAAGCTGTGCTAATACCGCATACGTACTGAGGTAGAAAGTG
AF418942.1.1498	D_0__Bacteria, D_1__Proteobacteria, D_2__Gammaproteobacteria, D_3__Betaproteobacteriales, D_4__Burkholderiaceae, D_5__Limnohabitans, Ambiguous_taxa	4	0	0	0	2	0	0	0	0	2	0	0	CATGCCTTACACATGCAAGTCGAACGGCAGCACGGGAGCAATCCTGGTGGCGAGTGGCGAACGGGTGAGTAATATATCGGAACGTGCCCAGTCGTGGGGGATAACGCAGCGAAAGCTGTGCTAATACCGCATACGATCTATGGATGAAAGCG
APMI01056016.337.1834	D_0__Bacteria, D_1__Bacteroidetes, D_2__Bacteroidia, D_3__Cytophagales, D_4__Spirosomaceae, D_5__Runella, Ambiguous_taxa	29	0	0	0	0	0	0	0	0	0	29	0	CAGGCCTAATACATGCAAGACTAGGGGGCAGCAATGTCACCGTCGCACGGGTGCGTAACGCGTATGCAACCTACCTATCACAGGGGGATAGCCTTTGGAAACAGGGATTAATACCGCATAAAGCAGGGGCTCCGCATGGAGATATTGCTAAA
ATFO01000001.3627.5132	D_0__Bacteria, D_1__Actinobacteria, D_2__Actinobacteria, D_3__Micrococcales, D_4__Dermabacteraceae, D_5__Dermabacter, D_6__Dermabacter sp. HFH0086	2	0	0	0	0	0	0	0	2	0	0	0	GCGTGCTTAACACATGCAAGTCGAACGATGAAGCTGTGCTTGCACAGTGGATTAGTGGCGAACGGGTGAGTAACACGTGAGTAACCTGCCCTCCACTTTGGGATAACTCCGAGAAATCGGGGCTAATACTGGATATGACTATGGCCCGCATGG
DQ864512.1.1500	D_0__Bacteria, D_1__Proteobacteria, D_2__Gammaproteobacteria, D_3__Xanthomonadales, D_4__Xanthomonadaceae, D_5__Stenotrophomonas, D_6__Stenotrophomonas maltophilia	1	0	0	0	0	0	1	0	0	0	0	0	AGGCCTAACACATGCAAGTCGAACGGCAGCACAGGAGAGCTTGCTCTCTGGGTGGCGAGTGGCGGACGGGTGAGGAATGCATCGGAATCTACTCTGTCGTGGGGGATAACGTAGGGAAACTTACGCTAATACCGCATACGACCTACGGGTGA
FJ940800.1.1498	D_0__Bacteria, D_1__Proteobacteria, D_2__Gammaproteobacteria, D_3__Aeromonadales, D_4__Aeromonadaceae, D_5__Aeromonas, Ambiguous_taxa	6	0	0	0	4	0	0	2	0	0	0	0	GCAGGCTTAACACATGCAAGTCGAGCGGGGTGAGGTGCTTCGGTACTGATCCTAGCGGCGGACGGGTGAGTAATGCTTAGGAATCTGCCATTTAGTGGGGGACAACATTCCGAAAGGGATGCTAATACCGCATACGTCCTACGGGAGAAAGC
FR667898.1.1498	D_0__Bacteria, D_1__Proteobacteria, D_2__Gammaproteobacteria, D_3__Pseudomonadales, D_4__Pseudomonadaceae, D_5__Pseudomonas, Ambiguous_taxa	1	0	0	0	1	0	0	0	0	0	0	0	CAGGCCTAACACATGCAAGTCGAGCGGATGAGTGGAGCTTGCTCCATGATTCAGCGGCGGACGGGTGAGTAATGCCTAGGAATCTGCCCAATAGTGGGGGATAACGTTCCGAAAGGAACGCTAATACCGCATACGTCCTACGGGAGAAAG
HQ119621.1.1503	D_0__Bacteria, D_1__Proteobacteria, D_2__Gammaproteobacteria, D_3__Betaproteobacteriales, D_4__Burkholderiaceae, Ambiguous_taxa, Ambiguous_taxa	1	0	0	0	0	0	1	0	0	0	0	0	CATGCCTTACACATGCAAGTCGAACGGCAGCACGGGAGCTTGCTCCTGGTGGCGAGTGGCGAACGGGTGAGTAATATATCGGAACGTACCCTAGAGTGGGGGATAACTAGTCGAAAGATTAGCTAATACCGCATACGATCTACGGATGAAA
JQ951927.1.1498	D_0__Bacteria, D_1__Proteobacteria, D_2__Gammaproteobacteria, D_3__Pseudomonadales, D_4__Pseudomonadaceae, D_5__Pseudomonas, D_6__Pseudomonas sp. SJTD-2	1	0	0	0	0	0	0	1	0	0	0	0	CAGGCCTAACACATGCAAGTCGAGCGGATGAAAGGAGCTTGCTTCCCGATTCAGCGGCGGACGGGTGAGTAATGCCTAGGAATCTGCCTGGTAGTGGGGGACAACGTTCCGAAAGGAACGCTAATACCGCATACGTCCTACGGGAGAAAG
KM497162.1.1498	D_0__Bacteria, D_1__Proteobacteria, D_2__Gammaproteobacteria, D_3__Aeromonadales, D_4__Aeromonadaceae, D_5__Aeromonas, D_6__uncultured bacterium	6	0	0	0	4	1	0	1	0	0	0	0	GCAGGCCTAACACATGCAAGTCGAGCGGATGACGGGAGCTTGCTCCTTGATTCAGCGGCGGACGGGTGAGTAATGCCTAGGAATCTGCCTGGTAGTGGGGGACAACGTTTCGAAAGGAACGCTAATACCGCATACGACCTACGGGTGAAAGC
KT766029.1.1506	D_0__Bacteria, D_1__Bacteroidetes, D_2__Bacteroidia, D_3__Flavobacteriales, D_4__Weeksellaceae, D_5__Chryseobacterium, Ambiguous_taxa	2	0	0	2	0	0	0	0	0	0	0	0	GAGGCCTAACACATGCAAGCCGAGCGGTATTTGTCTTTCGGGACAGAGAGAGCGGCGTACGGGTGCGGAACACGTGTGCAACCTGCCTTTATCTGGGGGATAGCCTTTCGAAAGGAAGATTAATACCCCATAATATATTGAATGGCATCATT
FJ189550.1.1497	D_0__Bacteria, D_1__Firmicutes, D_2__Bacilli, D_3__Bacillales, D_4__Paenibacillaceae, D_5__Brevibacillus, Ambiguous_taxa	8	0	0	0	8	0	0	0	0	0	0	0	AGTGCCTAATACATGCAAGTCGAGCGAGGGTCTTCGGACCCTAGCGGCGGACGGGTGAGTAACACGTAGGCAACCTGCCTCTCAGACTGGGATAACATAGGGAAACTTATGCTAATACCGGATAGGTTTTTGGATCGCATGATCCGAAAAGA
FNWX01000073.24.1543	D_0__Bacteria, D_1__Bacteroidetes, D_2__Bacteroidia, D_3__Flavobacteriales, D_4__Weeksellaceae, D_5__Chryseobacterium, D_6__Chryseobacterium hominis	1929	0	0	1	2	0	1926	0	0	0	0	0	GAGGCCTAACACATGCAAGCCGAGCGGTATTTGTTCTTCGGAACAGAGAGAGCGGCGCACGGGTGCGGAACACGTGTGCAACCTGCCTTTATCTGGGGGATAGCCTTTCGAAAGGAAGATTAATACCCCATAATATATTGAGTGGCATCATT
GQ360030.1.1497	D_0__Bacteria, D_1__Proteobacteria, D_2__Gammaproteobacteria, D_3__Aeromonadales, D_4__Aeromonadaceae, D_5__Aeromonas, D_6__uncultured bacterium	193	41	17	59	66	3	4	0	0	3	0	0	GCAGGCCTAACACATGCAAGTCGAGTGGCAGCGGGAAAGTAGCTTGCTACTTTTGCCGGCGAGCGGCGGACGGGTGAGTAATGCCTGGGGATCTGCCCAGTCGAGGGGGATAACTACTGGAAACGGTAGCTAATACCGCATACGCCCTACGGG
GU293168.1.1497	D_0__Bacteria, D_1__Proteobacteria, D_2__Gammaproteobacteria, D_3__Pseudomonadales, D_4__Pseudomonadaceae, D_5__Pseudomonas, D_6__uncultured Pseudomonas sp.	1	0	0	0	0	1	0	0	0	0	0	0	CAGGCCTAACACATGCAAGTCGAGCGGATGAAAGGAGCTTGCTCCTGGATTCAGCGGCGGACGGGTGAGTAATGCCTAGGAATCTGCCTGGTAGTGGGGGACAACGTTTCGAAAGGAACGCTAATACCGCATACGTCCTATGGGAGAAAGC
JQ923858.1.1497	D_0__Bacteria, D_1__Proteobacteria, D_2__Gammaproteobacteria, D_3__Betaproteobacteriales, D_4__Burkholderiaceae, D_5__Cupriavidus, Ambiguous_taxa	73	0	0	73	0	0	0	0	0	0	0	0	CATGCCTTACACATGCAAGTCGAACGGCAGCGCGGACTTCGGTCTGGCGGCGAGTGGCGAACGGGTGAGTAATACATCGGAACGTACCCTGTTGTGGGGGATAACTAGTCGAAAGATTAGCTAATACCGCATACGACCTGAGGGTGAAAGTG
MKGI01000074.57.1561	D_0__Bacteria, D_1__Bacteroidetes, D_2__Bacteroidia, D_3__Flavobacteriales, D_4__Weeksellaceae, D_5__Cloacibacterium, D_6__Cloacibacterium normanense	82	0	0	0	80	0	2	0	0	0	0	0	GAGGCCTAACACATGCAAGCCGAGCGGTATTGTTTCTTCGGAAATGAGAGAGCGGCGTACGGGTGCGGAACACGTGTGCAACCTGCCTTTATCTGGGGGATAGCCTTTCGAAAGGAAGATTAATACTCCATAACATATTGATTGGCATCAAT
AJ831845.1.1496	D_0__Bacteria, D_1__Firmicutes, D_2__Bacilli, D_3__Bacillales, D_4__Planococcaceae, D_5__Bhargavaea, D_6__Bacillus sp. 41KF1	1	0	1	0	0	0	0	0	0	0	0	0	GTGCCTAATACATGCAAGTCGAGCGGATGACGGGGAGCTTGCTCCCCTGATTCAGCGGCGGACGGGTGAGTAACACGTGGGCAACCTGCCTGTAAGATCGGGATAACTCCGGGAAACCGGGGCTAATACCGGATGGTTCCTTCCTCCGCA
DQ354708.1.1496	D_0__Bacteria, D_1__Proteobacteria, D_2__Gammaproteobacteria, D_3__Pseudomonadales, D_4__Moraxellaceae, D_5__Acinetobacter, D_6__uncultured bacterium	1213	32	312	1	536	209	1	1	1	119	1	0	GCAGGCTTAACACATGCAAGTCGAGCGGAGATGAGGTGCTTGCACCTTATCTTAGCGGCGGACGGGTGAGTAATGCTTAGGAATCTGCCTATTAGTGGGGGACAACATTCCGAAAGGGATGCTAATACCGCATACGTCCTACGGGAGAAAGC
FQVQ01000027.104.1623	D_0__Bacteria, D_1__Bacteroidetes, D_2__Bacteroidia, D_3__Flavobacteriales, D_4__Flavobacteriaceae, D_5__Flavobacterium, Ambiguous_taxa	394	0	0	0	271	0	0	1	110	12	0	0	GCAGGCCTAACACATGCAAGTCGAGGGGTAGAGGAAGCTTGCTTCCTTGAGACCGGCGCACGGGTGCGTAACGCGTATGCAATCTACCTTTTACAGAGGGATAGCCCAGAGAAATTTGGATTAATACCTCATAGTATATATCATTCGCATGT
GQ984334.1.1496	D_0__Bacteria, D_1__Proteobacteria, D_2__Gammaproteobacteria, D_3__Alteromonadales, D_4__Alteromonadaceae, D_5__Alteromonas, D_6__uncultured gamma proteobacterium	331	0	0	0	203	120	7	0	0	0	0	1	GCAGGCCTAACACATGCAAGTCGAGCGGATGACGGGAGCTTGCTCCTTGATTCAGCGGCGGACGGGTGAGTAATGCCTAGGAATCTGCCTGGTAGTGGGGGGCAACGTTTCGAAAGGAACGCTAATACCGCATACGTCCTACGGGAGAAAGC
GU004017.1.1496	D_0__Bacteria, D_1__Proteobacteria, D_2__Gammaproteobacteria, D_3__Betaproteobacteriales, D_4__Burkholderiaceae, D_5__Comamonas, D_6__uncultured bacterium	28	0	0	0	23	3	1	0	0	0	0	1	CATGCTTTACACATGCAAGTCGAACGGTAACAGGTCTTCGGATGCTGACGAGTGGCGAACGGGTGAGTAATACATCGGAACGTGCCTGGTAGTGGGGGATAACTACTCGAAAGAGTAGCTAATACCGCATGAGATCTACGGATGAAAGCAGG
GU563762.1.1497	D_0__Bacteria, D_1__Proteobacteria, D_2__Gammaproteobacteria, D_3__Betaproteobacteriales, D_4__Burkholderiaceae, D_5__Cupriavidus, Ambiguous_taxa	186	0	0	0	0	0	186	0	0	0	0	0	CATGCCTTACACATGCAAGTCGAACGGCAGCATAGGAGCTTGCTCCTGATGGCGAGTGGCGAACGGGTGAGTAATATATCGGAACGTGCCCTAGAGTGGGGGATAACTAGTCGAAAGATTAGCTAATACCGCATACGATCCACGGATGAAAG
HE774682.134357.135860	D_0__Bacteria, D_1__Bacteroidetes, D_2__Bacteroidia, D_3__Flavobacteriales, D_4__Flavobacteriaceae, D_5__Flavobacterium, Ambiguous_taxa	6898	11	860	549	3916	444	681	25	320	92	0	0	GCAGGCCTAACACATGCAAGTCGAGGGGTAGAGTTAGCTTGCTAACTTGAGACCGGCGCACGGGTGCGTAACGCGTATGCAATCTACCTTGTACAGGGGGATAGCCCAGAGAAATTTGGATTAATACCCCATGGTGTTTAGAAGTGGCATCAC
HM069060.1.1496	D_0__Bacteria, D_1__Proteobacteria, D_2__Gammaproteobacteria, D_3__Betaproteobacteriales, D_4__Burkholderiaceae, D_5__Comamonas, Ambiguous_taxa	1	0	0	0	1	0	0	0	0	0	0	0	CATGCTTTACACGTGCAAGTCGAACGGTAACAGGTCTTCGGATGCTGACGAGTGGCGAACGGGTGAGTAATACATCGGAACGTGCCTAGTAGTGGGGGATAACTACTCGAAAGAGTAGCTAATACCGCATGAGATCTACGGATGAAAGCAGG
KY285284.1.1518	D_0__Bacteria, D_1__Proteobacteria, D_2__Gammaproteobacteria, D_3__Pseudomonadales, D_4__Pseudomonadaceae, D_5__Pseudomonas, D_6__Pseudomonas sp.	1	0	0	0	0	0	0	0	0	1	0	0	CAGTACTACACATGGCAAGTCGAGCGGTAGAGAGAAGCTTGCTTCTCTTGAGAGCGGCGGACGGGTGAGTAATGCCTAGGAATCTGCCTGGTAGTGGGGGATAACGTTCGGAAACGAACGCTAATACCGCATACGTCCTACGGGAGAAAG
AF414444.1.1510	D_0__Bacteria, D_1__Bacteroidetes, D_2__Bacteroidia, D_3__Flavobacteriales, D_4__Flavobacteriaceae, D_5__Flavobacterium, Ambiguous_taxa	346	0	0	0	346	0	0	0	0	0	0	0	GCAGGCTTAACACATGCAAGTCGAGGGGTAGAGGCTTTCGGGCCTTGAGACCGGCGCACGGGTGCGTAACGCGTATGCAATCTGCCTTGTACTGGGGGATAGCCCAGAGAAATTTGGATTAATACCCCATAGTATTTTCGGTTGGCATCAACTGA
FJ751909.1.1495	D_0__Bacteria, D_1__Proteobacteria, D_2__Gammaproteobacteria, D_3__Aeromonadales, D_4__Aeromonadaceae, D_5__Aeromonas, D_6__Aeromonas sp. A21	57	30	4	15	6	0	0	0	0	1	0	1	GCAGGCCTAACACATGCAAGTCGAGCGGCAGCGGGAAAGTAGCTTGCTACTTTTGCCGGCGAGCGGCGGACGGGTGAGTAATGCCTGGGAAATTGCCCAATCGAGGGGGATAACTACTGGAAACGGTAGCTAATACCGCATACGCCCTACGGGGGA
HM108565.1.1499	D_0__Bacteria, D_1__Proteobacteria, D_2__Gammaproteobacteria, D_3__Betaproteobacteriales, D_4__Burkholderiaceae, D_5__Burkholderia-Caballeronia-Paraburkholderia, D_6__uncultured beta proteobacterium	4	0	0	0	0	4	0	0	0	0	0	0	CATGCCTTACACATGCAAGTCGAACGGCAGCACGGGTGCTTGCACCTGGTGGCGAGTGGCGAACGGGTGAGTAATACATCGGAACATGTCCTGTAGTGGGGGATAGCCCGGCGAAAGCCGGATTAATACCGCATACGGTCTACGGATGAAAG
KC255303.1.1495	D_0__Bacteria, D_1__Proteobacteria, D_2__Gammaproteobacteria, D_3__Betaproteobacteriales, D_4__Burkholderiaceae, D_5__Rhizobacter, D_6__uncultured bacterium	1	0	0	0	0	0	0	0	1	0	0	0	CATGCCTTACACATGCAAGTCGAACGGCAGCACGGGAGCAATCCTGGTGGCGAGTGGCGAACGGGTGAGTAATACATCGGAACGTGCCCAGTAATGGGGGATAGCCCGGCGAAAGCCGGATTAATACCGCATACGACCTACGGGTGAAAGC
KX507968.1.1495	D_0__Bacteria, D_1__Proteobacteria, D_2__Gammaproteobacteria, D_3__Betaproteobacteriales, D_4__Burkholderiaceae, D_5__Massilia, D_6__uncultured bacterium	2	0	0	0	0	0	0	0	0	0	0	2	CATGCTTTACACATGCAAGTCGAACGGCAGCGCGGGGCAACCTGGCGGCGAGTGGCGAACGGGTGAGTAATATATCGGAACGTACCCAGAAGTGGGGGATAACGTAGCGAAAGTTACGCTAATACCGCATACGATCTACGGATGAAAGTGG
FR853424.1.1494	D_0__Bacteria, D_1__Proteobacteria, D_2__Gammaproteobacteria, D_3__Betaproteobacteriales, D_4__Burkholderiaceae, Ambiguous_taxa, D_6__uncultured bacterium	1374	3	207	1124	34	4	2	0	0	0	0	0	AATGCTTTACACATGCAAGTCGAACGGCAGCACGGGGGTAACCCTGGTGGCGAGTGGCGAACGGGTGAGTAATACATCGGAACGTGCCCAGTCGTGGGGGATAACGTAGCGAAAGTTACGCTAATACCGCATACGATCTCTGGATGAAAGC
HM779049.1.1494	D_0__Bacteria, D_1__Proteobacteria, D_2__Gammaproteobacteria, D_3__Alteromonadales, D_4__Shewanellaceae, D_5__Shewanella, D_6__uncultured bacterium	1	0	0	0	1	0	0	0	0	0	0	0	CAGGCCTAACACATGCAAGTCGAGCGGCAGCGGGAAAAGTAGCTTGCTACTTTTGCCGGCGAGCGGCGGACGGGTGAGTTAATGCCTGGGGATCTGCCCAGTCGAGGGGGATAACTACTGGAAACGGTAGCTAATACCGCATACGCCCTACGGGGGA
HQ245984.1.1538	D_0__Bacteria, D_1__Proteobacteria, D_2__Gammaproteobacteria, D_3__Alteromonadales, D_4__Alteromonadaceae, D_5__Rheinheimera, Ambiguous_taxa	12	2	0	1	2	1	0	0	1	0	5	0	GCAGGCCTAACACATGCAAGTCGAGCGGGGTTTTCGGACCTAGCGGCGGACGGGTGAGTAATGCGTAGGAAGCTGCCCGATAGAGGGGGATACCAGTTGGAAACGACTGTTAATACCGCATAATGTCTACGGACCAAAGTGTGGGACCTTCGGG
JX406191.1.1494	D_0__Bacteria, D_1__Proteobacteria, D_2__Gammaproteobacteria, D_3__Betaproteobacteriales, D_4__Burkholderiaceae, D_5__Acidovorax, D_6__uncultured bacterium	776	1	5	0	353	8	3	1	101	43	116	145	GCATGCCTTACACATGCAAGTCGAACGGTAACAGGTCTTCGGATGCTGACGAGTGGCGAACGGGTGAGTAATACATCGGAACGTGCCCGAGAGTGGGGGATAACGAGGCGAAAGCTTTGCTAATACCGCATACGATCTCAGGATGAAAGCAGG
JX448378.1.1494	D_0__Bacteria, D_1__Proteobacteria, D_2__Gammaproteobacteria, D_3__Pseudomonadales, D_4__Pseudomonadaceae, D_5__Pseudomonas, D_6__Pseudomonas koreensis	7	0	1	0	3	2	1	0	0	0	0	0	GCGGCAGGCCTAACACATGCAAGTCGAGCGGATGAAGGGAGCTTGCTCCTGGATTCAGCGGCGGACGGGTGAGTAATGCCTAGGAATCTGCCTGGTAGTGGGGGACAACGTTTCGAAAGAAACGCTAATACCGCATACGTCCTACGGGAGAAAGC
JX458465.1.1497	D_0__Bacteria, D_1__Proteobacteria, D_2__Gammaproteobacteria, D_3__Pseudomonadales, D_4__Moraxellaceae, D_5__Perlucidibaca, Ambiguous_taxa	10470	56	1191	6218	1696	144	693	7	5	458	0	2	GCAGGCTTAACACATGCAAGTCGAGCGGGGACTTCGGTCCTAGCGGCGAACGGGTGAGGAATGCTTGGGAATCTGCCCAGTAGTGGGGGATAACGTTTCGAAAGGAACGCTAATACCGCATACGTCCTACGGGAGAAAGGGGGGGATCTTCGG
KU515209.1.1494	D_0__Bacteria, D_1__Proteobacteria, D_2__Gammaproteobacteria, D_3__Betaproteobacteriales, D_4__Burkholderiaceae, D_5__Acidovorax, Ambiguous_taxa	178	24	0	0	93	0	25	0	0	23	0	13	GCGTGCTTAACACATGCAAGTCGAACGGTAACAGGTCTTCGGATGCTGACGAGTGGCGAACGGGTGAGTAATACATCGGAACGTGCCCGATCGTGGGGGATAACGGAGCGAAAGCTTTGCTAATACCGCATACGATCTACGGATGAAAGCAGG
AATO01000250.4290.5782	D_0__Bacteria, D_1__Bacteroidetes, D_2__Bacteroidia, D_3__Flavobacteriales, D_4__Flavobacteriaceae, D_5__Flavobacterium, Ambiguous_taxa	1	0	0	0	0	0	0	0	0	0	0	1	AGGCCTAACACATGCAAGTCGAGGGGTAGTTACTTTCGGGTAATGAGACCGGCGCACGGGTGCGTAACGCGTATGCAATCTACCTTTTACAGGGGAATAGCCCAGAGAAATTTGGATTAATGCCCCATAATATATGTTTTTCGCATGTTA
DQ450173.1.1492	D_0__Bacteria, D_1__Proteobacteria, D_2__Gammaproteobacteria, D_3__Betaproteobacteriales, D_4__Chitinibacteraceae, D_5__Chitinibacter, D_6__uncultured proteobacterium	71	0	3	60	8	0	0	0	0	0	0	0	GCATGCTTTACACATGCAAGTCGAACGGCAGCACGGACTTCGGTCTGGTGGCGAGTGGCGAACGGGTGAGTAATACATCGGAACGTACCGCGTAGTGGGGGACAACAAGTCGAAAGATTTGCTAATACCGCATACACTCTCAGGAGAAAAGC
JF925025.1.1492	D_0__Bacteria, D_1__Proteobacteria, D_2__Gammaproteobacteria, D_3__Betaproteobacteriales, D_4__Burkholderiaceae, D_5__Acidovorax, D_6__uncultured marine bacterium	22	1	0	0	21	0	0	0	0	0	0	0	CATGCCTTACACATGCAAGTCGAACGGTAACAGGTCTTCGGATGCTGACGAGTGGCGAACGGGTGAGTAATACATCGGAACGTGCCCGATCGTGGGGGATAACGAAGCGAAAGCTTTGCTAATACCGCATAAGATCTACGGATGAAAGCAGG
JX406214.1.1492	D_0__Bacteria, D_1__Proteobacteria, D_2__Gammaproteobacteria, D_3__Betaproteobacteriales, D_4__Burkholderiaceae, D_5__Lautropia, D_6__uncultured bacterium	3	3	0	0	0	0	0	0	0	0	0	0	CATGCCTTACACATGCAAGTCGAACGGCAGCGCGGGGCAACCTGGCGGCGAGTGGCGAACGGGTGAGTAATATATCGGAACGTACCCTAGAGTGGGGGATAACGTAGCGAAAGTTACGCTAATACCGCATACGATCTAAGGATGAAAGCGG
AJ233418.1.1491	D_0__Bacteria, D_1__Proteobacteria, D_2__Gammaproteobacteria, D_3__Enterobacteriales, D_4__Enterobacteriaceae, D_5__Brenneria, Ambiguous_taxa	1	0	1	0	0	0	0	0	0	0	0	0	CAGGCCTAACACATGCAAGTCGAGCGGCAGCGGGAAGTAGCTTGCTACTTTGCCGGCGAGCGGCGGACGGGTGAGTAATGTCTGGGGATCTGCCTGATGGAGGGGGATAACCACTGGAAACGGTGGCTAATACCGCATGACGTCGCAAGA
AM111001.1.1491	D_0__Bacteria, D_1__Bacteroidetes, D_2__Bacteroidia, D_3__Flavobacteriales, D_4__Flavobacteriaceae, D_5__Flavobacterium, Ambiguous_taxa	1	0	0	1	0	0	0	0	0	0	0	0	GCAGGCTTAACACATGCAAGTCGAGGGGTAGAAGGAGCTTGCTCCTTTGAGACCGGCGCACGGGTGCGTAACGCGTATGCAATCTACCTTGTACAGGGGGATAGCCCAGAGAAATTTGGATTAATACCCATAGTATTTTCAGATGGCCTCATT
EU234317.1.1491	D_0__Bacteria, D_1__Proteobacteria, D_2__Gammaproteobacteria, D_3__Salinisphaerales, D_4__Solimonadaceae, D_5__Nevskia, D_6__uncultured bacterium	2	0	0	0	0	2	0	0	0	0	0	0	ATGCCTAACACATGCAAGTCGAACGAGGTAGCAATACCTAGTGGCGGACGGGTGAGGAATACGTAGGGATCTGCCCTTAAGTGGGGGATAACCCGGGGAAACCCGGATTAATACCGCATGATCTCGCAAGAGCAAAGAGGGGGACCGCAA
EU560851.1.1491	D_0__Bacteria, D_1__Proteobacteria, D_2__Gammaproteobacteria, D_3__Pseudomonadales, D_4__Moraxellaceae, D_5__Acinetobacter, D_6__uncultured bacterium	3	0	0	2	1	0	0	0	0	0	0	0	GCAGGCCTAACACATGCAAGTCGAGCGGATGAGAAGAGCTTGCTCTTCGATTCAGCGGCGGACGGGTGAGTAATGTCTAGGAGTCTGCCTGGTAGTGGGGGACAACGTTTCGAAAGGAACGCTAATACCGCATACGTCCTACGGGAGAAAG
FJ911604.1.1491	D_0__Bacteria, D_1__Proteobacteria, D_2__Gammaproteobacteria, D_3__Pseudomonadales, D_4__Pseudomonadaceae, D_5__Pseudomonas, Ambiguous_taxa	2665	32	101	24	638	721	954	60	68	0	0	67	GCAGGCCTAACACATGCAAGTCGAGCGGATGACGGGAGCTTGCTCCTTGATTCAGCGGCGGACGGGTGAGTAATGCCTAGGAATCTGCCTGGTAGTGGGGGACAACGTTTCGAAAGGAACGCTAATACCGCATACGTCCTACGGGAGAAAGTG
GQ415382.1.1491	D_0__Bacteria, D_1__Proteobacteria, D_2__Gammaproteobacteria, D_3__Pseudomonadales, D_4__Pseudomonadaceae, D_5__Pseudomonas, D_6__uncultured bacterium	3	0	0	0	1	1	1	0	0	0	0	0	CAGGCCTAACACATGCAAGTCGAGCGGATGAGTGGAGCTTGCTCCATGATTCAGCGGCGGACGGGTGAGTAATGCCTAGGAATCTGCCTGGTAGTGGGGGACAACGTTTCGAAAGGAGCGCTAATACCGCATACGTCCTACGGGAGAAAG
GQ487901.1.1491	D_0__Bacteria, D_1__Proteobacteria, D_2__Gammaproteobacteria, D_3__Betaproteobacteriales, D_4__Burkholderiaceae, D_5__uncultured, D_6__uncultured bacterium	10	0	0	0	0	0	0	0	6	4	0	0	CATGCCTTACACATGCAAGTCGAACGGCAGCACGGGAGCAATCCTGGTGGCGAGTGGCGAACGGGTGAGTAATACATCGGAACGTGCCCAGTAGTGGGGGATAGCCCGGCGAAAGCCGGATTAATACCGCATACGACCTATGGGTGAAAG
HQ111163.1.1491	D_0__Bacteria, D_1__Bacteroidetes, D_2__Bacteroidia, D_3__Sphingobacteriales, D_4__env.OPS 17, D_5__uncultured Bacteroidetes bacterium, D_6__uncultured Bacteroidetes bacterium	2	0	0	0	0	2	0	0	0	0	0	0	CAGGCTTAATACATGCAAGTCGAGGGGCAGCACGATAGCAATATTGGTGGCGACCGGCGCACGGGTGCGTAACACGTATACAATCTACCTAAAACAGGGGGATAGCCTTTCGAAAGAGAGATTAATACCCCGTAATATATTTGATGGCAT
JN656846.1.1491	D_0__Bacteria, D_1__Proteobacteria, D_2__Gammaproteobacteria, D_3__Betaproteobacteriales, D_4__Burkholderiaceae, D_5__Polynucleobacter, D_6__uncultured beta proteobacterium	3	0	0	0	2	0	0	0	1	0	0	0	CATGCCTTACACATGCAAGTCGAACGGCAGCACGGGAGCAATCCTGGTGGCGAGTGGCGAACGGGTGAGTAATATATCGGAACGTGCCCAGTCGTGGGGGATAACGCAGCGAAAGCTGTGCTAATACCGCATACGATCCATGGATGAAAG
KF500682.1.1491	D_0__Bacteria, D_1__Proteobacteria, D_2__Gammaproteobacteria, D_3__Aeromonadales, D_4__Aeromonadaceae, D_5__Aeromonas, D_6__uncultured Aeromonas sp.	60	51	1	1	5	0	0	0	0	1	1	0	GCAGGCTAACACATGCAAGTCGAGCGGCAGCGGGAAAGTAGCTTGCTACTTTTGCCGGCGAGCGGCGGACGGGTGAGTAATGCCTGGGGATCTGCCCAGTCGAGGGGGATAACAGTTGGAAACGACTGCTAATACCGCATACGCCCTACGGGG
KJ890501.1.1491	D_0__Bacteria, D_1__Actinobacteria, D_2__Actinobacteria, D_3__Micrococcales, D_4__Micrococcaceae, D_5__Micrococcus, D_6__uncultured bacterium	21	0	0	0	0	0	0	21	0	0	0	0	CGTGCTTAACACATGCAAGTCGAACGATGAAGCCCAGCTTGCTGGGTGGATTAGTGGCGAACGGGTGAGTAACACGTGAGTAACCTGCCCTTGACTCTGGGATAAGCCTGGGAAACTGGGTCTAATACCGGATAGGAACGTCCACCGCATGG
KR021358.1.1491	D_0__Bacteria, D_1__Proteobacteria, D_2__Alphaproteobacteria, D_3__Rhizobiales, D_4__Beijerinckiaceae, D_5__Methylocystis, D_6__Methylosinus sp. B4S(2015)	1	0	0	0	0	0	0	0	1	0	0	0	GCAGGCCTAACACATGCAAGTCGAACGCTGTAGCAATACAGAGTGGCAGACGGGTGAGTAACGCGTGGGAACGTGCCTTTCGGTTCGGAATAACTCAGGGAAACTTGAGCTAATACCGGATACGCCCTTCGGGGGAAAGATTTATTGCCGAA
DQ813883.1.1490	D_0__Bacteria, D_1__Proteobacteria, D_2__Gammaproteobacteria, D_3__Vibrionales, D_4__Vibrionaceae, D_5__Vibrio, Ambiguous_taxa	14	12	0	0	0	0	0	1	1	0	0	0	CAGGCCTAACACATGCAAGTCGAGCGGCAGCACAGAGGAACTTGTTCCTTGGGTGGCGAGCGGCGGACGGGTGAGTAATGCCTGGGAAATTGCCCTGATGTGGGGGATAACCATTGGAAACGATGGCTAATACCGCATGATAGCTTCGGC
JQ347504.1.1490	D_0__Bacteria, D_1__Proteobacteria, D_2__Gammaproteobacteria, D_3__Cellvibrionales, D_4__Spongiibacteraceae, D_5__Dasania, D_6__uncultured bacterium	1	0	0	0	0	0	0	0	0	0	1	0	CAGGCCTAACACATGCAAGTCGAGCGTGAAAGCACTTCGGTGTGAGTAGAGCGGCGGACGGGTGAGTAACGCGTAGGAATCTACCTAGTAGTGGGGGACAACATGTGGAAACGCATGCTAATACCGCATACGTCCTAAGGGAGAAAGGCCGGG
KT308536.1.1493	D_0__Bacteria, D_1__Proteobacteria, D_2__Gammaproteobacteria, D_3__Pseudomonadales, D_4__Pseudomonadaceae, D_5__Pseudomonas, Ambiguous_taxa	1	0	0	0	0	0	0	0	0	1	0	0	GGCAGGCCTAACACATGCAAGTCGAGCGGTAGAGAGAAGCTTGCTTCTCTTGAGAGCGGCGGACGGGTGAGTAATGCCTAGGAATCTGCCTGGTAGTGGATAACGCTCGGAAACGGACGCTAATACCGCATACGTCCTACGGGAGAAAG
HM778757.1.1488	D_0__Bacteria, D_1__Proteobacteria, D_2__Gammaproteobacteria, D_3__Aeromonadales, D_4__Aeromonadaceae, D_5__Aeromonas, Ambiguous_taxa	72	19	10	13	22	3	2	1	2	0	0	0	GCAGGCCAACACATGCAAGTCGAGCGGCAGCACAAGTAAGTTTACTTATGAGGTGGCGAGCGGCGGACGGGTGAGTAATGCCTAGGGATCTGCCCAGTCGAGGGGGATAACAGTTGGAAACGACTGCTAATACCGCATACGCCCTACGGGGGAAAG
JQ428038.1.1500	D_0__Bacteria, D_1__Proteobacteria, D_2__Gammaproteobacteria, D_3__Xanthomonadales, D_4__Xanthomonadaceae, Ambiguous_taxa, Ambiguous_taxa	1	0	0	0	0	0	1	0	0	0	0	0	GCCTAACACATGCAAGTCGAACGGCAGCACAGGAGAGCTTGCTCTCTGGGTGGCGAGTGGCGGACGGGTGAGGAATACATCGGAATCTGCCCTATCGTGGGGGATAACGTAGGGAAACTTACGCTAATACCGCATACGACCTACGGGT
LC152434.1.1488	D_0__Bacteria, D_1__Proteobacteria, D_2__Gammaproteobacteria, D_3__Pseudomonadales, D_4__Pseudomonadaceae, D_5__Pseudomonas, D_6__Pseudomonas putida	1	0	0	1	0	0	0	0	0	0	0	0	CAGGCCTAACACATGCAAGTCGAGCGGATGAGAAGAGCTTGCTCTTCGATTCAGCGGCGGACGGGTGAGTAATGCCTAGGAATCTGCCTCGTAGTGGGGGACAACGTTTCGAAAGGAACGCTAATACCGCATACGTCCTACGGGAGAAAG
AY188297.1.1487	D_0__Bacteria, D_1__Proteobacteria, D_2__Gammaproteobacteria, D_3__Betaproteobacteriales, D_4__Burkholderiaceae, D_5__Rhizobacter, D_6__uncultured bacterium	1	1	0	0	0	0	0	0	0	0	0	0	CATGCCTTACACATGCAAGTCGAACGGCAGCACGGGAGCAATCCTGGTGGCGAGTGGCGAACGGGTGAGTAATACATCGGAACGTGCCCAGTAGTGGGGGATAACCCGGCGAAAGCCGGACTAATACCGCATACGACCTACGGGTGAAAGCGGG
CPWN01000013.127267.128761	D_0__Bacteria, D_1__Proteobacteria, D_2__Gammaproteobacteria, D_3__Enterobacteriales, D_4__Enterobacteriaceae, D_5__Yersinia, Ambiguous_taxa	2	0	0	0	2	0	0	0	0	0	0	0	CAGGCCTAACACATGCAAGTCGAGCGGCAGCGGAAAGTAGCTTGCTACTTTGCCGGCGAGCGGCGGACGGGTGAGTAATGTCTGGGAAACTGCCTGATGGAGGGGGATAACTACTGGAAACGGTAGCTAATACCGCATGACCTCGCAAGAG
EU434480.1.1487	D_0__Bacteria, D_1__Proteobacteria, D_2__Gammaproteobacteria, D_3__Pseudomonadales, D_4__Pseudomonadaceae, D_5__Pseudomonas, D_6__Pseudomonas fluorescens	2	0	0	0	1	0	0	0	1	0	0	0	CAGCCTAGCACATGCAAGTTCGAGCGGATGAGAGGAGCTTGCTCCTCGATTCAGCGGCGGACGGGTGAGTAATGCCTAGGAATCTGCCTGGTAGTGGGGGACAACGTTTCGAAAGGAACGCTAATACCGCATACGTCCTACGGGAGAAAGC
KF712576.1.1487	D_0__Bacteria, D_1__Proteobacteria, D_2__Gammaproteobacteria, D_3__Pseudomonadales, D_4__Pseudomonadaceae, D_5__Pseudomonas, Ambiguous_taxa	1	0	0	0	0	0	0	1	0	0	0	0	CAGGCCTAACACATGCAAGTCGAGCGGATGACAGGAGCTTGCTCCTGAATTCAGCGGCGGACGGGTGAGTAATACCTAGGAATCTGCCTGGTAGTGGGGGACAACGTCTCGAAAGGGACGCTAATACCGCATACGTCCTACGGGAGAAAGC
KJ890484.1.1487	D_0__Bacteria, D_1__Actinobacteria, D_2__Actinobacteria, D_3__Kineosporiales, D_4__Kineosporiaceae, D_5__Quadrisphaera, D_6__uncultured bacterium	2	0	0	0	0	0	0	2	0	0	0	0	CGTGCTTAACACATGCAAGTCGAACGGTGAAGCCAAGCTTGCTTGGTGGATCAGTGGCGAACGGGTGAGTAACACGTGAGCAACCTGCCCTGGACTCTGGGATAAGCGCTGGAAACGGCGTCTAATACTGGATATGAGCTTCTACCGCATG
KT308760.1.1488	D_0__Bacteria, D_1__Proteobacteria, D_2__Gammaproteobacteria, D_3__Enterobacteriales, D_4__Enterobacteriaceae, D_5__Enterobacter, D_6__uncultured Enterobacter sp.	1	0	0	0	0	0	0	0	0	0	0	1	CAGGCCTAACACATGCAAGTCGAACGGTAACAGGAAGCAGCTTGCTGCTTCGCTGACGAGTGGCGGACGGGTGAGTAATGTCTGGGAAACTGCCTGATGGAGGGGGATAACTACTGGAAACGGTAGCTAGTACCGCATAACGTCGCAAGAC
JQ426987.1.1498	D_0__Bacteria, D_1__Proteobacteria, D_2__Gammaproteobacteria, D_3__Xanthomonadales, D_4__Xanthomonadaceae, D_5__Pseudoxanthomonas, Ambiguous_taxa	10	0	0	0	0	0	10	0	0	0	0	0	GCCTAACACATGCAAGTCGAACGGCAGCACAGGAGAGCTTGCTCTCTGGGTGGCGAGTGGCGGACGGGTGAGGAATACATCGGAATCTACCTAGTCGTGGGGGATAACGTAGGGAAACTTACGCTAATACCGCATACGACCTTCGGGT
JX222677.1.1486	D_0__Bacteria, D_1__Proteobacteria, D_2__Gammaproteobacteria, D_3__Pseudomonadales, D_4__Pseudomonadaceae, D_5__Pseudomonas, D_6__uncultured bacterium	2	1	0	0	0	1	0	0	0	0	0	0	CAGGCCTAACACATGCAAGTCGAGCGGGAACTTCGGTTCTAGCGGCGGACGGGTGAGTAATGCGTAGGAAGCTACCCGATAGAGGGGGATACCAGTTGGAAACGACTGTTAATACCGCATAATGTCTACGGACCAAAGTGTGGGACCTTCGG
DQ860041.1.1486	D_0__Bacteria, D_1__Bacteroidetes, D_2__Bacteroidia, D_3__Flavobacteriales, D_4__Weeksellaceae, D_5__Chryseobacterium, Ambiguous_taxa	353	0	140	0	9	0	0	72	0	15	117	0	GAGGCCTAACACATGCAAGCCGAGCGGTAGAGATTCTTCGGAATCTTGAGAGCGGCGCACGGGTGCGGAACACGTGTGCAACCTGCCTTTATCTGGGGGATAGCCTTTCGAAAGGGAGATTAATACCCCATAATATACTGAGTGGCATCAC
FN547417.1.1487	D_0__Bacteria, D_1__Bacteroidetes, D_2__Bacteroidia, D_3__Cytophagales, D_4__Spirosomaceae, D_5__Flectobacillus, Ambiguous_taxa	169	0	0	0	0	0	0	1	0	168	0	0	GCAGGCCTAATACATGCAAGTCGAACGGTGTAGCAATACACAGTGGCGCACGGGTGCGTAACACGTATGCAACCTACCTATCATTGGGGGATAGCCTTTGGAAACGGAGATTAATACCGCATAAGACAGTAACATGGCATCATGTAGCTGTTA
JQ923975.1.1485	D_0__Bacteria, D_1__Proteobacteria, D_2__Gammaproteobacteria, D_3__Betaproteobacteriales, D_4__Burkholderiaceae, D_5__Limnobacter, D_6__uncultured bacterium	1	0	0	0	0	0	0	0	0	1	0	0	CATGCCTTACACATGCAAGTCGAACGGTAACAGGTTAGGCTGACGAGTGGCGAACGGGTGAGTAATGTATCGGAACGTGCCCAGTCGTGGGGGATAACTGCTCGAAAGAGCAGCTAATACCGCATACGACCTGAGGGTGAAAGCGGG
KF010745.1.1485	D_0__Bacteria, D_1__Proteobacteria, D_2__Gammaproteobacteria, D_3__Betaproteobacteriales, D_4__Burkholderiaceae, D_5__Paucibacter, D_6__uncultured bacterium	407	18	0	0	118	17	0	0	18	219	0	17	CATGCCTTACACATGCAAGTCGAACGGTAACAGGTTAAGCTGACGAGTGGCGAACGGGTGAGTAATGTATCGGAACGTGCCCAGTCGTGGGGGATAACTGCTCGAAAGAGCAGCTAATACCGCATACGACCTGAGGGTGAAAGCGGGGGATC
AB745044.1.1487	D_0__Bacteria, D_1__Proteobacteria, D_2__Alphaproteobacteria, D_3__Sphingomonadales, D_4__Sphingomonadaceae, D_5__uncultured, D_6__uncultured bacterium	1	0	0	1	0	0	0	0	0	0	0	0	TAGGCCTAACACATGCAAGTCGAACGGCAGCACAGTAAGAGCTTGCTCTTATGGGTGGCGAGTGGCGGACGGGTGAGGAATACATCGGAATCTACTCTTTCGTGGGGGATAACGTAGGGAAACTTACGCTAATACCGCATACGACCTACGGGT
JF694807.1.1484	D_0__Bacteria, D_1__Proteobacteria, D_2__Gammaproteobacteria, D_3__Pseudomonadales, D_4__Pseudomonadaceae, D_5__Pseudomonas, Ambiguous_taxa	6	0	0	0	0	0	0	0	0	4	1	1	CAGACTACACATGCAGTCGAGCGGTAGAGAGAAGCTTGCTTCTCTTGAGAGCGGCGGACGGGTGAGTAATGCCTAGGAATCTGCCTGGTAGTGGGGGATAACGCTCGGAAACGGACGCTAATACCGCATACGTCCTACGGGAGAAAGCA
KC110933.1.1484	D_0__Bacteria, D_1__Bacteroidetes, D_2__Bacteroidia, D_3__Sphingobacteriales, D_4__Sphingobacteriaceae, D_5__Pedobacter, D_6__uncultured Pedobacter sp.	3	0	0	3	0	0	0	0	0	0	0	0	CAGGCCTAACACATGCAAGTCGAGCGGATGAGAAGAGCTTGCTCTTCGATTCAGCGGCGGACGGGTGAGTAATGCCTAGGAATCTGCCTGGTAGTGGGGGACAACGTCTCGAAAGGGACGCTAATACCGCATACGCCCTACGGGAGAAAG
GQ921330.1.1483	D_0__Bacteria, D_1__Proteobacteria, D_2__Gammaproteobacteria, D_3__Pseudomonadales, D_4__Moraxellaceae, D_5__Acinetobacter, D_6__uncultured bacterium	1	0	1	0	0	0	0	0	0	0	0	0	CAGGCTTAACTCATGCAAGTCGAGCGGAGATGAGGTGCTTGCACCTTATCTTAGCGGCGGACGGGTGAGTAATGCTTAGGAATCTGCCTATTAGTGGGGGACAACATTCCGAAAGGAATGCTAATACCGCATACGTCCTACGGGAGAAAGCAGGGG
HM537229.1.1483	D_0__Bacteria, D_1__Proteobacteria, D_2__Gammaproteobacteria, D_3__Pseudomonadales, D_4__Pseudomonadaceae, D_5__Pseudomonas, Ambiguous_taxa	1	0	0	1	0	0	0	0	0	0	0	0	CGGCAGCTACACATGCAGTCGAGCGGATGAGAAGAGCTTGCTCTTCGATTCAGCGGCGGACGGGTGAGTAATGCCTAGGAATCTGCCTGGTAGTGGGGGACAACGTTTCGAAAGGAACGCTAATACCGCATACGTCCTACGGGAGAAAGCA
KJ715881.1.1483	D_0__Bacteria, D_1__Proteobacteria, D_2__Gammaproteobacteria, D_3__Aeromonadales, D_4__Aeromonadaceae, D_5__Aeromonas, D_6__bacterium E2-8	5	1	0	4	0	0	0	0	0	0	0	0	CCTAGTGCAAGTCGAGCGGCAGCGGGTAAGTAGCTTGCTACTTTTGCCGGCGAGCGGCGGACTGGTGAGTAATGCCTGGGGATCTGCCCAGTCGAGGGGGATAACTACTGGAAACGGTAGCTAATACCGCATACGCCCTACGGG
DQ817177.1.1482	D_0__Bacteria, D_1__Proteobacteria, D_2__Gammaproteobacteria, D_3__Aeromonadales, D_4__Aeromonadaceae, D_5__Aeromonas, D_6__uncultured bacterium	411	86	35	72	73	7	8	0	1	129	0	0	GCAGGCCTAACACATGCAAGTCGAGCGGCAGCGGGAAAGTAGCTTGCTACTTTTGCCGGCGAGCGGCGGACGGGTGAGTAATGCCTGGGGATCTGCCTAGTCGAGGGGGATAACTACTGGAAACGGTAGCTAATACCGCATACGCCCTACGGG
FJ470452.1.1482	D_0__Bacteria, D_1__Bacteroidetes, D_2__Bacteroidia, D_3__Flavobacteriales, D_4__Flavobacteriaceae, D_5__Capnocytophaga, D_6__uncultured bacterium	1	0	0	0	0	0	1	0	0	0	0	0	CAGGCCTAACACATGCAAGTCGAGGGAGAGGTTACCTTCGGGTAACCAAAACCGGCGCACGGGTGCGTAACGCGTATACAATCTGCCTTTCACATAGGGATAGCCCGAAGAAATTTGGATTAATACCTAATGGTATATAAGAGCGGCATC
GU593613.1.1482	D_0__Bacteria, D_1__Bacteroidetes, D_2__Bacteroidia, D_3__Flavobacteriales, D_4__Flavobacteriaceae, D_5__Flavobacterium, Ambiguous_taxa	3	0	0	0	3	0	0	0	0	0	0	0	CAGGCCTAACACATGCAAGTCGAGGGGTAGAGTTAGCTTGCTAACTTGAGACCGGCGCACGGGTGCGTAACGCGTATGCAATCTACCTTGTACAGGGGGATAGCCCAGAGAAATTTGGATTAATATCCCATAGTGTTTTAGAGTGGCATCA
HQ219857.1.1482	D_0__Bacteria, D_1__Proteobacteria, D_2__Gammaproteobacteria, D_3__Betaproteobacteriales, D_4__Burkholderiaceae, D_5__Herbaspirillum, Ambiguous_taxa	14	0	0	0	3	0	11	0	0	0	0	0	GCATGCCTTACACATGCAAGTCGAACGGCAGCATAGGAGCTTGCTCCTGATGGCGAGTGGCGAACGGGTGAGTAATATATCGGAACGTGCCCTAGAGTGGGGGATAACTAGTCGAAAGATTAGCTAATACCGCATACGATCTACGGATGAT
JN644516.1.1482	D_0__Bacteria, D_1__Actinobacteria, D_2__Actinobacteria, D_3__Micrococcales, D_4__Micrococcaceae, D_5__Kocuria, Ambiguous_taxa	371	1	0	98	0	0	0	272	0	0	0	0	GCGTGCTTAACACATGCAAGTCGCACGCTGAAGCTTGGGTGCTTGCATCTGGGTGGATGAGTGGCGAACGGGTGAGTAATACGTGAGTAACCTGCCCTTGACTCTGGGATAAGCCTGGGAAACTGGGTCTAATACTGGATACTACATTCTCT
KJ783185.1.1481	D_0__Bacteria, D_1__Proteobacteria, D_2__Gammaproteobacteria, D_3__Betaproteobacteriales, D_4__Burkholderiaceae, D_5__Acidovorax, D_6__uncultured bacterium	1	0	0	0	1	0	0	0	0	0	0	0	ATGCCTTACACATGCAAGTCGAACGGTAACAGGTCTTCGGACGCTGACGAGTGGCGAACGGGTGAGTAATACATCGGAACGTGCCCGATCGTGGGGGATAACGGAGCGAAAGCTTTGCTAATACCGCATACGATCTACGGATGAAAGCAG
AY218620.1.1480	D_0__Bacteria, D_1__Bacteroidetes, D_2__Bacteroidia, D_3__Bacteroidales, D_4__Prolixibacteraceae, D_5__WCHB1-32, D_6__uncultured bacterium	11	0	0	0	0	0	0	1	0	7	0	3	CAGGCCTAACACATGCAAGTCGAGCGGTAGAGAGAAGCTTGCTTCTCTTGAGAGCGGCGGACGGGTGAGTAATGCCTAGGAATCTGCCTGGTAGTGGGGGATAACGTTCGGAAACGGACGCTAATACCACATACGTCCTACGGGAGAAAGC
KF908777.1.1505	D_0__Bacteria, D_1__Proteobacteria, D_2__Gammaproteobacteria, D_3__Alteromonadales, D_4__Shewanellaceae, D_5__Shewanella, Ambiguous_taxa	10738	3109	3114	1398	2461	490	19	20	8	0	80	39	GCAGGCCTAACACATGCAAGTCGAGCGGCAGCACAAGTGAGTTTACTCATGAGGTGGCGAGCGGCGGACGGGTGAGTAATGCCTAGGGATCTGCCCAGTCGAGGGGGATAACAGTTGGAAACGACTGCTAATACCGCATACGCCCTACGGGGG
KP975338.1.1480	D_0__Bacteria, D_1__Proteobacteria, D_2__Gammaproteobacteria, D_3__Aeromonadales, D_4__Aeromonadaceae, D_5__Aeromonas, D_6__uncultured bacterium	2	0	0	0	0	0	0	0	0	2	0	0	CATGCCTTACACATGCAAGTCGAACGGTAACAGGTTAAGCTGACGAGTGGCGAACGGGTGAGTAATGTATCGGAACGTGCCCAGTCGTGGGGGATAACTGCCCGAAAGAGCAGCTAATACCGCATACGACCTGAGGGTGAAAGCGGGGGAT
AF039055.1.1494	D_0__Bacteria, D_1__Proteobacteria, D_2__Gammaproteobacteria, D_3__Alteromonadales, D_4__Shewanellaceae, D_5__Shewanella, D_6__Shewanella oneidensis	16	9	1	2	3	0	1	0	0	0	0	0	CAGGCCTAGCCCATGCAAGTCGAGCGGCAGCACAAGGTGAGTTTACTCCTGAGGTGGCGAGCGGCGGACGGGTGAGTAATGCCTAGGGATCTGCCCAGTCGAGGGGGATAACAGTTGGAAACGACTGCTAATACCGCATACGCCCTACGGGGG
AY382613.1.1479	D_0__Bacteria, D_1__Proteobacteria, D_2__Gammaproteobacteria, D_3__Pseudomonadales, D_4__Pseudomonadaceae, D_5__Pseudomonas, D_6__uncultured bacterium	1	0	0	0	0	0	1	0	0	0	0	0	CAGGCCTAACACATGCAAGTCGAGCGGATGACGGGAGATTGCTCCTTGATTCAGCGGCGGACGGGTGAGTAATGCCTAGGAATCTGCCTGGTAGTGGGGGGCAACGTTTCGAAAGGAACGCTAATACCGCATACGTCCTACGGGAGAAAG
EU434461.1.1479	D_0__Bacteria, D_1__Proteobacteria, D_2__Gammaproteobacteria, D_3__Alteromonadales, D_4__Shewanellaceae, D_5__Shewanella, D_6__Shewanella saccharophilus	4	4	0	0	0	0	0	0	0	0	0	0	GCAGACCTGCAATGCAGTCGAGCGGCAGCGCAAGGGAGTTTACTCCTGAGGTGGCGAGCGGCGGACGGGTGAGTAATGCCTAGGGATCTGCCCAGTCGAGGGGGATAACAGTTGGAAACGACTGCTAATACCGCATACGCCCTACGGGGG
FR873668.1.1479	D_0__Bacteria, D_1__Proteobacteria, D_2__Gammaproteobacteria, D_3__Betaproteobacteriales, D_4__Burkholderiaceae, D_5__Candidatus Protistobacter, D_6__Candidatus Protistobacter heckmanni	4	0	3	0	0	0	1	0	0	0	0	0	CATGCCTTACACATGCAAGTCGAACGGCAGCACGGGTGCTTGCACCTGGTGGCGAGTGGCGAACGGGTGAGTAATACATCGGAACGTACCCTATCGTGGGGGATAACGCAGCGAAAGTTGCGCTAATACCGCATACGCCCTGAGGGGGAAAG
JN257136.1.1479	D_0__Bacteria, D_1__Proteobacteria, D_2__Gammaproteobacteria, D_3__Pseudomonadales, D_4__Pseudomonadaceae, D_5__Pseudomonas, Ambiguous_taxa	1	0	0	0	1	0	0	0	0	0	0	0	CGGCCTAAATGCAGTCGAGCGGATGACGGGAGCTTGCTCCTTGATTCAGCGGCGGACGGGTGAGTAATGCCTAGGAATCTGCCTGGTAGTGGGGGACAACGTTTCGAAAGGAACGCTAATACCGCATACGTCCTACGGGAGAAAGCAG
AB181497.1.1478	D_0__Bacteria, D_1__Proteobacteria, D_2__Gammaproteobacteria, D_3__Pseudomonadales, D_4__Pseudomonadaceae, D_5__Pseudomonas, D_6__uncultured bacterium	2	0	0	0	2	0	0	0	0	0	0	0	GCAGGCCTAACACATGCAAGTCGAGCGGCAGCACAAGTGAGTTTACTTATGAGGTGGCGAGCGGCGGACGGGTGAGTAATGCCTAGGGATCTGCCCAGTCGAGGGGGACAACGTTTCGAAAGGAACGCTAATACCGCATACGTCCTACGGGAG
GU293207.1.1478	D_0__Bacteria, D_1__Bacteroidetes, D_2__Bacteroidia, D_3__Flavobacteriales, D_4__Flavobacteriaceae, D_5__Flavobacterium, D_6__uncultured bacterium	15	0	0	15	0	0	0	0	0	0	0	0	TAGGCTTAACACATGCAAGTCGAGGGGTAGAAGGAGCTTGCTCCTTTGAGACCGGCGCACGGGTGCGTAACGCGTATGCAATCTACCTTGTACAGGGGGATAGCCCAGAGAAATTTGGATTAATACCCCATAGTATTTTCAGATGGCCTCATTTGAT
JQ769925.1.1479	D_0__Bacteria, D_1__Actinobacteria, D_2__Actinobacteria, D_3__Corynebacteriales, D_4__Nocardiaceae, D_5__Rhodococcus, Ambiguous_taxa	62	0	0	62	0	0	0	0	0	0	0	0	GCGTGCTTAACACATGCAAGTCGAGCGGTAAGGCCTTTCGGGGTACACGAGCGGCGAACGGGTGAGTAACACGTGGGTGATCTGCCCTGCACTTCGGGATAAGCCTGGGAAACTGGGTCTAATACCGGATATGACCTCCTATCGCATGGTGGG
KF593854.1.1478	D_0__Bacteria, D_1__Proteobacteria, D_2__Gammaproteobacteria, D_3__Pseudomonadales, D_4__Pseudomonadaceae, D_5__Pseudomonas, D_6__bacterium HAB6	1	0	0	0	0	0	0	0	0	1	0	0	GCGGCAGGCTAACACATGCAAGTCGAGCGGTAGAGAGAAGCTTGCTTCTCTTGAGAGCGGCGGACGGTGAGTAATGCCTAGGAATCTGCCTGGTAGTGGGGGATAACGTTCGGAAACGGACGCTAATACCGCATACGTCCTACGGGAGAAAGCA
KT851865.1.1478	D_0__Bacteria, D_1__Bacteroidetes, D_2__Bacteroidia, D_3__Flavobacteriales, D_4__Weeksellaceae, D_5__Chryseobacterium, Ambiguous_taxa	1	0	0	0	0	0	0	0	0	0	0	1	AGGCCTAACACATGCAAGCCGAGCGGTATTTGTTCTTCGGAACAGAGAGAGCGGCGTACGGGTGCGGAACACGTGTGCAACCTGCCTTTATCTGGGAGATAGCCTTTCGAAAGGAAGATTAATATCCCATAATATATTGAGTGGCATCTC
GU293184.1.1477	D_0__Bacteria, D_1__Bacteroidetes, D_2__Bacteroidia, D_3__Flavobacteriales, D_4__Flavobacteriaceae, D_5__Flavobacterium, D_6__uncultured bacterium	60	0	0	59	1	0	0	0	0	0	0	0	GCAGGCTTAACACATGCAAGTCGAGGGGTAGAAGGAGCTTGCTCCTTTGAGACCGGCGCACGGGTGCGTAACGCGTATGCAATCTACCTTGTACAGGGGGATAGCCCAGAGAAATTTGGATTAATACCCCATAGTATTTTCAGATGGCCTCATTT
HQ003454.1.1477	D_0__Bacteria, D_1__Proteobacteria, D_2__Gammaproteobacteria, D_3__Pseudomonadales, D_4__Pseudomonadaceae, D_5__Pseudomonas, Ambiguous_taxa	18	1	0	0	0	0	0	0	0	12	3	2	CAGCCTATAATGCAAGTCGAGCGGTAGAGAGAAGCTTGCTTCTCTTGAGAGCGGCGGACGGGTGAGTAATGCCTAGGAATCTGCCTGGTAGTGGGGGATAACGTTCGGAAACGGACGCTAATACCGCATACGTCCTACGGGAGAAAGCAG
JF927274.1.1477	D_0__Bacteria, D_1__Proteobacteria, D_2__Alphaproteobacteria, D_3__Sphingomonadales, D_4__Sphingomonadaceae, D_5__Sphingomonas, Ambiguous_taxa	1073	0	4	1069	0	0	0	0	0	0	0	0	GCATGCCTAACACATGCAAGTCGAACGAGACCTTCGGGTCTAGTGGCGCACGGGTGCGTAACGCGTGGGAATCTGCCCTTGGGTTCGGAATAACTCGCCGAAAGGCGTGCTAATACCGGATGATGTCGTAAGACCAAAGATTTATCGCCCAGG
JX548325.1.1477	D_0__Bacteria, D_1__Bacteroidetes, D_2__Bacteroidia, D_3__Flavobacteriales, D_4__Flavobacteriaceae, D_5__Flavobacterium, D_6__Flavobacterium yanchengense	7	0	1	1	4	1	0	0	0	0	0	0	GCAGGCCTAACACATGCAAGTCGAGGGGTAGAGTTAGCTTGCTAACTTGAGACCGGCGCACGGGTGCGTAACGCGTATGCAATCTACCTTGTACAGGGGGATAGCCCAGAGAAATTTGGATTAATACCCCATAGTGTTATAGAGTGGCATCA
AY014826.1.1476	D_0__Bacteria, D_1__Proteobacteria, D_2__Gammaproteobacteria, D_3__Pseudomonadales, D_4__Pseudomonadaceae, D_5__Pseudomonas, Ambiguous_taxa	2	0	0	0	0	0	0	0	1	0	0	1	CAGGCCTAACACATGCAAGTCGAGCGGATGAGAAGAGCTTGCTCTTTGATTCAGCGGCGGACGGGTGAGTAATACCTAGGAATCTGCCTGGTAGTGGGGGACAACGTTTCGAAAGGAACGCTAATACCGCATACGTCCTACGGGAGAAAGCA
FN667504.1.1476	D_0__Bacteria, D_1__Actinobacteria, D_2__Actinobacteria, D_3__Streptomycetales, D_4__Streptomycetaceae, D_5__Streptomyces, D_6__uncultured compost bacterium	2	0	0	0	0	0	0	0	0	0	2	0	TAACACATGCAAGTCGAACGCTGAAGCCGTCTTCGGGCGGTGGATGAGTGGCGAACGGGTGAGTAACACGTGGGTAATCTGCCCTGTACTCTGGGATAAGCCTGGGAAACTGGGTCTAATACCGGATAGGACACGCTACCGCGTG
KP789962.1.1476	D_0__Bacteria, D_1__Proteobacteria, D_2__Gammaproteobacteria, D_3__Aeromonadales, D_4__Aeromonadaceae, D_5__Aeromonas, D_6__Aeromonas sp. XZ8-2	20	4	3	8	4	0	1	0	0	0	0	0	CAGGCCTAACACATGCAAGTCGAGCGGTAGCGGGAAAGTAGCTTGCTACTTTTGCCGGCGAGCGGCGGACGGGCGAGCAATGCCTGGGGATCTGCCCAGTCGAGGGGGATAACTACTGGAAACGGTAGCTAATACCGCATACGCCCTACGGGGGA
GQ284534.1.1475	D_0__Bacteria, D_1__Proteobacteria, D_2__Gammaproteobacteria, D_3__Aeromonadales, D_4__Aeromonadaceae, D_5__Aeromonas, D_6__Aeromonas sp. PCSAS2-17	1	0	0	0	1	0	0	0	0	0	0	0	CAGGCCTAACACCTCCACCTCGAGCGGCAGCGGGAAAGTAGCTTGCTACTTTTGCCGGCGAGCGGCGGACGGGTGAGTAATGCCTGGGAAATTGCCCAGTCGAGGGGGATAACAGTTGGAAACGACTGCTAATACCGCATACGCCCTACGG
KC683157.1.1480	D_0__Bacteria, D_1__Proteobacteria, D_2__Alphaproteobacteria, D_3__Rhizobiales, D_4__Rhizobiales Incertae Sedis, D_5__uncultured, D_6__uncultured bacterium	1	0	0	0	0	0	0	0	0	0	1	0	CAGGCTTAACACATGCAAGTCGAACGGGTGTAGCAATACATCAGTGGCAGACGGGTGAGTAACACGTGGGAACCTTCCTAGGGGTACGGAACAACTCAGGGAAACTTGAGCTAATACCGTATACGTCCGTGAGGAGAAAGATTTATCGCC
KF481600.1.1476	D_0__Bacteria, D_1__Nitrospirae, D_2__Thermodesulfovibrionia, D_3__uncultured, D_4__uncultured bacterium, D_5__uncultured bacterium, D_6__uncultured bacterium	2	0	0	0	2	0	0	0	0	0	0	0	CATGCCTTACACATGCAAGTCGAACGGCAGCACGGAGCTTGCTCTGGTGGCGAGTGGCGAACGGGTGAGTAATATATCGGAACGTACCCTAGAGTGGGGGATAACGTAGCGAAAGTTACGCTGATACCGCATACGATCTAAGGATGAAAGT
KU216160.1.1475	D_0__Bacteria, D_1__Proteobacteria, D_2__Gammaproteobacteria, D_3__Aeromonadales, D_4__Aeromonadaceae, D_5__Aeromonas, D_6__Aeromonas hydrophila subsp. hydrophila	1	1	0	0	0	0	0	0	0	0	0	0	CGGGCCTAACACATGCAAGTCGAGCGGCAGCGGGAAAGTAGCCCCTTGCTACTTTTGCGCGGCGAACGGCGGACGGGTGAGTAATGCCTGGGAAATTGCCCAGTCGAGGGGGATAACAGTTGGAAACGACTGCTAATACCGCATACGCCCTACGG
AJ887999.1.1474	D_0__Bacteria, D_1__Proteobacteria, D_2__Gammaproteobacteria, D_3__Pseudomonadales, D_4__Pseudomonadaceae, D_5__Pseudomonas, Ambiguous_taxa	1	0	1	0	0	0	0	0	0	0	0	0	CAGGCCTAACACATGCAAGTCGAGCGGATGAAAGGAGCTTGCTCCTGGATTCAGCGGCGGACGGGTGAGTAATGCCTAGGAATCTGCCTGGTAGTGGGGGACAACGTTTCGAAGGAACGCTAATACCGCATACGTCCTACGGGAGAAGCA
KJ094576.1.1474	D_0__Bacteria, D_1__Proteobacteria, D_2__Gammaproteobacteria, D_3__Enterobacteriales, D_4__Enterobacteriaceae, D_5__Enterobacter, D_6__Leclercia adecarboxylata	2	0	0	0	0	0	0	0	0	0	2	0	CAGCTACACATGCAGTCGAACGGTAGCACAGAGAGCTTGCTCTCGGGTGACGAGTGGCGGACGGGTGAGTAATGTCTGGGAAACTGCCTGATGGAGGGGGATAACTACTGGAAACGGTAGCTAATACCGCATAACGTCGCAAGACCAA
LMOJ01000012.573473.574973	D_0__Bacteria, D_1__Proteobacteria, D_2__Gammaproteobacteria, D_3__Betaproteobacteriales, D_4__Burkholderiaceae, D_5__Massilia, D_6__Massilia sp. Leaf139	1	0	0	0	1	0	0	0	0	0	0	0	CATGCTTTACACATGCAAGTCGAACGGCAGCACGGGCTTCGGCCTGGTGGCGAGTGGCGAACGGGTGAGTAATATATCGGAACGTACCCAAGAGTGGGGGATAACGTAGCGAAAGTTACGCTAATACCGCATACGATCTAAGGATGAAAG
KP322629.1.1473	D_0__Bacteria, D_1__Proteobacteria, D_2__Gammaproteobacteria, D_3__Enterobacteriales, D_4__Enterobacteriaceae, D_5__Klebsiella, D_6__Klebsiella oxytoca	1	0	0	0	0	0	0	0	0	0	1	0	AGCTAACACATGCAAGTCGAACGGTAGCACAGAGAGCTTGCTCTCGGGTGACGAGTGGCGGACGGGTGAGTAATGTCTGGGAAACTGCCCGATGGAGGGGGATAACTACTGGAAACGGTAGCTAATACCGCATAACGTCGCAAGACC
BBPI01000114.335.1824	D_0__Bacteria, D_1__Proteobacteria, D_2__Alphaproteobacteria, D_3__Sphingomonadales, D_4__Sphingomonadaceae, D_5__Sphingomonas, Ambiguous_taxa	858	1	2	0	1	0	0	854	0	0	0	0	GCATGCCTAACACATGCAAGTCGAACGAGGCCCTTCGGGGTTTAGTGGCGCACGGGTGCGTAACGCGTGGGAATCTGCCCTTTGGTTCGGAATAACAGCTGGAAACGGCTGCTAATACCGGATGATGACGAGAGTCCAAAGATTTATCGCCAG
GU372963.1.1472	D_0__Bacteria, D_1__Proteobacteria, D_2__Gammaproteobacteria, D_3__Pseudomonadales, D_4__Pseudomonadaceae, D_5__Pseudomonas, D_6__Pseudomonas putida	11	0	0	0	1	0	10	0	0	0	0	0	CAGGCCTACACATGCAAGTCGAGCGGATGACGGGAGCTTGCTCCTTGATTCAGCGGCGGACGGGTGAGTAATGCCTAGGAATCTGCCTGGTAGTGGGGGACAACGTTCCGAAAGGAGCGCTAATACCGCATACGTCCTACGGGAGAAAG
JQ428049.1.1484	D_0__Bacteria, D_1__Proteobacteria, D_2__Gammaproteobacteria, D_3__Betaproteobacteriales, D_4__Burkholderiaceae, D_5__Rubrivivax, Ambiguous_taxa	5	0	1	2	1	0	0	0	1	0	0	0	GCCTAACACATGCAAGTCGAACGGTAACGCGGGGCAACCTGGCGACGAGTGGCGAACGGGTGAGTAATGCATCGGAACGTGCCCAGTAGTGGGGGATAGCCCGGCGAAAGCCGGATTAATACCGCATACGACCTACGGGTGAAAGCGGG
KU978327.1.1472	D_0__Bacteria, D_1__Proteobacteria, D_2__Gammaproteobacteria, D_3__Pseudomonadales, D_4__Pseudomonadaceae, D_5__Pseudomonas, D_6__uncultured bacterium	1	0	0	0	0	0	0	0	0	0	1	0	CAGGCCTAACACATGCAAGTCGAGCGGTACAGAGAAGCTTGCTTCTCTTGAGAGCAGCGGACGGGTGAGTAATGCCTAGGAATCTGCCTGGTAGTGGGGGATAACGTTCGGAAACGGACGCTAATACCGCATACGTCCTACGGGAGAAAG
EF446186.1.1471	D_0__Bacteria, D_1__Proteobacteria, D_2__Gammaproteobacteria, D_3__Pseudomonadales, D_4__Moraxellaceae, D_5__Acinetobacter, D_6__uncultured bacterium	4695	413	482	977	164	70	2352	42	194	0	1	0	GCAGGCTTAACACATGCAAGTCGAGCGGAGATGAGGTGCTTGCACCTTATCTTAGCGGCGGACGGGTGAGTAATGCTTAGGAATCTGCCATTTAGTGGGGGACAACATTCCGAAAGGAATGCTAATACCGCATACGTCCTACGGGAGAAAGC
GQ261282.1.1474	D_0__Bacteria, D_1__Proteobacteria, D_2__Gammaproteobacteria, D_3__Ectothiorhodospirales, D_4__Thioalkalispiraceae, D_5__Thioalkalispira, D_6__uncultured bacterium	593	0	0	0	0	0	0	0	0	0	593	0	GCAGGCCTAACACATGCAAGTCGAGCGCCCCGCAAGGGGAGCGGCGGACGGGTGAGTAACGCGTGGGAACGTACCCTTTGCTACGGAATAGCCTCGGGAAACTGGGAGTAATACCGTATGTGCCCTTCGGGGGAAAGATTTATCGGCAAAGGA
HM779259.1.1471	D_0__Bacteria, D_1__Proteobacteria, D_2__Gammaproteobacteria, D_3__Aeromonadales, D_4__Aeromonadaceae, D_5__Aeromonas, D_6__uncultured bacterium	177	63	24	24	28	3	28	2	1	4	0	0	GCAGGCCTAACACATGCAAGTCGAGCGGCAGCACGAGGGAGTTTACTCCTGAGGTGGCGAGCGGCGGACGGGTGAGTAATGCCTGGGGATCTGCCCAGTCGAGGGGGATAACAGTTGGAAACGACTGCTAATACCGCATACGCCCTACGGGGG
ALVU02000001.3204822.3206291	D_0__Bacteria, D_1__Cyanobacteria, D_2__Oxyphotobacteria, D_3__Nostocales, D_4__Chroococcidiopsaceae, D_5__Aliterella CENA595, D_6__Synechocystis sp. PCC 7509	14	0	0	0	0	0	0	0	0	0	0	14	ATGCTTAACACATGCAAGTCGAACGGATGTTTTCGGACATTAGTGGCGGACGGGTGAGTAACGCGTGAGAATCTAGCTTCAGGTTGGGGACAACAGTTGGAAACGACTGCTAATACCGAATGTGCCGAAAGGTGAAAGATTTATTGCCTG
AY328708.1.1482	D_0__Bacteria, D_1__Proteobacteria, D_2__Alphaproteobacteria, D_3__Reyranellales, D_4__Reyranellaceae, D_5__Reyranella, Ambiguous_taxa	23	3	0	0	0	0	0	0	0	0	0	20	CAGGCTTAACACATGCAAGTCGAACGGTTGTAGCAATACAGCAGTGGCGCACGGGTGAGTAACGCGTGGATATCTGCCTTTTGGTTCGGAATAACTCCGGGAAACTGGAGCTAATACCGGATGGTTCCTACGGGATAAAGATTTATCGCCAA
EU037336.1.1470	D_0__Bacteria, D_1__Proteobacteria, D_2__Gammaproteobacteria, D_3__Alteromonadales, D_4__Shewanellaceae, D_5__Shewanella, D_6__uncultured bacterium	63	13	19	9	13	3	5	0	0	0	0	1	GCAGGCCCAACACATGCAAGTCGAGCGGCAGCACAAGGGAGTTTACTCCTGAGGTGGCGAGCGGCGGACGGGTGAGTAATGCCTAGGGATCTGCCCAGTCGAGGGGGATAACAGTTGGAAACGACTGCTAATACCGCATACGCCCTACGGGGGAAAG
FJ375447.1.1470	D_0__Bacteria, D_1__Proteobacteria, D_2__Gammaproteobacteria, D_3__Pseudomonadales, D_4__Moraxellaceae, D_5__Acinetobacter, Ambiguous_taxa	1	0	0	0	0	0	1	0	0	0	0	0	AGGCTTAACACATGCAAGTCGAGCGGTAGATGAGGTGCTTGCACCTTATCTTAGCGGCGGACGGGTGAGTAATGCTTAGGAATCTGCCATTTAGTGGGGGACAACATTCCGAAAGGAATGCTAATACCGCATACGTCCTACGGGAGAAAG
FN428781.1.1470	D_0__Bacteria, D_1__Bacteroidetes, D_2__Bacteroidia, D_3__Flavobacteriales, D_4__Flavobacteriaceae, D_5__Flavobacterium, D_6__uncultured bacterium	4430	7	396	263	1714	572	1437	0	36	0	0	5	GCAGGCCTAACACATGCAAGTCGAGGGGTAGAGTGGTTTCGGCCACTTGAGACCGGCGCACGGGTGCGTAACGCGTATGCAATCTACCTTGTACAGGGGGATAGCCCAGAGAAATTTGGATTAATACCCCATGGTGTTTAAGAGTGGCATCAC
HM459682.1.1470	D_0__Bacteria, D_1__Proteobacteria, D_2__Gammaproteobacteria, D_3__Cellvibrionales, D_4__Cellvibrionaceae, D_5__Cellvibrio, D_6__uncultured bacterium	35	7	6	5	13	1	0	0	0	1	2	0	CAGGCCTAACACATGCAAGTCGAGCGGCAGCGGGAAAGTAGCTTGCTACTTTTGCCGGCGAGCGGCGGACGGGTGAGTAATGCCTGGGAAATTGCCCAGTCGAGGGGGATAACAGCTGGAAACGACTGCTAATACCGCATACGCCCTATGGG
HM778896.1.1470	D_0__Bacteria, D_1__Proteobacteria, D_2__Gammaproteobacteria, D_3__Enterobacteriales, D_4__Enterobacteriaceae, D_5__Plesiomonas, D_6__uncultured bacterium	1	0	0	0	0	0	0	1	0	0	0	0	CAGGCCTAACACATGCAAGTCGAGCGGTAACACAGAGGAGCTTGCTCCTTGGGTGACGAGCGGCGGACGGGTGAGTAATGCCTGGGGATCTGCCCGATAGAGGGGGATAACTACGGGAAACTGTAGCTAATACCGCATAACGTCTACGGA
JX646697.1.1470	D_0__Bacteria, D_1__Proteobacteria, D_2__Gammaproteobacteria, D_3__Pseudomonadales, D_4__Pseudomonadaceae, D_5__Pseudomonas, D_6__Pseudomonas sp. VITLAPB	42	0	0	0	12	20	7	3	0	0	0	0	GGGCAGCTAACACATGCAGTCGAGCGGATGACGGGAGCTTGCTCCTTGATTCAGCGGCGGACGGGTGAGTAATGCCTAGGAATCTGCCTGGTAGTGGGGGACAACGTTTCGAAAGGAACGCTAATACCGCATACGTCCTACGGGAGAAAGCAG
KF934316.1.1470	D_0__Bacteria, D_1__Proteobacteria, D_2__Gammaproteobacteria, D_3__Pseudomonadales, D_4__Pseudomonadaceae, D_5__Pseudomonas, D_6__Pseudomonas plecoglossicida	2	0	0	0	1	1	0	0	0	0	0	0	CAGTCCAAACACTTGCAAGTCGAGCGGATGACGGGAGCTTGCTCCTTGATTCAGCGGCGGACGGGTGAGTAATGCCTAGGAATCTGCCTGGTAGTGGGGGACAACGTTTCGAAAGGAACGCTAATACCGCATACGTCCTACGGGAGAAAG
EU434524.1.1479	D_0__Bacteria, D_1__Proteobacteria, D_2__Gammaproteobacteria, D_3__Xanthomonadales, D_4__Xanthomonadaceae, D_5__Stenotrophomonas, D_6__Stenotrophomonas maltophilia	1	0	0	0	0	0	0	0	0	0	0	1	CTGCAATGCAAGTCGAACGGCAGCACAGGAGAGCTTGCTCTCTGGGTGGCGAGTGGCGGACGGGTGAGGAATACATCGGAATCTACTCTGTCGTGGGGGATAACGTAGGGAAACTTACGCTAATACCGCATACGACCTACGGGT
HQ453345.1.1469	D_0__Bacteria, D_1__Proteobacteria, D_2__Gammaproteobacteria, D_3__Aeromonadales, D_4__Aeromonadaceae, D_5__Aeromonas, D_6__Aeromonas caviae	138	51	13	46	19	1	6	0	1	1	0	0	GCAGGCCTAACACATGCAAGTCGAGCGGCAGCGGGAAAGTAGCTTGCTACTTTTGCCGGCGAGCGGCGGACGGGTGAGTAATGCCTGGGGATCTGCCCAGTCGAGGGGATAACTACTGGAAACGGTAGCTAATACCGCATACGCCCTACGGG
JN178390.1.1481	D_0__Bacteria, D_1__Proteobacteria, D_2__Alphaproteobacteria, D_3__Sphingomonadales, D_4__Sphingomonadaceae, D_5__Novosphingobium, D_6__uncultured bacterium	25	0	0	0	0	0	0	0	2	23	0	0	CATGCCTAACACATGCAAGTCGAACGAAGGCTTCGGCCTTAGTGGCGCACGGGTGCGTAACGCGTGGGAATCTGCCCCTCGGTTCGGAATAACAGTTAGAAATGACTGCTAATACCGGATGATGACGTAAGTCCAAAGATTTATCGCCGAGG
JQ237654.1.1469	D_0__Bacteria, D_1__Proteobacteria, D_2__Gammaproteobacteria, D_3__Aeromonadales, D_4__Aeromonadaceae, D_5__Aeromonas, Ambiguous_taxa	11	9	0	0	1	0	0	0	0	1	0	0	GGGCTTACAATGCAAGTCGAGCGGCAGCGGGAAAGTAGCTTGCTACTTTTGCCGGCGAGCGGCGGACGGGTGAGTAATGCCTGGGGATCTGCCCAGTCGAGGGGGATAACAGTTGGAAACGACTGCTAATACCGCATACGCCCTACGGGG
KY032004.1.1476	D_0__Bacteria, D_1__Proteobacteria, D_2__Alphaproteobacteria, D_3__Sphingomonadales, D_4__Sphingomonadaceae, D_5__Sphingomonas, Ambiguous_taxa	13	0	0	0	0	0	0	13	0	0	0	0	CATGCCTAACACATGCAAGTCGAACGATGCCTTCGGGCATAGTGGCGCACGGGTGCGTAACGCGTGGGAATCTGCCCCTTGGTTCGGAATAACAGTTAGAAATGACTGCTAATACCGGATGATGACGTTAAGTCCAAAGATTTATCGCCGAGG
LC260009.1.1469	D_0__Bacteria, D_1__Proteobacteria, D_2__Gammaproteobacteria, D_3__Aeromonadales, D_4__Aeromonadaceae, D_5__Aeromonas, D_6__Aeromonas veronii	2	0	0	2	0	0	0	0	0	0	0	0	AGGCTACCATGCAGTCGAGCGGCAGCGGGAAAGTAGCTTGCTACTTTTGCCGGCGAGCGGCGGACGGGTGAGTAATGCCTGGGGATCTGCCCAGTCGAGGGGGATAACTACTGGAAACGGTAGCTAATACCGCATACGCCCTACGGGGGAAAGCAGGGGACCTTCGGGCCTTGCGCGATTGGATGAACCCAGGTGGGATTAGCTAGTTGGTGAGGTAATGGCTCACCAAGGC
EF015478.1.1480	D_0__Bacteria, D_1__Proteobacteria, D_2__Alphaproteobacteria, D_3__Rhizobiales, D_4__Beijerinckiaceae, D_5__Methylobacterium, Ambiguous_taxa	174	1	0	0	0	0	0	172	0	1	0	0	GCAGGCTTAACACATGCAAGTCGAGCGGGCCCTTCGGGGTCAGCGGCAGACGGGTGAGTAACACGTGGGAACGTGCCCTTCGGTTCGGAATAACTCAGGGAAACTTGAGCTAATACCGGATACGCCCTTTTGGGGAAAGGTTTACTGCCGAAG
EU184873.1.1480	D_0__Bacteria, D_1__Proteobacteria, D_2__Alphaproteobacteria, D_3__Rhizobiales, D_4__Beijerinckiaceae, D_5__Bosea, D_6__uncultured bacterium	1	0	0	0	0	0	0	0	1	0	0	0	CAGGCTTAACACATGCAAGTCGAACGGGCACTTCGGTGCTAGTGGCAGACGGGTGAGTAACACGTGGGAACGTACCTTTCGGTTCGGAATAATTCAGGGAAACTTGGACTAATACCGGATACGCCCTTCGGGGGAAAGATTTATCGCCGA
JF496559.1.1468	D_0__Bacteria, D_1__Proteobacteria, D_2__Gammaproteobacteria, D_3__Aeromonadales, D_4__Aeromonadaceae, D_5__Aeromonas, Ambiguous_taxa	505	164	69	156	59	16	21	0	1	18	0	1	GCAGGCCTACACATGCAAGTCGAGCGGCAGCGGGAAAGTAGCTTGCTACTTTTGCCGGCGAGCGGCGGACGGGTGAGTAATGCCTGGGGATCTGCCCAGTCGAGGGGGATAACTACTGGAAACGGTAGCTAATACCGCATACGCCCTACGGGG
JN869150.1.1480	D_0__Bacteria, D_1__Proteobacteria, D_2__Alphaproteobacteria, D_3__Sphingomonadales, D_4__Sphingomonadaceae, D_5__Novosphingobium, D_6__uncultured bacterium	49	40	0	0	0	0	0	0	5	4	0	0	CATGCCTAACACATGCAAGTCGAACGAAGGCTTCGGCCTTAGTGGCGCACGGGTGCGTAACGCGTGGGAATCTGCCCTTGGGTTCGGAATAACAGTTAGAAATGACTGCTAATACCGGATGATGACGTAAGTCCAAAGATTTATCGCCCAAG
KJ922521.1.1468	D_0__Bacteria, D_1__Proteobacteria, D_2__Gammaproteobacteria, D_3__Alteromonadales, D_4__Shewanellaceae, D_5__Shewanella, Ambiguous_taxa	122	32	24	19	34	4	5	1	0	3	0	0	GCTACACATGCAAGTCGAGCGGCAGCACAAGGGAGTTTACTCCTGAGGTGGCGAGCGGCGGACGGGTGAGTAATGCCTAGGGATCTGCCCAGTCGAGGGGGATAACAGTTGGAAACGACTGCTAATACCGCATACGCCCTACGGGGGA
KP701370.1.1468	D_0__Bacteria, D_1__Proteobacteria, D_2__Gammaproteobacteria, D_3__Pseudomonadales, D_4__Pseudomonadaceae, D_5__Pseudomonas, D_6__Pseudomonas mosselii	10	0	0	0	2	5	2	0	1	0	0	0	CTACCATGCAAGTCGAGCGGATGACGGGAGCTTGCTCCTTGATTCAGCGGCGGACGGGTGAGTAATGCCTAGGAATCTGCCTGGTAGTGGGGGACAACGTTTCGAAAGGAACGCTAATACCGCATACGTCCTACGGGAGAAAGCAG
MVOD01000011.1.1496	D_0__Bacteria, D_1__Proteobacteria, D_2__Alphaproteobacteria, D_3__Rhizobiales, D_4__Xanthobacteraceae, D_5__Rhodopseudomonas, Ambiguous_taxa	1	0	0	0	0	0	0	0	1	0	0	0	CAGGCTTAACACATGCAAGTCGAACGGGCGTAGCAATACGTCAGTGGCAGACGGGTGAGTAACGCGTGGGAACGTACCTTTTGGTTCGGAACAACACAGGGAAACTTGTGCTAATACCGGATAAGCCCTTACGGGGAAAGATTTATCGCC
AB257646.1.1479	D_0__Bacteria, D_1__Proteobacteria, D_2__Alphaproteobacteria, D_3__Sphingomonadales, D_4__Sphingomonadaceae, D_5__Qipengyuania, Ambiguous_taxa	1	0	0	1	0	0	0	0	0	0	0	0	GCCTAACACATGCAAGTCGAACGAGACCTTCGGGTCTAGTGGCGCACGGGTGCGTAACGCGTGGGAACCTGCCCTTAGGTTCGGAATAACTCAGAGAAATTTGAGCTAATACCGGATAATGTCTTCGGACCAAAGATTTATCGCCTTTGGA
EF067908.1.1467	D_0__Bacteria, D_1__Proteobacteria, D_2__Gammaproteobacteria, D_3__Alteromonadales, D_4__Colwelliaceae, D_5__Colwellia, D_6__uncultured Colwellia sp.	1	0	0	0	0	1	0	0	0	0	0	0	GCAGGCTTAACACATGCAAGTCGAGCGGTAACAGGAATTAGCTTGCTAATTTGCTGACGAGCGGCGGACGGGTGAGTAATGCCTGGGAATATGCCTTAGTGTGGGGGATAACTATTGGAAACGATAGCTAATACCGCATAACGTCTTCGGACCA
FPLS01032403.15.1481	D_0__Bacteria, D_1__Proteobacteria, D_2__Alphaproteobacteria, D_3__Sphingomonadales, D_4__Sphingomonadaceae, D_5__Sphingobium, D_6__metagenome	57	0	0	0	0	0	57	0	0	0	0	0	GCATGCCTAACACATGCAAGTCGAACGAGACCTTCGGGTCTAGTGGCGCACGGGTGCGTAACGCGTGGGAATCTGCCCTTGGGTTCGGAATAACAGTTAGAAATGACTGCTAATACCGGATGATGACGTAAGTCCAAAGATTTATCGCCCAAG
HM778822.1.1467	D_0__Bacteria, D_1__Proteobacteria, D_2__Gammaproteobacteria, D_3__Aeromonadales, D_4__Aeromonadaceae, D_5__Aeromonas, D_6__uncultured bacterium	1	1	0	0	0	0	0	0	0	0	0	0	GCAGGCCTAACACATGCAAGTCGAGCGGCAGCACAGAGGAACTTGTTCCTTGGGTGGCGAGCGGCGGACGGGTGAGTAATGCCTAGGGATCTGCCCAGTCGAGGGGGATAACAGTTGGAAACGACTGCTAATACCGCATACGCCCTACGGGGG
JX534173.1.1480	D_0__Bacteria, D_1__Proteobacteria, D_2__Alphaproteobacteria, D_3__Rhizobiales, D_4__Beijerinckiaceae, D_5__Bosea, D_6__uncultured bacterium	44	0	0	30	0	0	0	0	10	4	0	0	CAGGCTTAACACATGCAAGTCGAACGGGCACTTCGGTGCTAGTGGCAGACGGGTGAGTAACACGTGGGAACGTACCTTTCGGTTCGGAATAATTCAGGGAAACTTGGACTAATACCGGATACGCCCTTCGGGGGAAAGATTTATCGCCGATA
LWHQ01000067.135.1626	D_0__Bacteria, D_1__Proteobacteria, D_2__Alphaproteobacteria, D_3__Rhizobiales, D_4__Beijerinckiaceae, D_5__Methylobacterium, Ambiguous_taxa	41	0	0	0	0	0	0	41	0	0	0	0	CAGGCTTAACACATGCAAGTCGAGCGGGCATCCTCGTGGTGTCAGCGGCAGACGGGTGAGTAACACGTGGGAACGTGCCCTTCGGTTCGGAATAACTCAGGGAAACTTGAGCTAATACCGGATACGCCCTTTTGGGGAAAGGTTTATCTGCCGA
CP002781.2668938.2670411	D_0__Bacteria, D_1__Proteobacteria, D_2__Alphaproteobacteria, D_3__Rhizobiales, D_4__Rhizobiaceae, D_5__Ensifer, Ambiguous_taxa	49	0	0	0	48	0	0	1	0	0	0	0	CAGGCTTAACACATGCAAGTCGAGCGCCCCGCAAGGGGAGCGGCAGACGGGTGAGTAACGCGTGGGAATCTACCCTTTTCTACGGAATAACGCAGGGAAACTTGTGCTAATACCGTATGAGCCCTTCGGGGGAAAGATTTATCGGGAAAGGA
FPLS01043739.11.1476	D_0__Bacteria, D_1__Proteobacteria, D_2__Alphaproteobacteria, D_3__Caulobacterales, D_4__Caulobacteraceae, D_5__uncultured, Ambiguous_taxa	3	0	0	0	2	0	0	0	1	0	0	0	GCAGGCCTAACACATGCAAGTCGAACGGATCCTTCGGGATTAGTGGCGGACGGGTGAGTAACACGTGGGAACGTGCCTTTTGGTTCGGAACAACTCAGGGAAACTTGAGCTAATACCGGATGTGCCCTTCGGGGGAAAGATTTATCGCCATTA
KF030913.1.1466	D_0__Bacteria, D_1__Proteobacteria, D_2__Gammaproteobacteria, D_3__Pseudomonadales, D_4__Pseudomonadaceae, D_5__Pseudomonas, D_6__Pseudomonas putida	1	0	1	0	0	0	0	0	0	0	0	0	GGCGGCTACCATGCAAGTCGAGCGGATGAAAGGAGCTTGCTCCTGGATTCAGCGGCGGACGGGTGAGTAATGCCTAGGAATCTGCCTGGTAGTGGGGGACAACGTTTCGAAAGGAACGCTAATACCGCATACGTCCTACGGGAGAAAGCA
CP020466.2014796.2016288	D_0__Bacteria, D_1__Proteobacteria, D_2__Gammaproteobacteria, D_3__Enterobacteriales, D_4__Enterobacteriaceae, D_5__Edwardsiella, D_6__Edwardsiella ictaluri	44	0	0	0	0	1	43	0	0	0	0	0	GCAGGCTTATGCAAGTCGGGCGGTAGCAGGGAGAAAGCTTGCTTTCTCCGCTGACGAGCGGCGGACGGGTGAGTAATGTCTGGGGATCTGCCTGATGGAGGGGATAACTACTGAAACGGTAGCTAATACCGCATAACGTCGCAAGA
DQ396053.1.1480	D_0__Bacteria, D_1__Proteobacteria, D_2__Alphaproteobacteria, D_3__Sphingomonadales, D_4__Sphingomonadaceae, D_5__uncultured, Ambiguous_taxa	3	0	3	0	0	0	0	0	0	0	0	0	CAGGCCTAACACATGCAAGTCGAGCGAGACCTTCGGGTCTAGCGGCGGACGGGTGAGTAACGCGTGGGAACGTGCCCTTCTCTACGGAATAGTCCCGGGAAACTGGGTTTAATACCGTATACGCCCTTCGGGGGAAAGATTTATCGGAGAAG
FJ849420.1.1465	D_0__Bacteria, D_1__Proteobacteria, D_2__Gammaproteobacteria, D_3__Enterobacteriales, D_4__Enterobacteriaceae, D_5__Serratia, D_6__uncultured bacterium	3	1	0	0	1	0	0	0	0	1	0	0	CAGGCCTAACACATGCAAGTCGAGCGGCAGCGGGAAGTAGCTTGCTACTTTTGCCGGCGAGCGGCGGACGGGTGAGTAATGCCTGGGGATCTGCCCAGTCGAGGGGGATAACAGTTGGAAACGACTGCTAATACCGCATACGCCCTACGGG
FJ950584.1.1465	D_0__Bacteria, D_1__Proteobacteria, D_2__Gammaproteobacteria, D_3__Pseudomonadales, D_4__Pseudomonadaceae, D_5__Pseudomonas, D_6__Pseudomonas putida	1	0	0	0	0	0	0	0	0	0	0	1	GGGGGGGCAGCCTACACATGCAAGTCGAGCGGATGACGGGAGCTTGCTCCTTGATTCAGCGGCGGACGGGTGAGTAATGCCTAGGAATCTGCCTGGTAGTGGGGGACAACGTTTCGAAAGGAACGCTAATACCGCATACGTCCTACGGGAGAAAGCAG
JQ861774.1.1467	D_0__Bacteria, D_1__Proteobacteria, D_2__Gammaproteobacteria, D_3__Betaproteobacteriales, D_4__Burkholderiaceae, Ambiguous_taxa, Ambiguous_taxa	1	0	0	0	0	0	0	0	0	0	1	0	CATGCCTTANACATGCAAGTCGAACGGCAGCACGGGAGTAATCCTGGCGGCGAGTGGCGAACGGGTGAGTAATATATCGGAACGTGCCCAGTCGTGGGGGATAACGCAGCGAAAGCTGTGCTAATACCGCATACGATCTACGGATGAAAG
KP276225.1.1465	D_0__Bacteria, D_1__Proteobacteria, D_2__Gammaproteobacteria, D_3__Enterobacteriales, D_4__Enterobacteriaceae, D_5__Enterobacter, D_6__Enterobacter sp. LGMB232	2	0	0	0	0	0	0	0	0	0	2	0	CAGGCCCTAACACATGCAAGTCGAACGGTAGCACAGAGAGCTTGCTCTCGGGTGACGAGTGGCGGACGGGTGAGTAATGTCTGGGAAACTGCCTGATGGAGGGGGATAGCTACTGGAAACGGTAGCTAATACCGCATAACGTCGCAAGACCA
KR920749.1.1492	D_0__Bacteria, D_1__Proteobacteria, D_2__Alphaproteobacteria, D_3__Rhizobiales, D_4__Beijerinckiaceae, D_5__Methylobacterium, Ambiguous_taxa	145	20	0	0	0	0	0	3	27	95	0	0	CAGGCTTAACACATGCAAGTCGAGCGGGCCCTTCGGGGTCAGCGGCAGACGGGTGAGTAACGCGTGGGAACGTGCCCTTCGGTTCGGAATAACTCAGGGAAACTTGAGCTAATACCGGATACGCCCTTTTGGGGAAAGGCTTGACTGCCGAA
LSHX01000052.129883.131347	D_0__Bacteria, D_1__Proteobacteria, D_2__Alphaproteobacteria, D_3__Sphingomonadales, D_4__Sphingomonadaceae, Ambiguous_taxa, Ambiguous_taxa	1	0	0	0	0	0	0	0	0	1	0	0	CATGCCTAACACATGCAAGTCGAACGAAGGCTTCGGCCTTAGTGGCGCACGGGTGCGTAACGCGTGGGAATCTGCCCTTGGGTTTGGAATAACAGCGAGAAATTGCTGCTAATACCAAATAATGTCGCAAGACCAAAGATTTATCGCCCAA
CP015736.3659616.3661106	D_0__Bacteria, D_1__Proteobacteria, D_2__Alphaproteobacteria, D_3__Rhizobiales, D_4__Rhizobiaceae, D_5__Shinella, Ambiguous_taxa	2	0	0	0	0	0	0	0	0	2	0	0	CAGGCTTAACACATGCAAGTCGAACGCCCCGCAAGGGGAGTGGCAGACGGGTGAGTAACGCGTGGGAACGTACCCTTTACTACGGAATAACTCAGGGAAACTTGTGCTAATACCGTATGTGCCCTTCGGGGAAAGATTTATCGGTAAAGGA
EU434392.1.1464	D_0__Bacteria, D_1__Proteobacteria, D_2__Gammaproteobacteria, D_3__Alteromonadales, D_4__Shewanellaceae, D_5__Shewanella, Ambiguous_taxa	12	5	2	1	4	0	0	0	0	0	0	0	CATGACTACACATGCAAGTCGAGCGGCAGCGCAAGGGAGTTTACTTCTGAGGTGGCGAGCGGCGGACGGGTGAGTAATGCCTAGGGATCTGCCCAGTCGAGGGGGATAACAGTTGGAAACGACTGCTAATACCGCATACGCCCTACGGGGG
KR021359.1.1464	D_0__Bacteria, D_1__Proteobacteria, D_2__Alphaproteobacteria, D_3__Rhizobiales, D_4__Beijerinckiaceae, D_5__Methylobacterium, D_6__Methylobacterium aminovorans	2	0	0	0	0	0	0	2	0	0	0	0	CAGGCTTAACACATGCAAGTCGAGCGGGCCCTTCGGGGTCAGCGGCAGACGGGTGAGTAACACGTGGGAACGCGCCCTTCGGTTCGGAATAACTCAGGGAAACTTGAGCTAATACCGGATACGCCCTTATGGGGAAAGGTTTACTGCCGAAG
AB286527.1.1463	D_0__Bacteria, D_1__Proteobacteria, D_2__Gammaproteobacteria, D_3__Pseudomonadales, D_4__Moraxellaceae, D_5__Acinetobacter, Ambiguous_taxa	2	0	0	2	0	0	0	0	0	0	0	0	GCGCNGCTACCATGCAAGTCGAGCGGAGCGAAGGTGCTTGCACCTTAGCTTAGCGGCGGACGGGTGAGTAATGCTTAGGAATCTGCCTATTAGTGGGGGACAACGTTTTCGAAAGGAACGCTAATACCGCATACGTCCTACGGGAGAAAGC
BBXA01000019.86050.87534	D_0__Bacteria, D_1__Proteobacteria, D_2__Alphaproteobacteria, D_3__Sphingomonadales, D_4__Sphingomonadaceae, D_5__Novosphingobium, Ambiguous_taxa	1	0	0	0	1	0	0	0	0	0	0	0	CATGCCTAACACATGCAAGTCGAACGAACCCTTCGGGGTTAGTGGCGCACGGGTGCGTAACGCGTGGGAATCTGCCCTTTGCTTCGGAATAACTCAGGGAAACTTGTGCTAATACCGGATGATGTCTTCGGACCAAAGATTTATCGGCAAGG
EU333871.1.1463	D_0__Bacteria, D_1__Firmicutes, D_2__Bacilli, D_3__Bacillales, D_4__Staphylococcaceae, D_5__Staphylococcus, D_6__Staphylococcus sp. K01-16	2	0	0	0	0	0	0	0	0	1	1	0	CGGCGTGCTAAACATGCAAGTCGAGCGAACAGACGAGGAGCTTGCTCCTCTGACGTTAGCGGCGGACGGGTGAGTAACACGTGGATAACCTACCTATAAGACTGGGATAACTTCGGGAAACCGGAGCTAATACCGGATAACATGTTGAACCG
HM778281.1.1463	D_0__Bacteria, D_1__Proteobacteria, D_2__Gammaproteobacteria, D_3__Alteromonadales, D_4__Shewanellaceae, D_5__Shewanella, D_6__uncultured bacterium	12	7	0	1	3	0	0	0	0	0	1	0	GCAGGCCTAACACATGCAAGTCGAGCGGCAGCGGGAAAGTAGCTTGCTACTTTTGCCGGCGAGCGGCGGACGGGTGAGTAATGCCTGGGAAATTGCCCAGTCGAGGGGGATAACAGTTGGAAACGACTGCTAATACCGCATACGCCCTATGGGG
KX363699.1.1463	D_0__Bacteria, D_1__Proteobacteria, D_2__Gammaproteobacteria, D_3__Pseudomonadales, D_4__Pseudomonadaceae, D_5__Pseudomonas, D_6__uncultured Pseudomonas sp.	9	0	0	0	0	0	1	0	0	1	4	3	CAGGCCTAACACATGCAAGTCGAGCGGTAGAGAGAAGCTTGCTTCTCTTGAGAGCGGCGGACGGGTGAGTAATGCCTAGGAATCTGCCTGGCAGTGGGGGATAACGTTCGGAAACGGACGCTAATACCGCATACGTCCTACGGGAGAAAGC
LSIX01001091.218.1680	D_0__Bacteria, D_1__Proteobacteria, D_2__Alphaproteobacteria, D_3__Rhizobiales, D_4__Beijerinckiaceae, D_5__Methylobacterium, Ambiguous_taxa	27	0	0	0	1	0	0	26	0	0	0	0	CAGGCTTAACACATGCAAGTCGAACGCATCCTTCGGGATGAGTGGCAGACGGGTGAGTAACACGTGGGAACGTGCCCTCCGGTCTGGGATAACCCTGGGAAACTAGGGCTAATACCGGATACGTGCTTTGGCAGAAAGGTTTACTGCCGGAG
AUAO01000001.62111.63572	D_0__Bacteria, D_1__Proteobacteria, D_2__Alphaproteobacteria, D_3__Caulobacterales, D_4__Caulobacteraceae, Ambiguous_taxa, Ambiguous_taxa	1225	4	0	173	4	1	0	1042	0	1	0	0	GCAGGCCTAACACATGCAAGTCGAACGAACTCTTCGGAGTTAGTGGCGGACGGGTGAGTAACACGTGGGAACGTGCCTTTAGGTTCGGAATAACTCAGGGAAACTTGTGCTAATACCGAATGTGCCCTTCGGGGGAAAGATTTATCGCCTTTA
EU434375.1.1462	D_0__Bacteria, D_1__Proteobacteria, D_2__Gammaproteobacteria, D_3__Pseudomonadales, D_4__Pseudomonadaceae, D_5__Pseudomonas, D_6__Pseudomonas libanensis	6	0	0	0	0	0	1	0	0	3	2	0	CAGCCTACACATGCAAGTCGAGCGGTAGAGAGAAGCTTGCTTCTCTTGAGAGCGGCGGACGGGTGAGTAATGCCTAGGAATCTGCCTGGTAGTGGGGGATAACGTTCGGAAACGGACGCTAATACCGCATACGTCCTACGGGAGAAAGCAG
GU459216.1.1475	D_0__Bacteria, D_1__Proteobacteria, D_2__Alphaproteobacteria, D_3__Caulobacterales, D_4__Caulobacteraceae, D_5__Caulobacter, Ambiguous_taxa	1	0	0	0	1	0	0	0	0	0	0	0	CAGGCCTAACACATGCAGGTCGAACGGATCCTTCGGGATTAGTGGCGGACGGGTGAGTATCACGTGGGAACGTGCCCTTTGGTTCGGAACAACTCAGGGAAACTTGAGCTAATACCGGATGTGCCCTTCGGGGGAAAGATTTATCGCCA
HQ246001.90.1551	D_0__Bacteria, D_1__Proteobacteria, D_2__Gammaproteobacteria, D_3__Pseudomonadales, D_4__Pseudomonadaceae, D_5__Pseudomonas, D_6__uncultured Pseudomonas sp.	1	0	0	0	0	0	0	0	1	0	0	0	CAGGCCTAACACATGCAAGTCGAGCGGATGAGGGGAGCTTGCTCCCTGATTCAGCGGCGGACGGGTGAGTAATGCCTAGGAATCTGCCTGGTAGTGGGGGACAACGTCTCGAAAGGGACGCTAATACCGCATACGTCCTACGGGAGAAAG
JXCB01000038.741.2228	D_0__Bacteria, D_1__Proteobacteria, D_2__Alphaproteobacteria, D_3__Rhizobiales, D_4__Devosiaceae, D_5__Devosia, Ambiguous_taxa	1	0	0	0	0	0	1	0	0	0	0	0	CAGGCTTAACACATGCAAGTCGAACGCCCCGCAAGGGGAGTGGCAGACGGGTGAGTAACGCGTGGGAATCTACCCAGTTCTACGGAACAACTGAGGGAAACTTCAGCTAATACCGTATACGCCCTACGGGGGAAAGATTTATCGGAATTGG
KY767513.1.1462	D_0__Bacteria, D_1__Proteobacteria, D_2__Gammaproteobacteria, D_3__Aeromonadales, D_4__Aeromonadaceae, D_5__Aeromonas, D_6__Aeromonas veronii	241	48	22	92	42	9	17	0	0	11	0	0	GCGGGCCTACACATGCAGTCGAGCGGCAGCGGGAAAGTAGCTTGCTACTTTTGCCGGCGAGCGGCGGACGGGTGAGTAATGCCTGGGGATCTGCCCAGTCGAGGGGGATAACTACTGGAAACGGTAGCTAATACCGCATACGCCCTACGGGG
FJ515749.1.1461	D_0__Bacteria, D_1__Proteobacteria, D_2__Gammaproteobacteria, D_3__Pseudomonadales, D_4__Pseudomonadaceae, D_5__Pseudomonas, D_6__uncultured bacterium	1	0	0	0	0	0	0	1	0	0	0	0	CAGGCCTAACACATGCAAGTCGAGCGGATGAAAGGAGCTTGCTCCTGGATTCAGCGGCGGACGGGTGAGTAATGCCTAGGAATCTGCCTGGTAGTGGGAGACAACGTTTCGAAAGGAACGCTAATACCGCATACGTCCTACGGGAGAAAG
GQ267972.1.1461	D_0__Bacteria, D_1__Proteobacteria, D_2__Gammaproteobacteria, D_3__Pseudomonadales, D_4__Pseudomonadaceae, D_5__Pseudomonas, D_6__uncultured bacterium	127	0	0	0	0	0	0	0	0	127	0	0	GCAGGCCTAACACATGCAAGTCGAGCGGTAGAGAGGTGCTTGCACCTCTTGAGAGCGGCGGACGGGTGAGTAATACCTAGGAATCTGCCTGGTAGTGGGGGATAACGTTCGGAAACGGACGCTAATACCGCATACGTCCTACGGGAGAAAGC
HM779013.1.1461	D_0__Bacteria, D_1__Proteobacteria, D_2__Gammaproteobacteria, D_3__Aeromonadales, D_4__Aeromonadaceae, D_5__Aeromonas, D_6__uncultured bacterium	654	47	4	43	21	1	533	0	0	5	0	0	GCAGGCCTAACACATGCAAGTCGAGCGGCCGTGGGAAAGTAGCTTGCTACTTTTGCCGGCGAGCGGCGGACGGGTGAGTAATGCCTGGGGATCTGCCCAGTCGAGGGGGATAACTACTGGAAACGGTAGCTAATACCGCATACGCCCTACGGG
KY630656.1.1461	D_0__Bacteria, D_1__Firmicutes, D_2__Bacilli, D_3__Bacillales, D_4__Staphylococcaceae, D_5__Staphylococcus, D_6__Staphylococcus epidermidis	1	0	0	1	0	0	0	0	0	0	0	0	GCNAAACAGACGAGGAGCTTGCTCCTCTGACGTTAGCGGCGGACGGGTGAGTAACACGTGGATAACCTACCTATAAGACTGGGATAACTTCGGGAAACCGGAGCTAATACCGGATAATATATTGAACC
CP006375.5417.6901	D_0__Bacteria, D_1__Proteobacteria, D_2__Alphaproteobacteria, D_3__Rhizobiales, D_4__Rhizobiaceae, D_5__Aureimonas, Ambiguous_taxa	158	0	0	0	158	0	0	0	0	0	0	0	GCAGGCTTAACACATGCAAGTCGAGCGCCCCGCAAGGGGAGCGGCAGACGGGTGAGTAACGCGTGGGAATCTACCCTGAACTGCGGAATAGCTCCGGGAAACTGGAATTAATACCGCATGTGCCCTGAGGGGCAAAGATTTATCGGTTCAGGA
DQ818874.1.1460	D_0__Bacteria, D_1__Proteobacteria, D_2__Gammaproteobacteria, D_3__Enterobacteriales, D_4__Enterobacteriaceae, D_5__Escherichia-Shigella, D_6__uncultured bacterium	1	0	0	0	0	0	0	0	0	0	0	1	CAGGCCTAACACATGCTAGTCGAACGGTAACAGGAAGAAGCTTGCTTCTTCGCTGACGAGTGGCGGACGGGTGAGTAATGTCTGGGAAACTGCCTGATGGAGGGGGATAACTACTGGAAACGGTAGCTAATACCGCATAACGTCGCAAGA
HQ219856.1.1461	D_0__Bacteria, D_1__Proteobacteria, D_2__Gammaproteobacteria, D_3__Betaproteobacteriales, D_4__Burkholderiaceae, D_5__Herbaspirillum, D_6__Herbaspirillum seropedicae	3362	55	0	69	400	0	2740	41	49	8	0	0	GCATGCCTTACACATGCAAGTCGAACGGCAGCATAGGAGCTTGCTCCTGATGGCGAGTGGCGAACGGGTGAGTAATATATCGGAACGTGCCCTAGAGTGGGGGATAACTAGTCGAAAGATTAGCTAATACCGCATACGATCTACGGATGAAAG
JN030543.1.1460	D_0__Bacteria, D_1__Proteobacteria, D_2__Alphaproteobacteria, D_3__Caulobacterales, D_4__Caulobacteraceae, D_5__Brevundimonas, D_6__uncultured bacterium	1	0	0	0	0	0	0	1	0	0	0	0	CAGGCCTAACACATGCAAGTCGAACGAACTCTTCGGAGTTAGTGGCGGACGGGTGAGTAACACGTGGGAACGTGCCTTTAGGTTCGGAATAACTCAGGGAAACTTGTGCTAATACCGAACGTGCCCTTCGGGGGAAAGATTTATCGCCTTT
JX872331.1.1460	D_0__Bacteria, D_1__Proteobacteria, D_2__Gammaproteobacteria, D_3__Pseudomonadales, D_4__Pseudomonadaceae, D_5__Pseudomonas, Ambiguous_taxa	1	0	0	0	0	0	0	0	0	0	0	1	CAGCCCTACACATGCAGTCGAGCGGATGACGGGAGCTTGCTCCTTGATTCAGCGGCGGACGGGTGAGTAATGCCTAGGAATCTGCCTGGTAGTGGGGGACAACGTTTCGAAAGGAACGCTAATACCGCATACGTCCTACGGGAGAAAGCA
KJ809473.1.1461	D_0__Bacteria, D_1__Proteobacteria, D_2__Alphaproteobacteria, D_3__Rhizobiales, D_4__Beijerinckiaceae, D_5__Methylobacterium, Ambiguous_taxa	163	0	0	70	80	0	0	13	0	0	0	0	CAGGCTTAACACATGCAAGTCGAGCGGGCACTTTCGGGTGTCAGCGGCGGACGGGTGAGTAACGCGTGGGAACGTGCCCTCTGGTTCGGAATAACTCAGGGAAACTTGAGCTAATACCGGATACGCCCTTTTGGGGAAAGGCTTGCTGCCGGAG
AF529345.1.1459	D_0__Bacteria, D_1__Proteobacteria, D_2__Gammaproteobacteria, D_3__Alteromonadales, D_4__Shewanellaceae, D_5__Shewanella, D_6__uncultured gamma proteobacterium	30	9	2	6	4	1	7	0	0	0	0	1	GCAGGCCTACACATGCAAGTCGAGCGGCAGCACGAGGGAGTTTACTCCTGAGGTGGCGAGCGGCGGACGGGTGAGTAATGCCTANGGATCTGCCCAGTCGAGGGGGATAACAGTTGGAAACGACTGCTAATACCGCATACGCCCTACGGGGGA
FPLS01011561.10.1468	D_0__Bacteria, D_1__Proteobacteria, D_2__Alphaproteobacteria, D_3__Caulobacterales, D_4__Hyphomonadaceae, D_5__Hirschia, D_6__metagenome	1	0	0	0	0	1	0	0	0	0	0	0	CAGGCTTAACACATGCAAGTCGAACGCCCCGCAAGGGGAGTGGCAGACGGGTGAGTAACGCGTGGGAACGTACCTTTCGCTTCGGAATATTCCCGGGAAACTGGGAGCAATGCCGAATACGCCGTATTGGGAAAGATTTATCGGCGAAAGA
GU144255.1.1459	D_0__Bacteria, D_1__Proteobacteria, D_2__Gammaproteobacteria, D_3__Xanthomonadales, D_4__Xanthomonadaceae, D_5__Xanthomonas, D_6__Xanthomonas axonopodis pv. poinsettiicola	2	0	0	2	0	0	0	0	0	0	0	0	CAGCCTACACATGCAAGTCGAACGGCAGCACAGTAAGAGCTTGCTCTTATGGGTGGCGAGTGGCGGACGGGTGAGGAATACATCGGAATCTACTCTTTCGTGGGGGATAACGTAGGGAAACTTACGCTAATACCGCATACGACCTACGGGT
HM778779.1.1459	D_0__Bacteria, D_1__Proteobacteria, D_2__Gammaproteobacteria, D_3__Aeromonadales, D_4__Aeromonadaceae, D_5__Aeromonas, D_6__uncultured bacterium	5	1	3	1	0	0	0	0	0	0	0	0	GCAGGCCTAACACATGCAAGTCGAGCGGCAGCGGGAAAGTAGCTTGCTACTTTTGCCGGCGAGCGGCGGACGGGTGAGTAATGCCTGGGGATCTGCCCAGTCGAGGGGGATAACTACGGGAAACTGTAGCTAATACCGCATAACGTCTACGGA
JF496538.1.1459	D_0__Bacteria, D_1__Proteobacteria, D_2__Gammaproteobacteria, D_3__Pseudomonadales, D_4__Moraxellaceae, D_5__Acinetobacter, Ambiguous_taxa	1	0	0	0	0	0	0	0	0	0	1	0	CAGCGCTGCCAGTAACATGCAAGTCGAGCGGGGAAGGGTAGCTTGCTACCTGACCTAGCGGCGGACGGGTGAGTAATGCTTAGGAATCTGCCTATTAGTGGGGGACAACATTCCGAAAGGAATGCTAATACCGCATACGCCCTACGGGGGAAAGCA
JQ801056.1.1502	D_0__Bacteria, D_1__Proteobacteria, D_2__Gammaproteobacteria, D_3__Pseudomonadales, D_4__Pseudomonadaceae, D_5__Pseudomonas, D_6__uncultured bacterium	20	18	2	0	0	0	0	0	0	0	0	0	CAGGCCTAACACATGCAAGTCGAGCGGATGAGGGTAGCTTGCTACCTGATTCAGCGGCGGACGGGTGAGTAATGCCTAGGAATCTGCCTGGTAGTGGGGGACAACGTTTCGAAAGGAACGCTAATACCGCATACGTCCTACGGGAGAAAGCA
KY767517.1.1459	D_0__Bacteria, D_1__Proteobacteria, D_2__Gammaproteobacteria, D_3__Aeromonadales, D_4__Aeromonadaceae, D_5__Aeromonas, D_6__Aeromonas veronii	19	2	2	8	3	1	3	0	0	0	0	0	GCAGCTACACATGCAGTCGAGCGGCAGCGGGAAAGTAGCTTGCTACTTTTGCCGGCGAGCGGCGGACGGGTGAGTAATGCCTGGGGATCTGCCCAGTCGAGGGGGATAACTACTGGAAACGGTAGCTAATACCGCATACGCCCTACGGGGG
KT280484.1.1458	D_0__Bacteria, D_1__Proteobacteria, D_2__Gammaproteobacteria, D_3__Pseudomonadales, D_4__Pseudomonadaceae, D_5__Pseudomonas, Ambiguous_taxa	5	0	0	0	0	0	5	0	0	0	0	0	CAGGCCTACACATGCAGTCGAGCGGTAGAGAGAAGCTTGCTTCTCTTGAGAGCGGCGGACGGGTGAGTAATGCCTAGGAATCTGCCTGGTAGTGGGGGATAACGTCCGGAAACGGACGCTAATACCGCATACGTCCTACGGGAGAAAGCAG
DQ817279.1.1457	D_0__Bacteria, D_1__Proteobacteria, D_2__Gammaproteobacteria, D_3__Aeromonadales, D_4__Aeromonadaceae, D_5__Aeromonas, D_6__uncultured bacterium	12	5	2	0	2	0	0	0	0	0	3	0	CAGGCCTAACACATGCAAGTCGAGCGGCCTTGGGAAAGTAGCTTGCTACTTTTGCCGGCGAGCGGCGGACGGGTGAGTAATGCCTGGGAAATTGCCCAGTCGAGGGGGATAACAGTTGGAAACGACTGCTAATACCGCATACGCCCTACGGG
HM778949.1.1457	D_0__Bacteria, D_1__Proteobacteria, D_2__Gammaproteobacteria, D_3__Aeromonadales, D_4__Aeromonadaceae, D_5__Aeromonas, D_6__uncultured bacterium	57	22	4	19	11	1	0	0	0	0	0	0	GCAGGCCTAACACATGCAAGTCGAGCGGCAGCGGGAAAGTAGCTTGCTACTTTTGCCGGCGAGCGGCGGACGGGTGAGTAATGCCTAGGGATCTGCCCAGTCGAGGGGGATAACTACTGGAAACGGTAGCTAATACCGCATACGCCCTACGGGGGA
HM779127.1.1457	D_0__Bacteria, D_1__Proteobacteria, D_2__Gammaproteobacteria, D_3__Aeromonadales, D_4__Aeromonadaceae, D_5__Aeromonas, D_6__uncultured bacterium	5	3	1	0	1	0	0	0	0	0	0	0	CAGGCCTAACACATGCAAGTCGAGCGGCATCGGGAAAGTAGCTTGCTACTTTTGCCGGCGAGCGGCGGACGGGTGAGTAATGCCTGGGGATCTGCCCAGTCGAGGGGGATAACTACTGGAAACGGTAGCTAATACCGCATACGCCCTACGGGGGA
HM779157.1.1457	D_0__Bacteria, D_1__Proteobacteria, D_2__Gammaproteobacteria, D_3__Aeromonadales, D_4__MB19, D_5__uncultured bacterium, D_6__uncultured bacterium	69	27	6	14	9	4	6	0	0	3	0	0	GCAGGCCTAACACATGTAAGTCGAGCGGCAGCGGGAAAGTAGCTTGCTACTTTTGCCGGCGAGCGGCGGACGGGTGAGTAATGCCTGGGGATCTGCCCAGTCGAGGGGGATAACTACTGGAAACGGTAGCTAATACCGCATACGCCCTACGGGG
CDDB01000091.67.1522	D_0__Bacteria, D_1__Proteobacteria, D_2__Gammaproteobacteria, D_3__Aeromonadales, D_4__Aeromonadaceae, D_5__Aeromonas, D_6__Aeromonas schubertii	551	63	13	344	32	77	8	0	0	14	0	0	GCAGGCCTAACACATGCAAGTCGAGCGGCAGCGGGAGAGTAGCTTGCTACTTTTGCCGGCGAGCGGCGGACGGGTGAGTAATGCCTGGGGATCTGCCCAGTCGAGGGGGATAACTACTGGAAACGGTAGCTAATACCGCATACGCCCTACGGG
DQ814065.1.1456	D_0__Bacteria, D_1__Proteobacteria, D_2__Gammaproteobacteria, D_3__Aeromonadales, D_4__Aeromonadaceae, D_5__Aeromonas, D_6__uncultured bacterium	95	24	6	35	14	12	3	0	0	1	0	0	GCAGGCCTAACACATTTAAGTCGAGCGGCAGCGGGAAAGTAGCTTGCTACTTTTGCCGGCGAGCGGCAGACGGGTGAGTAATGCCTGGGGATCTGCCCAGTCGAGGGGGATAACTACTGGAAACGGTAGCTAATACCGCATACGCCCTACGGG
GQ260087.1.1456	D_0__Bacteria, D_1__Proteobacteria, D_2__Gammaproteobacteria, D_3__Enterobacteriales, D_4__Enterobacteriaceae, D_5__Enterobacter, D_6__Enterobacter cloacae	1	0	0	0	0	0	0	0	0	0	1	0	CAGGCCTAACACATGCAAGTCGAACGGTAGCACAGAGAGCTTGCTCTCGGGTGACGAGTGGCGGACGGGGGAGTAATGTCTGGGAAACTGCCTGATGGAGGGGGATAACTACTGGAAACGGTAGCTAATACCGCATAACGTCGCAAGACCAA
JX978425.1.1456	D_0__Bacteria, D_1__Proteobacteria, D_2__Gammaproteobacteria, D_3__Aeromonadales, D_4__Aeromonadaceae, D_5__Aeromonas, Ambiguous_taxa	5	2	1	1	0	0	0	0	0	0	1	0	TGAGAGTTCGAGCGGTAGCGGGAAAGTAGCTTGCTACTTTTGCCGGCGAGCGGCGGACGGGTGAGTAATGCCTGGGAAATTGCCCAGTCGAGGGGGATAACAGTTGGAAACGACTGCTAATACCGCATACGCCCTACGG
KC331953.1.1456	D_0__Bacteria, D_1__Proteobacteria, D_2__Gammaproteobacteria, D_3__Pseudomonadales, D_4__Pseudomonadaceae, D_5__Pseudomonas, D_6__Candidatus Pseudomonas adelgestsugas	1	0	0	0	0	0	0	0	0	0	1	0	CAGGCCTAACACATGCAAGTCGAGCGGTAGAGAGAAGCTTGCTTCTCTCGAGAGCGGCGGACGGGTGAGTAACGCCTAGGAATCTGCCTGATAGTGGGGGATAACGTTCGGAAACAAACGCTAATACCGCATACGTCCTACGGGAGA
KJ809198.1.1457	D_0__Bacteria, D_1__Proteobacteria, D_2__Alphaproteobacteria, D_3__Sphingomonadales, D_4__Sphingomonadaceae, D_5__Sphingomonas, Ambiguous_taxa	626	1	0	521	0	0	0	104	0	0	0	0	GCATGCCTAACACATGCAAGTCGAACGAAGGCTTCGGCCTTAGTGGCGCACGGGTGCGTAACGCGTGGGAATCTGCCCCTTGGTTCGGAATAACAGTTAGAAATGACTGCTAATACCGGATGATGACGTAAGTCCAAAGATTTATCGCCGAGGG
KU686700.1.1456	D_0__Bacteria, D_1__Proteobacteria, D_2__Gammaproteobacteria, D_3__Pseudomonadales, D_4__Pseudomonadaceae, D_5__Pseudomonas, D_6__Pseudomonas viridiflava	2	0	0	0	0	0	0	0	0	1	1	0	CGAGGCCTAACACATGCAAGTCGAGCGGTAGAGAGAAGCTTGCTTCTCTTTGAAGAGCGGCGGACGGGTGAGTAATGCCTAGGAATCTGCCTGGTAGTGGGGGATAACGCTCGGAAACGGACGCTAATACCGCATACGTCCTACGGGAGAAAG
KY041851.1.1456	D_0__Bacteria, D_1__Proteobacteria, D_2__Gammaproteobacteria, D_3__Alteromonadales, D_4__Shewanellaceae, D_5__Shewanella, Ambiguous_taxa	120	19	21	19	51	3	5	1	1	0	0	0	GCGGGCCTACACATGCAGTCGAGCGGCAGCACAAGGGAGTTTACTCCTGAGGTGGCGAGCGGCGGACGGGTGAGTAATGCCTAGGGATCTGCCCAGTCGAGGGGGATAACAGTTGGAAACGACTGCTAATACCGCATACGCCCTACGGGGGA
AY622242.1.1455	D_0__Bacteria, D_1__Proteobacteria, D_2__Gammaproteobacteria, D_3__Betaproteobacteriales, D_4__Burkholderiaceae, D_5__uncultured, D_6__uncultured beta proteobacterium	1	0	0	0	0	1	0	0	0	0	0	0	CATGCCTTACACATGCAAGTCGAACGGCAGCACGGGAGCAATCCTGGTGGCGAGTGGCGAACGGGTGAGTAATATATCGGGACGTGCCCAGTCGTGGGGGATAACGCAGCGAAAGCTGTGCTAATACCGCATACGATCTCTGGATGAAAG
DQ532309.1.1455	D_0__Bacteria, D_1__Proteobacteria, D_2__Alphaproteobacteria, D_3__Caulobacterales, D_4__Caulobacteraceae, D_5__Caulobacter, D_6__uncultured bacterium	1	0	0	0	1	0	0	0	0	0	0	0	CAGGCCTAACACATGCAAGTCGAACGGATCCTTCGGGGATAGTGGCGGACGGGTGAGTAACACGTGGGAACGTGCCCTTTGGTTCGGAATAACTCAGGGAAACTTGAGCTAATACCGGATGTGCCCTTCGGGGGAAAGATTTATCGCCAT
HM778182.1.1455	D_0__Bacteria, D_1__Proteobacteria, D_2__Gammaproteobacteria, D_3__Aeromonadales, D_4__Aeromonadaceae, D_5__Aeromonas, D_6__uncultured bacterium	1	1	0	0	0	0	0	0	0	0	0	0	GCAGGCCTAACACATGCTAGTCGAGCGGCAGCGGGAAAGTAGCTTGCTACTTTTGCCGGCGAGCGGCGGACGGGTGAGTAATGCCTGGGGATCTGCCCAGTCGAGGGGGATAACTACTGGAAACGGTAGCTAATACCGCATACGCCCTACGGGGGAA
HM856460.1.1455	D_0__Bacteria, D_1__Proteobacteria, D_2__Gammaproteobacteria, D_3__Betaproteobacteriales, D_4__Burkholderiaceae, D_5__Polynucleobacter, D_6__uncultured Polynucleobacter sp.	1	0	1	0	0	0	0	0	0	0	0	0	CATGCCTTACACATGCAAGTCGAACGGCAGCACGGGTGCTTGCACCTGGTGGCGAGTGGCGAACGGGTGAGTAATATATCGGAACGTACCTTATCGTGGGGGATAACGCAGCGAAAGCTGTGCTAATACCGCATAAGCCCTTAGGGGGAAA
KT923303.1.1455	D_0__Bacteria, D_1__Proteobacteria, D_2__Gammaproteobacteria, D_3__Pseudomonadales, D_4__Pseudomonadaceae, D_5__Pseudomonas, D_6__Pseudomonas sp. IN224	2	0	0	0	0	0	0	0	0	1	1	0	CAGGCCTAACACATGCAAGTCGAGCGGTAGAGAAAGCTTGCTTCTCTTGAGAGCGGCGGACGGGTGAGTAATGCCTAGGAATCTGCCTGGTAGTGGGGGATAACGTTCGGAAACGGACGCTAATACCGCATACGTCCTACGGGAGAAAGCA
EU828415.1.1454	D_0__Bacteria, D_1__Proteobacteria, D_2__Gammaproteobacteria, D_3__Betaproteobacteriales, D_4__Burkholderiaceae, D_5__Janthinobacterium, D_6__uncultured bacterium	1	1	0	0	0	0	0	0	0	0	0	0	CATGCCTTACACATGCAAGTCGAACGGCAGCACGGAGCTTGCTCTGGTGGCGAGTGGCGAACGGGTGAGTAATATATCGGAACGCACCCTGGAGTGGGGGATAACGTAGCGAAAGTTACGCTAATACCGCATACGATCTACGGATGAAAG
HE617668.1.1454	D_0__Bacteria, D_1__Proteobacteria, D_2__Gammaproteobacteria, D_3__Pseudomonadales, D_4__Pseudomonadaceae, D_5__Pseudomonas, D_6__Pseudomonas fluorescens	26	0	0	0	0	0	2	0	0	12	3	9	CTAACATGCAAGTCGAGCGGTAGAGAGAAGCTTGCTTCTCTTGAGAGCGGCGGACGGGTGAGTAAAGCCTAGGAATCTGCCTGGTAGTGGGGGATAACGTTCGGAAACGGACGCTAATACCGCATACGTCCTACGGGAGAAAGCAG
FJ192103.1.1453	D_0__Bacteria, D_1__Proteobacteria, D_2__Gammaproteobacteria, D_3__Pseudomonadales, D_4__Moraxellaceae, D_5__Acinetobacter, D_6__uncultured Acinetobacter sp.	6	0	2	0	4	0	0	0	0	0	0	0	AGGCTTAACACATGCAAGTCGAGCGGAGATGAGGTGCTTGCACCTTATCTTAGCGGCGGACGGGTGAGTAATGCTTAGGAATCTGCCTATTAGTGGGGGACAACATTCCGAAAGGAATGCTAATACCGCATACGTCCTACGGGAGAAAGCAG
FJ896014.1.1453	D_0__Bacteria, D_1__Proteobacteria, D_2__Gammaproteobacteria, D_3__Aeromonadales, D_4__Aeromonadaceae, D_5__Aeromonas, D_6__Aeromonas sp. kumar	1	0	0	0	1	0	0	0	0	0	0	0	GGGGACCGCTTACCATGCAAGTCGAGCGGCAGCGGGAAAGTAGCTTGCTACTTTTGCCGGCGAGCGGCGGACGGGTGAGTAATGCCTGGGGATCTGCCCAGTCGAGGGGGATAACTACTGGAAACGGTAGCTAATACCGCATACGCCCTACGGGGGAAAGCAGGGGACCTTCGGGCCTTGCG
FR853515.1.1500	D_0__Bacteria, D_1__Proteobacteria, D_2__Gammaproteobacteria, D_3__Aeromonadales, D_4__Aeromonadaceae, D_5__Aeromonas, D_6__uncultured bacterium	3	0	1	0	0	1	0	0	1	0	0	0	GCAGGCCTAACACATGCAAGTCGAGCGGCAGCACAAGGGAGTTTACTCCTGAGGTGGCGAGCGGCGGACGGGTGAGTAATGCCTGGGGATCTGCCCAGTCGAGGGGGATAGCAGTTGGAAACGACTGCTAATACCGCATACGCCCTACGGGGG
KT758338.1.1453	D_0__Bacteria, D_1__Proteobacteria, D_2__Gammaproteobacteria, D_3__Xanthomonadales, D_4__Xanthomonadaceae, D_5__Xanthomonas, D_6__Xanthomonas phaseoli pv. dieffenbachiae	1	0	0	1	0	0	0	0	0	0	0	0	CTAACACTTGCCAGTCGAACGGCAGCACAGTAAGAGCTTGCTCTTATGGGTGGCGAGTGGCGGACGGGTGAGGAATACATCGGAATCTACTCTTTCGTGGGGGATAACGTAGGGAAACTTACGCTAATACCGCATACGACCTACGGG
AB294276.1.1465	D_0__Bacteria, D_1__Proteobacteria, D_2__Gammaproteobacteria, D_3__Alteromonadales, D_4__Shewanellaceae, D_5__Shewanella, D_6__uncultured bacterium	3	1	0	1	1	0	0	0	0	0	0	0	GCAGGCCTAACACATGCAAGTCGAGCGGCAGCACAAGGGAATTTACTTCTGAGGTGGCGAGCGGCGGACGGGTGAGTAATGCCTAGGGATCTGCCCAGTCGAGGGGGATAACAGTTGGAAACGACTGCTAATACCGCATACGCCCTACGGGGG
AY081987.1.1465	D_0__Bacteria, D_1__Proteobacteria, D_2__Alphaproteobacteria, D_3__Sphingomonadales, D_4__Sphingomonadaceae, D_5__Sphingomonas, D_6__uncultured bacterium	3	0	0	0	0	0	0	3	0	0	0	0	CAGGCCTAACACATGCAAGTCGAACGAGACCTTCGGGTCTAGTGGCGCACGGGTGCGTAACGCGTGGGAATCTGCCCCTGGGTTCGGAATAACAGCGAGAAATTGCTGCTAATACCGGATGATGACGAAAGTCCAAAGATTTATCGCCCAG
EF623851.1.1452	D_0__Bacteria, D_1__Proteobacteria, D_2__Gammaproteobacteria, D_3__Pseudomonadales, D_4__Pseudomonadaceae, D_5__Pseudomonas, D_6__Pseudomonas sp. GIST-MRI64	1	0	0	0	1	0	0	0	0	0	0	0	CAGCCCTAACACACTTAAGTCGAGCGGATGACGGGAGCTTGCTCCTTGATTCAGCGGCGGACGGGTGAGTAATGCCTAGGAATCTGCCTGGTAGTGGGGGACAACGTTTTGAAAGGAACGTAATACCGCATACGTCCTACGGGAGAAAGCA
FM213427.1.1452	D_0__Bacteria, D_1__Proteobacteria, D_2__Gammaproteobacteria, D_3__Betaproteobacteriales, D_4__Burkholderiaceae, D_5__Acidovorax, D_6__endosymbiont of Petrasma sp.	1	1	0	0	0	0	0	0	0	0	0	0	CATGCCTACACATGCAAGTCGAACGGTAACAGGTCTTCGGATGCTGACGAGTGGCGAACGGGTGAGTAATACATCGGAACGTGCCCGATCGTGGGGGATAACGAAGCGAAAGCTTTGCTAATACCGCATAAGATCTACGGATGAAAGCAGG
GU201561.1.1452	D_0__Bacteria, D_1__Proteobacteria, D_2__Gammaproteobacteria, D_3__Betaproteobacteriales, D_4__Burkholderiaceae, D_5__Herbaspirillum, D_6__uncultured Herbaspirillum sp.	2	0	0	0	0	0	2	0	0	0	0	0	CATGCCTTACACATGCAAGTCGAACGGCAGCATAGGAGCTTGCTCCTGATGGCGAGTGGCGAACGGGTGAGTAATATATCGGAACATGCCCTAGAGTGGGGGATAACTAGTCGAAAGATTAGCTAATACCGCATACGATCTAAGGATGAAA
HM778519.1.1452	D_0__Bacteria, D_1__Proteobacteria, D_2__Gammaproteobacteria, D_3__Aeromonadales, D_4__Aeromonadaceae, D_5__Aeromonas, Ambiguous_taxa	5	1	1	1	1	0	1	0	0	0	0	0	AGGCCTAACACATGCAAGTCGAGCGGCAGCGGGAAAGTAGCTTGCTACTTTTGCCGGCGAGCGGCGGACGGGTGAGTAATGCCTGGGGATCTGCCCAGTCGAGGGGGATAACTACTGGAAACGGTAGCTAATACCGCATACGCCCTACGGGG
JQ977398.1.1452	D_0__Bacteria, D_1__Proteobacteria, D_2__Gammaproteobacteria, D_3__Pseudomonadales, D_4__Pseudomonadaceae, D_5__Pseudomonas, Ambiguous_taxa	1	0	1	0	0	0	0	0	0	0	0	0	CCTACCAATGCAAGTCGAGCGGTAGAGAGAAGCTTGCTTCTCTTGAGAGCGGCGGACGGGTGAGTAATGCCTAGGAATCTGCCTAGTGGTGGGGGATAACGTTCGGAAACGGACGCTAATACCGCATACGTCCTACGGGAGAAAGCG
JX458410.1.1456	D_0__Bacteria, D_1__Proteobacteria, D_2__Alphaproteobacteria, D_3__Caulobacterales, D_4__Caulobacteraceae, D_5__uncultured, Ambiguous_taxa	35	1	0	0	28	0	0	0	6	0	0	0	GCAGGCCTAATACATGCAAGTCGAACGGATCCTTCGGGATTAGTGGCGGACGGGTGAGTAACACGTGGGAACGTGCCCTTTGGTTCGGAACAACTCAGGGAAACTTGAGCTAATACCGGATGTGCCCTTCGGGGGAAAGATTTATCGCCATTGG
KF317737.1.1452	D_0__Bacteria, D_1__Proteobacteria, D_2__Gammaproteobacteria, D_3__Pseudomonadales, D_4__Pseudomonadaceae, D_5__Pseudomonas, Ambiguous_taxa	20	0	0	0	20	0	0	0	0	0	0	0	GCAGGCCTACACATGCAAGTCGAGCGGATGAGTGGAGCTTGCTCCATGATTCAGCGGCGGACGGGTGAGTAATGCCTAGGAATCTGCCTGGTAGTGGGGGATAACGTTTCGAAAGGAACGCTAATACCGCATACGTCCTACGGGAGAAAGTGGG
KM598254.1.1452	D_0__Bacteria, D_1__Proteobacteria, D_2__Gammaproteobacteria, D_3__Pseudomonadales, D_4__Moraxellaceae, D_5__Acinetobacter, Ambiguous_taxa	3	0	1	0	2	0	0	0	0	0	0	0	GCGCAGCTTACCATGCAAGTCGAGCGGAGATGAGGTGCTTGCACCTTATCTTAGCGGCGGACGGGTGAGTAATGCTTAGGAATCTGCCTATTAGTGGGGGACAACATTCCGAAAGGAATGCTAATACCGCATACGTCCTACGGGAGAAAGCAGGG
KP997189.1.1452	D_0__Bacteria, D_1__Proteobacteria, D_2__Gammaproteobacteria, D_3__Alteromonadales, D_4__Shewanellaceae, D_5__Shewanella, Ambiguous_taxa	1	0	1	0	0	0	0	0	0	0	0	0	GCAGGCCTAACACATGCAAGTCGAGCGGCAGCACAAGTGAGTTTACTCATGAGGTGGCGAGCGGCGGACGGGTGAGTAATGCCTAGGGATCTGCCCAGTCGAGGGGGATAACAGTTGGAAACGACTGCTAATACCGCATACGCCCTACGGGGG
EF173359.1.1463	D_0__Bacteria, D_1__Proteobacteria, D_2__Alphaproteobacteria, D_3__Sphingomonadales, D_4__Sphingomonadaceae, D_5__Altererythrobacter, D_6__uncultured alpha proteobacterium	4	0	4	0	0	0	0	0	0	0	0	0	CATGCCTAACACATGCAAGTCGAACGAGACCTTCGGGTCTAGTGGCGCACGGGTGCGTAACGCGTGGGAACCTGCCCTTAGGTTCGGAATAACTCCCCGAAAGGGGTGCTAATACCGAATAATGTCTTCGGACCAAAGATTTATCGCCTTTG
EU434414.1.1481	D_0__Bacteria, D_1__Proteobacteria, D_2__Gammaproteobacteria, D_3__Pseudomonadales, D_4__Pseudomonadaceae, D_5__Pseudomonas, D_6__Pseudomonas fluorescens	1	0	0	0	0	0	0	0	0	1	0	0	GCCTGCTCTGCAAGTCGAGCGGTAGAGAGAAGCTTGCTTCTCTTGAGAGCGGCGGACGGGTGAGTAATGCCTAGGAATCTGCCTGGTAGTGGGGGATAACGTTCGGAAACGGACGCTAATACCGCATACGTCCTACGGGAGAAAGCA
FJ193888.1.1451	D_0__Bacteria, D_1__Proteobacteria, D_2__Gammaproteobacteria, D_3__Pseudomonadales, D_4__Moraxellaceae, D_5__Acinetobacter, D_6__uncultured Acinetobacter sp.	6	0	0	1	0	0	5	0	0	0	0	0	CAGGCTTAACACATGCAAGTCGAGCGGAGATGAGGTGCTTGCACCTTATCTTAGCGGCGGACGGGTGAGTAATGCTTAGGAATCTGCCATTTAGTGGGGGACAACATTCCGAAAGGGATGCTAATACCGCATACGTCCTACGGGAGAAAGC
FJ269073.1.1451	D_0__Bacteria, D_1__Proteobacteria, D_2__Alphaproteobacteria, D_3__Rhizobiales, D_4__Xanthobacteraceae, D_5__Bradyrhizobium, D_6__iron-reducing bacterium enrichment culture clone HN112	2298	16	3	0	1525	2	0	0	572	180	0	0	GCAGGCCTAACACATGCAAGTCGAACGGATCCTTCGGGATTAGTGGCGGACGGGTGAGTAACACGTGGGAACGTGCCCTTTGGTTCGGAACAACTCAGGGAAACTTGAGCTAATACCGGATGTGCCCTTCGGGGGAAAGATTTATCGCCATTG
FJ820381.1.1451	D_0__Bacteria, D_1__Proteobacteria, D_2__Alphaproteobacteria, D_3__Rhodospirillales, D_4__uncultured, D_5__uncultured bacterium, D_6__uncultured bacterium	1	0	0	0	0	0	0	0	1	0	0	0	CAGGCCTAAAACATGCAAGTCGAACGCTGTAGCAATACAGAGTGGCGCACGGGTGAGTAACATGTGGGAATATGCCTTTTGGTACGGAACAACTTTTGGAAACGAAAGCTAATACCGTATGGTCCCTTCGGGGTAAAGATTTATCGCCAAA
GQ388914.1.1450	D_0__Bacteria, D_1__Proteobacteria, D_2__Alphaproteobacteria, D_3__Sphingomonadales, D_4__Sphingomonadaceae, D_5__Novosphingobium, Ambiguous_taxa	1	0	0	1	0	0	0	0	0	0	0	0	CATGCCTAACACATGCAAGTCGAACGAGACCTTCGGGTCTAGTGGCGCACGGGTGCGTAACGCGTGGGAATCTACCCTTTGCTTCGGAATAACAGTTAGAAATGACTGCTAATACCGGATGATGTCTTCGGACCAAAGATTTATCGGCAAA
HM066408.1.1458	D_0__Bacteria, D_1__Proteobacteria, D_2__Alphaproteobacteria, D_3__Caulobacterales, D_4__Caulobacteraceae, D_5__Caulobacter, Ambiguous_taxa	1	0	0	0	0	0	0	0	1	0	0	0	CAGGCCTAACACATGCAAGTCGAACGGATCCTTCGGGATTAGTGGCGGACGGGTGAGTAACACGTGGGAACGTGCCCTTTGGTTCGGAACAACTCAGGGAAACTTGAGCTAATACCGGATGTGCCCTTCGGGGGAAAGATTTATCGCCGTT
HQ114175.1.1450	D_0__Bacteria, D_1__Proteobacteria, D_2__Gammaproteobacteria, D_3__Pseudomonadales, D_4__Pseudomonadaceae, D_5__Pseudomonas, D_6__uncultured bacterium	166	11	4	3	50	67	22	6	3	0	0	0	GCAGGCCTAACACATGCAAGTCGAGCGGATGACGGGAGCTTGCTCCTGGATTCAGCGGCGGACGGGTGAGTAATGCCTAGGAATCTGCCTGGTAGTGGGGGACAACGTTTCGAAAGGAACGCTAATACCGCATACGTCCTACGGGAGAAAGC
HQ118511.1.1455	D_0__Bacteria, D_1__Proteobacteria, D_2__Alphaproteobacteria, D_3__Caulobacterales, D_4__Caulobacteraceae, D_5__uncultured, Ambiguous_taxa	1	0	0	0	1	0	0	0	0	0	0	0	AGGCCTAACACATGCAAGTCGAACGAATCCTTCGGGATTAGTGGCAGACGGGTGAGTAACACGTGGGAACGTGCCTTTTGGTTCGGAACAACTCAGGGAAACTTGAGCTAATACCGGATGTGCCCTTCGGGGGAAAGATTTATCGCCATT
GU179700.1.1449	D_0__Bacteria, D_1__Proteobacteria, D_2__Alphaproteobacteria, D_3__Sphingomonadales, D_4__Sphingomonadaceae, D_5__Sphingomonas, Ambiguous_taxa	1	0	0	0	0	0	1	0	0	0	0	0	CATGCCTAACACATGCAAGTCGAACGAGATCTTCGGATCTAGTGGCGCACGGGTGCGTAACGCGTGGGAATCTGCCCTTTGGTTCGGAATAACAGTTGGAAACGACTGCTAATACCGGATGATGACGTAAGTCCAAAGATTTATCGCCAGA
DQ814121.1.1448	D_0__Bacteria, D_1__Proteobacteria, D_2__Gammaproteobacteria, D_3__Pseudomonadales, D_4__Pseudomonadaceae, D_5__Pseudomonas, D_6__uncultured bacterium	1	0	0	0	0	0	0	0	0	1	0	0	CAGGCCTAACACATGCAAGTCGAGCGGTATAGAGAAGCTTGCTTTTCTTGAGAGCGGCGGACGGGTGAGTAATGCCTAGGAATCTGCCTGGTAGTGGGGGATAACGTTCGGAAACGGACGCTAATACCGCATACGTCCTACGGGAGAAAGCA
EU937934.1.1448	D_0__Bacteria, D_1__Proteobacteria, D_2__Gammaproteobacteria, D_3__Pseudomonadales, D_4__Moraxellaceae, D_5__Acinetobacter, D_6__uncultured bacterium	33	2	0	0	4	7	14	4	1	0	0	1	CAGGCTTAACACATGCAAGTCGAGCGGAGATGAGGTGCTTGCACCTTATCTTAGCGGCGGACGGGTGAGTAATGCTTAGGAATCTGCCATTTAGTGGGGGACAACATCTCGAAAGGGATGCTAATACCGCATACGTCCTACGGGAGAAAGC
JX515438.1.1448	D_0__Bacteria, D_1__Proteobacteria, D_2__Alphaproteobacteria, D_3__Rhizobiales, D_4__Kaistiaceae, D_5__Kaistia, D_6__uncultured bacterium	1	0	0	1	0	0	0	0	0	0	0	0	CAGGCTTAACACATGCAAGTCGAACGGGCACTTCGGTGCTAGTGGCAGACGGGTGAGTAACACGTGGGAACGTGCCTTTCGGTTCGGAATAATCCAGGGAAACTTGGACTAATACCGGATACGCCCTTCGGGGGAAAGATTTATCGCCGAA
KX507664.1.1448	D_0__Bacteria, D_1__Proteobacteria, D_2__Alphaproteobacteria, D_3__Rhizobiales, D_4__Beijerinckiaceae, D_5__Methylobacterium, D_6__uncultured bacterium	1	0	0	0	0	0	0	1	0	0	0	0	CAGGCTTAACACATGCAAGTCGAACGCATCCTTCGGGGTGAGTGGCAGACGGGTGAGTAACACGTGGGAACGTGCCCTCCGGTCTGGGATAACCCTGGGAAACTAGGGCTAATACCGGATACGTGCTTTGGCAGAAAGGTTTACTGCCGGA
AY014171.1.1462	D_0__Bacteria, D_1__Proteobacteria, D_2__Alphaproteobacteria, D_3__Rhodobacterales, D_4__Rhodobacteraceae, D_5__Paracoccus, D_6__Paracoccus yeei	103	0	0	0	0	0	0	0	0	0	0	103	CAGGCCTAACACATGCAAGTCGAGCGAGGACTTCGGTTCTAGCGGCGGACGGGTGAGTAACGCGTGGGAATGTGCCCTTCTCTACGGAATAGCCCTGGGAAACTGGGAGTAATACCGTATACGCCCTTTTGGGGAAAGATTTATCGGAGAAG
AY661412.1.1447	D_0__Bacteria, D_1__Acidobacteria, D_2__Aminicenantia, D_3__Aminicenantales, D_4__uncultured bacterium, D_5__uncultured bacterium, D_6__uncultured bacterium	413	7	24	36	172	97	38	2	32	1	0	4	ATGCTTACACATGCAAGTCGAACGGTAACAGGTCTTCGGATGCTGACGAGTGGCGAACGGGTGAGTAATACATCGGAACGTGCCTAGTAGTGGGGGATAACTACTCGAAAGAGTAGCTAATACCGCATGAGATCTACGGATGAAAGCAGGG
AY957910.1.1459	D_0__Bacteria, D_1__Proteobacteria, D_2__Alphaproteobacteria, D_3__Rhodobacterales, D_4__Rhodobacteraceae, D_5__Rhodobacter, D_6__uncultured bacterium	1	0	0	0	0	0	0	0	0	0	1	0	CAGGCCTAACACATGCAAGTCGAGCGCCCCGCAAGGGGAGCGGCGGACGGGTGAGTAACGCGTGGGAACGTACCCTTTGCTACGGAATAGCCTCGGGAAACTGGGAGTAATACCGTATGTGCTCTTCGGAGGAAAGATTTATCGGCAAGGG
EF654130.1.1449	D_0__Bacteria, D_1__Proteobacteria, D_2__Gammaproteobacteria, D_3__Pseudomonadales, D_4__Pseudomonadaceae, D_5__Pseudomonas, D_6__Pseudomonas sp. TD2	57	0	0	0	0	0	0	1	56	0	0	0	CGGAGCTACACATGCAAGTCGAGCGGATGACGGGAGCTTGCTCCCTGATTTAGCGGCGGACGGGTGAGTAATGCCTAGGAATCTGCCTGGTAGTGGGGGATAACGTTCCGAAAGGAACGCTAATACCGCATACGTCCTACGGGAGAAAGC
EU434420.1.1467	D_0__Bacteria, D_1__Proteobacteria, D_2__Gammaproteobacteria, D_3__Pseudomonadales, D_4__Pseudomonadaceae, D_5__Pseudomonas, D_6__Pseudomonas libanensis	4	0	0	0	0	0	0	0	0	3	1	0	GCAGCCTAACACATGCAAGTCGAGCGGTAGAGAGAAGCTTGCTTCTCTTGAGAGCGGCGGACGGGTGAGTAATGCCTAGGAATCTGCCTGGTAGTGGGGGATAACGTTCGGAAACGGACGCTAATACCGCATACGTCCTACGGGAGAAAGCAG
HE576018.1.1447	D_0__Bacteria, D_1__Proteobacteria, D_2__Gammaproteobacteria, D_3__Pseudomonadales, D_4__Pseudomonadaceae, D_5__Pseudomonas, D_6__uncultured bacterium	1	0	0	0	0	0	0	0	0	1	0	0	CAGGCCTAACACATGCAAGTCGAGCGGTAGAGAGAAGCTTGCTTCTCTTGAGAGCGGCGGACGGGTGAGTAAAGCCTAGGAATCTGCCTGATAGTGGGGGATAACGTTCGGAAACGGACGCTAATACCGCATACGTCCTACGGGAGAAAGC
AB255069.1.1446	D_0__Bacteria, D_1__Proteobacteria, D_2__Alphaproteobacteria, D_3__Rhizobiales, D_4__Xanthobacteraceae, D_5__Xanthobacter, D_6__uncultured bacterium	61	0	0	0	0	1	0	0	59	0	0	1	CAGGCCTAACACATGCAAGTCGAGCGCCCAGCAATGGGAGCGGCAGACGGGTGAGTAACGCGTGGGGATCTACCCATTGGTACGGAATAACCCAGGGAAACTTGGACTAATACCGTATGTGCCCTTCGGGGGAAAGATTTATCGCCAATGGA
DQ010165.1.1446	D_0__Bacteria, D_1__Proteobacteria, D_2__Gammaproteobacteria, D_3__Alteromonadales, D_4__Shewanellaceae, D_5__Shewanella, D_6__Shewanella sp. HN-41	22	7	3	2	6	2	0	2	0	0	0	0	GCAGGCCTAACACATGCAAGTCGAGCGGCAGCACAAGGAGTTTACTCCTGAGGTGGCGAGCGGCGGACGGGTGAGTAATGCCTAGGGATCTGCCCAGTCGAGGGGGATAACAGTTGGAAACGACTGCTAATACCGCATACGCCCTACGGGGG
EU086555.1.1477	D_0__Bacteria, D_1__Proteobacteria, D_2__Gammaproteobacteria, D_3__Pseudomonadales, D_4__Pseudomonadaceae, D_5__Pseudomonas, D_6__bacterium THCL9	2	0	0	0	0	0	0	0	0	2	0	0	GGTGCTACCATGCAAGTCGAGCGGTAGAGAGAAGCTTGCTTCTCTTGAGAGCGGCGGACGGGTGAGTAATGCCTAGGAATCTGCCTGGTAGTGGGGGATAACGTTCGGAAACGGACGCTAATACCGCATACGTCCTACGGGAGAAAGCA
GQ915077.1.1446	D_0__Bacteria, D_1__Proteobacteria, D_2__Gammaproteobacteria, D_3__Enterobacteriales, D_4__Enterobacteriaceae, Ambiguous_taxa, Ambiguous_taxa	1	0	0	0	0	0	1	0	0	0	0	0	GCCTAACACATGCAAGTCGAGCGGCAGCGGGAAGAAGCTTGCTTCTTTGCCGGCGAGCGGCGGACGGGTGAGTAATGTCTGGGGATCTGCCTGATGGAGGGGGATAACTACTGGAAACGGTAGCTAATACCGCATAACGTCGCAAGA
HQ418492.1.1446	D_0__Bacteria, D_1__Proteobacteria, D_2__Gammaproteobacteria, D_3__Alteromonadales, D_4__Shewanellaceae, D_5__Shewanella, Ambiguous_taxa	7	2	0	3	2	0	0	0	0	0	0	0	CGGCTACCATGCGAGTCGAGCGGCAGCACAAGGGAGTTTACTCCTGAGGTGGCGAGCGGCGGACGGGTGAGTAATGCCTAGGGATCTGCCCAGTCGAGGGGGATAACAGTTGGAAACGACTGCTAATACCGCATACGCCCTACGGGGGAA
JX475103.1.1446	D_0__Bacteria, D_1__Proteobacteria, D_2__Gammaproteobacteria, D_3__Betaproteobacteriales, D_4__Burkholderiaceae, D_5__Janthinobacterium, D_6__Aquaspirillum arcticum	1	0	0	0	1	0	0	0	0	0	0	0	CGGCTGCTTAACATGCAGTCGAACGGCAGCACGGAGCTTGCTCTGGTGGCGAGTGGCGAACGGGTGAGTAATATATCGGAACGTACCCTGGAGTGGGGGATAACGTAGCGAAAGTTACGCTAATACCGCATACGATCTAAGGATGAAAG
KJ850444.1.1446	D_0__Bacteria, D_1__Proteobacteria, D_2__Gammaproteobacteria, D_3__Enterobacteriales, D_4__Enterobacteriaceae, D_5__Yersinia, Ambiguous_taxa	1	1	0	0	0	0	0	0	0	0	0	0	ATAAGTACCATGCAGTCGAGCGGCAGCGGAAGTAGCTTGCTACTTTGCCGGCGAGCGGCGGACGGGTGAGTAATGTCTGGGGATCTGCCTGATGGAGGGGGATAACTACTGGAAACGGTAGCTAATACCGCATAACCTCGCAAGAGC
KT735222.1.1446	D_0__Bacteria, D_1__Proteobacteria, D_2__Gammaproteobacteria, D_3__Pseudomonadales, D_4__Pseudomonadaceae, D_5__Pseudomonas, D_6__Pseudomonas sp. F2-20	4	0	0	0	1	1	1	0	1	0	0	0	AAAATGGCAGGTCGAGCGGATGACGGGAGCTTGCTCCTTGATTCAGCGGCGGACGGGTGAGTAATGCCTAGGAATCTGCCTGGTAGTGGGGGACAACGTTTCGAAAGGAACGCTAATACCGCATACGTCCTACGGGAGAAAG
DQ300311.1.1445	D_0__Bacteria, D_1__Proteobacteria, D_2__Gammaproteobacteria, D_3__Pseudomonadales, D_4__Pseudomonadaceae, D_5__Pseudomonas, Ambiguous_taxa	1	0	0	0	0	0	0	0	1	0	0	0	CTACGGCCTACACATGCAAGTCGAGCGGATGAGTGGAGCTTGCTCCATGATTCAGCGGCGGACGGGTGAGTAATGCCTAGGAATCTGCCTGGTAGTGGGGGACAACGTTTCGAAAGGAACGCTAATACCGCATACGTCCTACGGGAGAAAGCA
HQ794221.1.1445	D_0__Bacteria, D_1__Fusobacteria, D_2__Fusobacteriia, D_3__Fusobacteriales, D_4__Fusobacteriaceae, D_5__Fusobacterium, D_6__uncultured organism	12	0	0	0	0	0	0	0	0	12	0	0	CAGAATGCTTAACACATGCAAGTCAACTTGAATTTGGGTTTTTAACTTAGATTTGGGTGGCGGACGGGTGAGTAACGCGTAAAGAACTTGCCTCACAGCTAGGGACAACATTTAGAAATGAATGCTAATACCTGATATTATGATTTTAAGGCAT
JX441540.1.1445	D_0__Bacteria, D_1__Proteobacteria, D_2__Alphaproteobacteria, D_3__Sphingomonadales, D_4__Sphingomonadaceae, D_5__Altererythrobacter, D_6__uncultured bacterium	1452	3	430	786	106	0	0	0	126	0	0	1	GCATGCCTAACACATGCAAGTCGAACGAGACCTTCGGGTCTAGTGGCGCACGGGTGCGTAACGCGTGGGAATCTGCCCTTTGCTTCGGAATAACAGTTAGAAATGACTGCTAATACCGGATGATGTCTTCGGACCAAAGATTTATCGGCAAAG
KT582005.1.1445	D_0__Bacteria, D_1__Actinobacteria, D_2__Actinobacteria, D_3__Propionibacteriales, D_4__Propionibacteriaceae, D_5__Cutibacterium, D_6__uncultured bacterium	7	0	0	1	1	0	0	2	0	2	0	1	CGTGCTTAACACATGCAAGTCGAACGGAAAGGCCCTGCTTTTGTGGGGTGCTCGAGTGGCGAACGGGTGAGTAACGCGTGAGTAACCTGCCCTTGACTTTGGGATAACTTCAGGAAACTGGGGCTAATACCGGATAGGAGCTCCTGCTGCA
KC683282.1.1459	D_0__Bacteria, D_1__Proteobacteria, D_2__Alphaproteobacteria, D_3__Rhodobacterales, D_4__Rhodobacteraceae, D_5__Tabrizicola, D_6__uncultured bacterium	1	0	0	0	0	0	0	0	0	0	1	0	CAGGCCTAACACATGCAAGTCGAGCGCCCCGCAAGGGGAGCGGCGGACGGGTGAGTAACGCGTGGGAACGTGCCCTTTGCTACGGAATAGCCTCGGGAAACTGGGAGTAATACCGTATGTGCCCTACGGGGGAAAGATTTATCGGCAAAGG
AJFB01000674.247.1689	D_0__Bacteria, D_1__Proteobacteria, D_2__Alphaproteobacteria, D_3__Rhodobacterales, D_4__Rhodobacteraceae, D_5__Paracoccus, Ambiguous_taxa	19	0	19	0	0	0	0	0	0	0	0	0	GCAGGCCTAACACATGCAAGTCGAGCGAGACCTTCGGGTCTAGCGGCGGACGGGTGAGTAACGCGTGGGAACGTGCCCTTCTCTACGGAATAGCCTCGGGAAACTGGGAGTAATACCGTATACGCCCTTTGGGGGAAAGATTTATCGGAGAAG
FJ375446.1.1443	D_0__Bacteria, D_1__Proteobacteria, D_2__Gammaproteobacteria, D_3__Pseudomonadales, D_4__Pseudomonadaceae, D_5__Pseudomonas, Ambiguous_taxa	11	0	0	0	4	2	3	1	1	0	0	0	AGGCCTAACACATGCAAGTCGAGCGGATGACGGGAGCTTGCTCCTTGATTCAGCGGCGGACGGGTGAGTAATACCTAGGAATCTGCCTGATAGTGGGGGACAACGTTTCGAAAGGAACGCTAATACCGCATACGTCCTACGGGAGAAAGC
JF929912.1.1443	D_0__Bacteria, D_1__Proteobacteria, D_2__Gammaproteobacteria, D_3__Aeromonadales, D_4__Aeromonadaceae, D_5__Aeromonas, D_6__uncultured Aeromonas sp.	3	1	0	1	1	0	0	0	0	0	0	0	CACCATGCAAGTCGAGCGGCAGCGGGAAAGTAGCTTGCTACTTTTGCCGGCGAGCGGCGGACGGGTGAGTAATGCCTGGGGATCTGCCCAGTCGAGGGGGATAACTACTGGAAACGGTAGCTAATACCGCATACGCCCTACGGGGGAAA
KF003173.1.1443	D_0__Bacteria, D_1__Proteobacteria, D_2__Alphaproteobacteria, D_3__Sphingomonadales, D_4__Sphingomonadaceae, D_5__Sandaracinobacter, Ambiguous_taxa	1	1	0	0	0	0	0	0	0	0	0	0	CATGCCTAACACATGCAAGTCGAACGAAGGCTTCGGCCTTAGTGGCGCACGGGTGCGTAACGCGTGGGAATCTGCCCTTGGGTTCGGAATAACAGTTAGAAATGACTGCTAATACCGGATGATGACGTAAGTCCAAAGATTTATCGCCCAG
HM480175.1.1442	D_0__Bacteria, D_1__Proteobacteria, D_2__Alphaproteobacteria, D_3__Caulobacterales, D_4__Caulobacteraceae, D_5__uncultured, Ambiguous_taxa	3	0	0	0	0	0	0	3	0	0	0	0	CAGGCTTAACACATGCAAGTCGAACGGGCTTCTTCGGAAGTCAGTGGCAGACGGGTGAGTAACACGTGGGAACGTGCCCTTCGGTTCGGAATAACTCAGGGAAACTTGAGCTAATACCGGATACGCCCTTATGGGGAAAGGTTTACTGCC
JX170229.1.1442	D_0__Bacteria, D_1__Proteobacteria, D_2__Gammaproteobacteria, D_3__Alteromonadales, D_4__Shewanellaceae, D_5__Shewanella, Ambiguous_taxa	1	0	0	0	0	0	1	0	0	0	0	0	CGGCCTACACATGCAAGTCGAGCGGCAGCGCAAGGGAGTTTACTCCTGAGGCGGCGAGCGGCGGACGGGTGAGTAATACCTAGGGATCTGCCCAGTCGAGGGGGATAACAGTTGGAAACGACTGCTAATACCGCATACGCCCTACGGGGGA
KY885161.1.1442	D_0__Bacteria, D_1__Bacteroidetes, D_2__Bacteroidia, D_3__Flavobacteriales, D_4__Flavobacteriaceae, D_5__Flavobacterium, Ambiguous_taxa	2	0	1	0	1	0	0	0	0	0	0	0	CAGGCCTAACACATGCAAGTCGAGGGGTAGAGTTAGCTTGCTAACTTGAGACCGGCGCACGGGTGCGTAACGCGTATGCAATCTACCTTGTACAGGGGGATAGCCCAGAGAAATTTGGATTAATACCTCATGGTATTTTAGAGTGGCATC
AB989780.1.1441	D_0__Bacteria, D_1__Bacteroidetes, D_2__Bacteroidia, D_3__Flavobacteriales, D_4__Weeksellaceae, D_5__Bergeyella, D_6__uncultured bacterium	27	0	0	0	0	0	0	0	0	27	0	0	AGGCCTAACACATGCAAGTCGAGCGGTATTTGGTAGCTTGCTACTAGAGAGAGCGGCGTACGGGTGCGTAACATGTGTGCAACCTACCCTTATCAAGGGGATAGCCATTCGAAAGGATGATTAATACCCTATAATATATCAGGTGGCATC
JN367209.1.1441	D_0__Bacteria, D_1__Proteobacteria, D_2__Gammaproteobacteria, D_3__Pseudomonadales, D_4__Pseudomonadaceae, D_5__Pseudomonas, D_6__uncultured Pseudomonas sp.	20	0	0	0	0	0	0	0	0	2	18	0	GCAGGCCTAACACATGCAAGTCGAGCGGTAGAGAGAAGCTTGCTTCTCTTGGGAGCGGCGGACGGGTGAGTAATGCCTAGGAATCTGCCTGGTAGTGGGGGATAACGCTCGGAAACGGACGCTAATACCGCATACGTCCTACGGGAGAAAGC
HQ739101.1.1440	D_0__Bacteria, D_1__Firmicutes, D_2__Negativicutes, D_3__Selenomonadales, D_4__Veillonellaceae, D_5__Veillonella, D_6__uncultured organism	2	0	0	0	2	0	0	0	0	0	0	0	CGGCGCGCTTAACACATGCAAGTCGAACGAAGAGCGATGGAAGCTTGCTTCTATCAATCTTAGTGGCGAACGGGTGAGTAACGCGTAATCAACCTGCCCTTCAGAGGGGGACAACAGTTGGAAACGACTGCTAATACCGCATACGATCTAAC
JF825890.1.1440	D_0__Bacteria, D_1__Proteobacteria, D_2__Gammaproteobacteria, D_3__Pseudomonadales, D_4__Pseudomonadaceae, D_5__Pseudomonas, Ambiguous_taxa	142	2	5	1	61	45	17	4	4	1	0	2	GCAGACTACAATGCAAGTCGAGCGGATGACGGGAGCTTGCTCCTTGATTCAGCGGCGGACGGGTGAGTAATGCCTAGGAATCTGCCTGGTAGTGGGGGACAACGTTTCGAAAGGAACGCTAATACCGCATACGTCCTACGGGAGAAAGCAG
JQ349044.1.1440	D_0__Bacteria, D_1__Bacteroidetes, D_2__Bacteroidia, D_3__Flavobacteriales, D_4__Flavobacteriaceae, D_5__Flavobacterium, Ambiguous_taxa	63	0	0	0	0	0	0	0	63	0	0	0	CAGGCTTAACACATGCAAGTCGAGGGGTAGAGGAAGCTTGCTTCCTTGAGACCGGCGCACGGGTGCGTAACGCGTATGCAATCTACCTTGTACAGGGGGATAGCCCAGAGAAATTTGGATTAATACCCCATAGTGTAATGAATAGGCATCTAT
FM872533.1.1439	D_0__Bacteria, D_1__Proteobacteria, D_2__Alphaproteobacteria, D_3__Sphingomonadales, D_4__Sphingomonadaceae, D_5__Sphingomonas, Ambiguous_taxa	1	0	0	0	0	1	0	0	0	0	0	0	CATGCCTAACACATGCAAGTCGAACGATGCTTTCGGGCATAGTGGCGCACGGGTGCGTAACGCGTGGGAATCTGCCCTTAGGTTCGGAATAACCGTTGGAAACGACGGCTAATACCGGATGATATCGCGAGATCAAAGATTTATCGCCTGA
AJ534672.1.1438	D_0__Bacteria, D_1__Proteobacteria, D_2__Gammaproteobacteria, D_3__Pseudomonadales, D_4__Pseudomonadaceae, D_5__Pseudomonas, D_6__uncultured gamma proteobacterium	451	0	0	405	43	0	1	0	0	0	0	2	GCAGGCCTAACACATGCAAGTCGAGCGGATGAGAAGAGCTTGCTCTTCGAGTTAGCGGCGGACGGGTGAGTAATGCCTAGGAATCTGCCTGGTAGTGGGGGACAACGTTTCGAAAGGAACGCTAATACCGCATACGTCCTACGGGAGAAAGC
JQ926179.1.1490	D_0__Bacteria, D_1__Proteobacteria, D_2__Gammaproteobacteria, D_3__Pseudomonadales, D_4__Pseudomonadaceae, D_5__Pseudomonas, D_6__Pseudomonas sp. ANT7125	2	0	0	0	0	0	0	0	0	1	1	0	CAGGCCTAACACATGCAAGTCGGGCGGTAGAGAGAAGCTTGCTTCTCTTGAGAGCGGCGGACGGGTGAGTAATGCCTAGGAATCTGCCTGGTAGTGGGGGATAACGTTCGGAAACGGACGCTAATACCGCATACGTCCTACGGGAGAAAG
KY393344.1.1437	D_0__Bacteria, D_1__Actinobacteria, D_2__Actinobacteria, D_3__Micrococcales, D_4__Microbacteriaceae, D_5__Microbacterium, D_6__Microbacterium hydrothermale	1	0	0	0	0	0	0	1	0	0	0	0	TACCATGCAAGTCGAACGGTGAAGCCAAGCTTGCTTGGTGGATCAGTGGCGAACGGGTGAGTAACACGTGAGCAACCTGCCCTGGACTCTGGGATAAGCGCTGGAAACGGCGTCTAATACTGGATATGAGCCTCTTCCGCATGG
DQ076645.1.1436	D_0__Bacteria, D_1__Proteobacteria, D_2__Gammaproteobacteria, D_3__Pseudomonadales, D_4__Pseudomonadaceae, D_5__Pseudomonas, D_6__Pseudomonas sp. LDC-25	47	1	1	2	14	14	12	2	1	0	0	0	CAGGCCTACACATGCAAGTCGAGCGGATGACGGGAGCTTGCTCCTTGATTCAGCGGCGGACGGGTGAGTAATGCCTAGGAATCTGCCTGGTAGTGGGGGACAACGTTTCGAAAGGAACGCTAATACCGCATACGTCCTACGGGAGAAAGCAG
HQ018738.1.1436	D_0__Bacteria, D_1__Proteobacteria, D_2__Gammaproteobacteria, D_3__Pseudomonadales, D_4__Pseudomonadaceae, D_5__Pseudomonas, Ambiguous_taxa	1	0	0	0	0	0	1	0	0	0	0	0	CAGGCCTAACACATGCAAGTCGAGCGGTAGAGAGAAGCTTGCTTCTCTTGAGAGCGGCGGACGGGTGAGTAATGCCTAGGAATCTGCCTGGTAGGGGATAACGTTCGGAAACGGACGCTAATACCGCATACGTCCTACGGGAGAAAG
KC337201.1.1436	D_0__Bacteria, D_1__Proteobacteria, D_2__Gammaproteobacteria, D_3__Pseudomonadales, D_4__Pseudomonadaceae, D_5__Pseudomonas, D_6__uncultured Pseudomonas sp.	5	0	1	1	2	0	0	1	0	0	0	0	CAGGCCTAACACATGCAAGTCTAGCGGCAGCGGGAAAGTAGCCTGCTACTTTTGCCGGCGAGCGGCGGACGGGTGAGTAATGCCTAGGAATCTGCCTGGTAGTGGGGGACAACGTTTCGAAAGGAACGCTAATACCGCATACGTCCTACGGGA
KJ155688.1.1436	D_0__Bacteria, D_1__Bacteroidetes, D_2__Bacteroidia, D_3__Cytophagales, D_4__Spirosomaceae, D_5__Spirosoma, Ambiguous_taxa	3	0	0	0	0	0	1	0	0	1	0	1	CAGGCCTAATACATGCAAGTCGAGCGGGTAGCAATACCAGCGGCAAACGGGTGCGTAACGCGTAAGCAACCTGCCCACTACTGGGGGATAGCCTTGCGAAAGCGGGGGTAAACCCGCATGGTCCTTTTTTCTCACCTGAGGAGCTAGGTAA
KU922388.1.1436	D_0__Bacteria, D_1__Firmicutes, D_2__Bacilli, D_3__Bacillales, D_4__Staphylococcaceae, D_5__Staphylococcus, D_6__Staphylococcus hominis subsp. hominis	1	0	0	0	0	0	1	0	0	0	0	0	CAGTCGAGCGAACAGACGAGGAGCTTGCTCCTTTGACGTTAGCGGCGGACGGGTGAGTAACACGTGGGTAACCTACCTATAAGACTGGGATAACTTCGGGAAACCGGAGCTAATACCGGATAATATTTCGAACCG
KX066802.1.1436	D_0__Bacteria, D_1__Proteobacteria, D_2__Gammaproteobacteria, D_3__Pseudomonadales, D_4__Pseudomonadaceae, D_5__Pseudomonas, D_6__Pseudomonas sp.	1	0	0	0	0	0	0	1	0	0	0	0	TGCAAGTCGAGCGGATGAAGGGAGCTTGCTCCTGAATTCAGCGGCGGACGGGTGAGTAATGCCTAGGAATCTGCCTGGTAGTGGGGGACAACGTTTCGAAAGGAACGCTAATACCGCATACGTCCTACGGGAGAAAG
AY094491.1.1435	D_0__Bacteria, D_1__Actinobacteria, D_2__Actinobacteria, D_3__Corynebacteriales, D_4__Nocardiaceae, D_5__Rhodococcus, D_6__uncultured Rhodococcus sp.	1	0	0	1	0	0	0	0	0	0	0	0	GNGTCCTTAACACATGCAAGTCCGAGCGGTAAGGCCTTTCGGGGTACACGAGCGGCGAACGGGTGAGTAACACGTGGGTGATCTGCCCTGCACTTCGGGATAAGCCTGGGAAACTGGGTCTAATACCGGATATGACCTCCTATCGCATGGTGG
FPLL01005996.3.1437	D_0__Bacteria, D_1__Proteobacteria, D_2__Alphaproteobacteria, D_3__Caulobacterales, D_4__Caulobacteraceae, D_5__Brevundimonas, D_6__metagenome	2	0	0	0	1	0	0	0	0	1	0	0	CAGGCCTAACACATGCAAGTCGAACGGATCCTTCGGGATTAGTGGCGGACGGGTGAGTAACACGTGGGAACGTGCCCTTTGGTTCGGAACAACTCAGGGAAACTTGAGCTAATACCGGATAAGCCTTTGGAGGGAAAGATTTATCGCCATT
KT986003.1.1435	D_0__Bacteria, D_1__Proteobacteria, D_2__Gammaproteobacteria, D_3__Aeromonadales, D_4__Aeromonadaceae, D_5__Aeromonas, D_6__Aeromonas veronii	79	21	5	22	19	3	3	0	1	5	0	0	GGGGGGCGGCTACACATGCAAGTCGAGCGGCAGCGGGAAAGTAGCTTGCTACTTTTGCCGGCGAGCGGCGGACGGGTGAGTAATGCCTGGGGATCTGCCCAGTCGAGGGGGATAACTACTGGAAACGGTAGCTAATACCGCATACGCCCTACGGGGGAA
LN848746.1.1433	D_0__Bacteria, D_1__Proteobacteria, D_2__Gammaproteobacteria, D_3__Pseudomonadales, D_4__Moraxellaceae, D_5__Acinetobacter, Ambiguous_taxa	1	0	0	0	1	0	0	0	0	0	0	0	TTACCATGCAAGTCGAGCGGGGGAGATTGCTTCGGTAATTGACCTAGCGGCGGACGGGTGAGTAATACTTAGGAATCTGCCTATTAATGGGGGACAACATCTCGAAAGGGATGCTAATACCGCATACGCCCTACGGGGGAAAGCA
GQ385289.1.1438	D_0__Bacteria, D_1__Proteobacteria, D_2__Alphaproteobacteria, D_3__Sphingomonadales, D_4__Sphingomonadaceae, D_5__Sphingopyxis, Ambiguous_taxa	1	0	0	0	0	0	0	0	0	1	0	0	CATGCCTAACACATGCAAGTCGAACGAGACCTTCGGGTCTAGTGGCGCACGGGTGCGTAACGCGTGGGAATCTACCCTTGGGTTCGGAATAACTCAGAGAAATTTGAGCTAATACCGGATGATGTCGCAAGACCAAAGATTTATCGCC
HQ406760.1.1431	D_0__Bacteria, D_1__Proteobacteria, D_2__Gammaproteobacteria, D_3__Enterobacteriales, D_4__Enterobacteriaceae, D_5__Enterobacter, D_6__Enterobacter cloacae	1	0	0	0	0	0	0	0	0	0	1	0	AGGCCTAACACATGCAAGTCGAACGGCCGCACAGGGCGGCTTGCTCTCGGGTGACGAGTGGCGGACGGGTGAGTAATGTCTGGGAAACTGCCTGATGGAGGGGGATAACTACTGGAAACGGTAGCTAATACCGCATAACGTCGCAAGACCA
KX856089.1.1431	D_0__Bacteria, D_1__Proteobacteria, D_2__Gammaproteobacteria, D_3__Betaproteobacteriales, D_4__Burkholderiaceae, D_5__Delftia, D_6__Delftia sp.	1	0	0	0	1	0	0	0	0	0	0	0	CAGCCCTTACCATGCAAGTCGAACGGTAACAGGTCTTCGGACGCTGACGAGTGGCGAACGGGTGAGTAATACATCGGAACGTGCCCAGTCGTGGGGGATAACTACTCGAAAGAGTAGCTAATACCGCATACGATCTGAGGATGAAAGCGGG
AB362486.1.1429	D_0__Bacteria, D_1__Proteobacteria, D_2__Gammaproteobacteria, D_3__Betaproteobacteriales, D_4__Burkholderiaceae, D_5__Burkholderia-Caballeronia-Paraburkholderia, D_6__Burkholderia sp. KTC-1	1	0	0	0	1	0	0	0	0	0	0	0	ATGCCTATACACATGCAAGTCGAACGGCAGCACGGGTGCTTGCACCTGGTGGCGAGTGGCGAACGGGTGAGTAATACATCGGAACATGTCCAGTAGTGGGGGATAGCCCGGCGAAAGCCGGATTAATACCGCATACGATCTACGGATGAAA
KU937370.1.1429	D_0__Bacteria, D_1__Proteobacteria, D_2__Gammaproteobacteria, D_3__Betaproteobacteriales, D_4__Burkholderiaceae, D_5__Delftia, Ambiguous_taxa	1	0	0	0	0	0	0	0	0	1	0	0	CGGCTCCTTAACATGCAGTCGAACGGTAACAGGTCTTCGGACGCTGACGAGTGGCGAACGGGTGAGTAATACATCGGAACGTGCCCAGTCGTGGGGGATAACTACTCGAAAGAGTAGCTAATACCGCATACGATCTGAGGATGAAAGCGGG
FJ193956.1.1428	D_0__Bacteria, D_1__Proteobacteria, D_2__Gammaproteobacteria, D_3__Betaproteobacteriales, D_4__Burkholderiaceae, D_5__Janthinobacterium, D_6__uncultured Janthinobacterium sp.	377	26	0	2	66	4	127	1	5	145	0	1	CATGCCTTACACATGCAAGTCGAACGGCAGCACGGAGCTTGCTCTGGTGGCGAGTGGCGAACGGGTGAGTAATATATCGGAACGTACCCTAGAGTGGGGGATAACGTAGCGAAAGTTACGCTAATACCGCATACGATCTAAGGATGAAGGTGG
JF966209.1.1428	D_0__Bacteria, D_1__Proteobacteria, D_2__Gammaproteobacteria, D_3__Aeromonadales, D_4__Aeromonadaceae, D_5__Aeromonas, D_6__Aeromonas hydrophila subsp. hydrophila	6	0	0	4	1	0	0	0	0	0	0	1	TGCAGTCGAGCGGCAGCGGGAAAGTATCTTGCTACTTTTGCCGGCGAGCGGCGGACGGGTGAGTAATGCCTGGGGATCTGCCCAGTCGAGGGGGATAACTACTGGAAACGGTAGCTAATACCGCATACGCCCTACGG
KP997182.1.1428	D_0__Bacteria, D_1__Proteobacteria, D_2__Gammaproteobacteria, D_3__Aeromonadales, D_4__Aeromonadaceae, D_5__Aeromonas, D_6__Aeromonas sobria	5654	1725	536	1715	1084	153	222	7	28	173	0	11	GCGGCTAACACATGCAAGTCGAGCGGCAGCGGGAAAGTAGCTTGCTACTTTTGCCGGCGAGCGGCGGACGGGTGAGTAATGCCTGGGGATCTGCCCAGTCGAGGGGGATAACTACTGGAAACGGTAGCTAATACCGCATACGCCCTACGGGG
KT956992.1.1428	D_0__Bacteria, D_1__Proteobacteria, D_2__Gammaproteobacteria, D_3__Pseudomonadales, D_4__Pseudomonadaceae, D_5__Pseudomonas, D_6__Pseudomonas peli	49	49	0	0	0	0	0	0	0	0	0	0	CAGGCTACACATGCAGTCGAGCGGATGAGGGTAGCTTGCTATCTGATTCAGCGGCGGACGGGTGAGTAATGCCTAGGAATCTGCCTGGTAGTGGGGGACAACGTTTCGAAAGGAACGCTAATACCGCATACGTCCTACGGGAGAAAGTG
KY593170.1.1427	D_0__Bacteria, D_1__Proteobacteria, D_2__Gammaproteobacteria, D_3__Pseudomonadales, D_4__Pseudomonadaceae, D_5__Pseudomonas, D_6__Pseudomonas putida	12	3	2	0	2	2	3	0	0	0	0	0	GGCCTAACACATGCAAGTCGAGCGGATGACGGGAGATTGCTCCTTGATTCAGCGGCGGACGGATGAGTAATGCCTAGGAATCTGCCTGGTAGTGGGGGACAACGTTTCGAAAGGAACGCTAATACCGCATACGTCCTACGGGAGAAAGC
JQ723715.1.1431	D_0__Bacteria, D_1__Proteobacteria, D_2__Alphaproteobacteria, D_3__Sphingomonadales, D_4__Sphingomonadaceae, D_5__Sphingomonas, Ambiguous_taxa	2	0	0	2	0	0	0	0	0	0	0	0	CATGCCTAACACATGCAAGTCGAACGAGACCTTCGGGTCTAGTGGCGCACGGGTGCGTAACGCGTGGGAATCTGCCCTTGGGTTCGGAATAACTCGCCGAAAGGCGTGCTAATACCGGATGATGTCGCAAGACCAAAGATTTATCGCCCAAG
KF799356.1.1426	D_0__Bacteria, D_1__Proteobacteria, D_2__Alphaproteobacteria, D_3__Rhodobacterales, D_4__Rhodobacteraceae, Ambiguous_taxa, Ambiguous_taxa	1	0	0	0	0	0	1	0	0	0	0	0	CAGGCTTAACACATGCAAGTCGAGCGCTCTCTTCGGAGGGAGCGGCGGACGGGTTAGTAACGCGTGGGAACGTACCCAGATCTAAGGAATAGCCACTGGAAACGGTGAGTAATACCTTATACGCCCTTCGGGGGAAAGATTTATCGGATTT
JX945363.1.1425	D_0__Bacteria, D_1__Proteobacteria, D_2__Gammaproteobacteria, D_3__Pseudomonadales, D_4__Moraxellaceae, D_5__Acinetobacter, Ambiguous_taxa	47	0	0	0	0	0	0	0	0	47	0	0	CAGGCTTAACACATGCAAGTCGAGCGGGCGAGGTTGCTTCGGTAACTGAGCTAGCGGCGGACGGGTGAGTAATGCTTAGGAATCTGCCTATTAGTGGGGGACAACATTCCGAAAGGAATGCTAATACCGCATACGCCCTACGGGAGAAAGC
JQ513860.1.1424	D_0__Bacteria, D_1__Proteobacteria, D_2__Alphaproteobacteria, D_3__Sphingomonadales, D_4__Sphingomonadaceae, D_5__Sphingomonas, Ambiguous_taxa	55	0	0	0	0	0	0	55	0	0	0	0	CATGCCTAACACATGCAAGTCGAACGAAGGCTTCGGCCTTAGTGGCGCACGGGTGCGTAACGCGTGGGAATCTGCCCTTAGGTTCGGAATAACAGTTAGAAATGACTGCTAATACCGGATGATGACGAAAGTCCAAAGATTTATCGCCTGAG
JX048574.1.1424	D_0__Bacteria, D_1__Actinobacteria, D_2__Actinobacteria, D_3__Propionibacteriales, D_4__Propionibacteriaceae, D_5__Cutibacterium, D_6__bacterium NLAE-zl-G319	14	0	3	0	0	0	7	0	3	0	1	0	CATGCAGTCGAACGGAAAGGCCCTGCTTTTGTGGGGTGCTCGAGTGGCGAACGGGTGAGTAACACGTGAGTAACCTGCCCTTGACTTTGGGATAACTTCAGGAAACTGGGGCTAATACCGGATAGGAGCTCCTGCTGCATG
KJ127996.1.1518	D_0__Bacteria, D_1__Proteobacteria, D_2__Alphaproteobacteria, D_3__Rhizobiales, D_4__Rhizobiaceae, D_5__Allorhizobium-Neorhizobium-Pararhizobium-Rhizobium, Ambiguous_taxa	4	0	0	0	0	0	0	0	0	4	0	0	GAGGGGAGCGGCAGACGGGTGAGTAACGCGTGGGAACGTACCCTTTTCTACGGAATAACGCATGGAAACGTGTGCTAATACCGTATACGCCCTTAGGGGGAAAGATTTATCGGAGAAGGA
HQ829838.1.1423	D_0__Bacteria, D_1__Proteobacteria, D_2__Gammaproteobacteria, D_3__Betaproteobacteriales, D_4__Burkholderiaceae, Ambiguous_taxa, Ambiguous_taxa	2	0	0	0	0	0	0	1	0	1	0	0	GGGTGCTTACCATGCAGTCGACGGCAGCACGGAGCTTGCTCTGGTGGCGAGTGGCGAACGGGTGAGTAATATATCGGAACGTACCCAAGAGTGGGGGATAACGTAGCGAAAGTTACGCTAATACCGCATACGATCTAAGGATGAAAGC
JX048303.1.1423	D_0__Bacteria, D_1__Actinobacteria, D_2__Actinobacteria, D_3__Propionibacteriales, D_4__Propionibacteriaceae, D_5__Cutibacterium, Ambiguous_taxa	6	0	0	0	1	0	3	0	0	0	2	0	CTTACCATGCAAGTCGAACGGAAAGGCCCTGCTTTTGTGGGGTGCTCGAGTGGCGAACGGGTGAGTAACACGTGAGTAACCTGCCCTTGACTTTGGGATAACTTCAGGAAACTGGGGCTAATACCGGATAGGAGCTCCTGCTGCAT
LK056647.1.1423	D_0__Bacteria, D_1__Proteobacteria, D_2__Alphaproteobacteria, D_3__Sphingomonadales, D_4__Sphingomonadaceae, D_5__Novosphingobium, Ambiguous_taxa	3	0	0	0	0	0	0	0	0	3	0	0	CATGCCTAGACATGCAGTCGAACGAAGGCTTCGGCCTTAGTGGCGCACGGGTGCGTAACGCGTGGGAATCTGCCCCTCGGTTCGGAATAACAGTTAGAAATGACTGCTAATACCGGATGATGACTTCGGTCCAAAGATTTATCGCCGAGG
KC734110.1.1421	D_0__Bacteria, D_1__Proteobacteria, D_2__Gammaproteobacteria, D_3__Pseudomonadales, D_4__Moraxellaceae, D_5__Acinetobacter, Ambiguous_taxa	2	0	0	0	1	0	1	0	0	0	0	0	ACGGCTACCTGCAAGTCGAGCGGAGATGAGGTGCTTGCACCTTATCTTAGCGGCGGACGGGTGAGTAATGCTTAGGAATCTGCCATTTAGTGGGGGACAACATTCCGAAAGGAATGCTAATACCGCATACGTCCTACGGGAGAAAGCA
KP997185.1.1421	D_0__Bacteria, D_1__Proteobacteria, D_2__Gammaproteobacteria, D_3__Aeromonadales, D_4__Aeromonadaceae, D_5__Aeromonas, Ambiguous_taxa	5	1	0	0	2	1	1	0	0	0	0	0	GGGGGCGGCTACACATGCAAGTCGAGCGGCAGCGGGAAAGTAGCTTGCTACTTTTGCCGGCGAGCGGCGGACGGGTGAGTAATGCCTGGGGATCTGCCCAGTCGAGGGGGATAACTACTGGAAACGGTAGCTAATACCGCATACGCCCTACGGGGGAAA
JQ451930.1.1420	D_0__Bacteria, D_1__Proteobacteria, D_2__Gammaproteobacteria, D_3__Betaproteobacteriales, D_4__Neisseriaceae, D_5__Neisseria, D_6__uncultured bacterium	2	0	0	0	0	0	0	0	0	0	0	2	CATGCTTTACACATGCAAGTCGGACGGCAGCACAGAGAAGCTTGCTTCTTGGGTGGCGAGTGGCGAACGGGTGAGTAACATATCGGAACGTACCGAGTAATGGGGGATAACTAATCGAAAGATTAGCTAATACCGCATATTCTCTGAGGAG
HQ809937.1.1419	D_0__Bacteria, D_1__Actinobacteria, D_2__Actinobacteria, D_3__Propionibacteriales, D_4__Propionibacteriaceae, D_5__Cutibacterium, D_6__uncultured organism	1	0	0	0	0	0	0	0	1	0	0	0	CTTAACACATGCAAGTCGAACGGAAAGGCCCTGCTTTTGTGGGGTGCTCGAGTGGCGAACGGGAGAGTAACACGTGAGTAACCTGCCCTTGACTTTGGGATAACTTCAGGAAACTGGGGCTAATACCGGATAGGAGCTCCTGCTGC
KJ621597.1.1419	D_0__Bacteria, D_1__Proteobacteria, D_2__Gammaproteobacteria, D_3__Enterobacteriales, D_4__Enterobacteriaceae, D_5__Brenneria, Ambiguous_taxa	3	0	0	0	2	0	1	0	0	0	0	0	CTACACATGCAGTCGAGCGGCAGCGGAAAGTAGCTTGCTACTTTGCCGGCGAGCGGCGGACGGGTGAGTAATGTCTGGGGATCTGCCTGATGGAGGGGGATAACTACTGGAAACGGTAGCTAATACCGCATAATCTCGGAAGAG
EU050837.1.1417	D_0__Bacteria, D_1__Verrucomicrobia, D_2__Verrucomicrobiae, D_3__Opitutales, D_4__Puniceicoccaceae, D_5__Pelagicoccus, D_6__uncultured gamma proteobacterium	16	16	0	0	0	0	0	0	0	0	0	0	CAGGCTTAACACATGCAAGTCGAGCGGAAACGAAAGTAGCTTGCTACTAGGCGTCGAGCGGCGGACGGGTGAGTAATGCTTAGGAATCTACCGAGTAGTGGGGGATAGCCATTGGAAACGATGATTAATACCGCATATATCCTACGGGGGAA
EF116591.1.1416	D_0__Bacteria, D_1__Proteobacteria, D_2__Alphaproteobacteria, D_3__Rhizobiales, D_4__Beijerinckiaceae, D_5__Methylobacterium, D_6__Methylobacterium aminovorans	3	0	0	0	0	0	0	3	0	0	0	0	CAGGCTTAACACATGCAAGTCGAGCGGGCACCTTCGGGTGTCAGCGGCAGACGGGTGAGTAACACGTGGGAACGTGCCCTTCGGTTCGGAATAACTCAGGGAAACTTGAGCTAATACCGGATACGCCCTTTTGGGGAAAGGTTTACTGCCGAA
HQ818613.1.1416	D_0__Bacteria, D_1__Actinobacteria, D_2__Actinobacteria, D_3__Propionibacteriales, D_4__Propionibacteriaceae, D_5__Cutibacterium, D_6__uncultured organism	3	0	1	1	0	0	1	0	0	0	0	0	CGTGCTTAACACATGCAAGTCGAACGGAAAGGCCCTGCTTTTGTGGGGTGCTCGAGTGGCGAACGGGTGAGTAACACGTGAGTAACCTGCCCTTGACTTTGGGATAACTTCAGGAAACTGGAGCTAATACCGGATAGGAGCTCCTGCTGCAT
AF132878.1.1415	D_0__Bacteria, D_1__Proteobacteria, D_2__Gammaproteobacteria, D_3__Alteromonadales, D_4__Shewanellaceae, D_5__Shewanella, D_6__Shewanella frigidimarina	2	0	0	2	0	0	0	0	0	0	0	0	AGGCCTAACACATGCAAGTCGAGCGGTAACACAAGGGAGCTTGCTTCTGAGGTGACGAGCGGCGGACGGGTGAGTAATGCCTAGGGATCTGCCCAGTCGAGGGGGATAACAGTTGGAAACGACTGCTAATACCGCATACGCCCTACGGGGG
HQ418844.1.1415	D_0__Bacteria, D_1__Proteobacteria, D_2__Gammaproteobacteria, D_3__Pseudomonadales, D_4__Pseudomonadaceae, D_5__Pseudomonas, D_6__Pseudomonas sp. TB326	3	0	0	0	3	0	0	0	0	0	0	0	ACATTGTCAAGTCGAGCGGATGACGGGAGCTTGCTCCTTGATTCAGCGGCGGACGGGTGAGTAATGCCTAGGAATCTGCCTGGTAGTGGGGGACAACGTTTCGAAAGGAACGCTAATACCGCATACGTCCTACGGGAGAAAGCA
LN558645.1.1414	D_0__Bacteria, D_1__Proteobacteria, D_2__Gammaproteobacteria, D_3__Betaproteobacteriales, D_4__Burkholderiaceae, D_5__Comamonas, D_6__Comamonas aquatica	6	0	0	0	1	1	1	0	0	3	0	0	AGAGCCTTACCATGCAAGTCGAACGGTAACAGGTCTTCGGATGCTGACGAGTGGCGAACGGGTGAGTAATACATCGGAACGTGCCTAGTAGTGGGGGATAACTACTCGAAAGAGTGGCTAATACCGCATGAGATCTACGGATGAAAGCAGGGGA
DQ814980.1.1413	D_0__Bacteria, D_1__Proteobacteria, D_2__Gammaproteobacteria, D_3__Aeromonadales, D_4__Aeromonadaceae, D_5__Aeromonas, D_6__uncultured bacterium	598	451	20	69	33	6	10	0	2	7	0	0	GCAGGCCTAACACATGCAAGTCGAGCGGCAGCGGGAAAGTAGCTTGCTACTTTTGCCGGCGAGCGGCGGACGGGTGAGTAATGCCTGGGGATCTGCCCAGTCGAGGGGGATAACTACTGGAAACGGTAGCTAATACCGCATGCGCCCTACGGG
EU695211.1.1413	D_0__Bacteria, D_1__Proteobacteria, D_2__Gammaproteobacteria, D_3__Pseudomonadales, D_4__Pseudomonadaceae, D_5__Pseudomonas, D_6__Pseudomonas sp. M1-8	3	0	0	0	0	0	0	0	0	2	0	1	CAGGCCTAACACATAGCAAGTCGAGCGGTAGAGAGAAGCTTGCTTCTCTTGAGAGCGGCGGACGGGTGAGTAATGCCTAGGAATCTGCCTGGTAGTGGGGGATAACGTTCGGAAACGGACGCTAATACCGCATACGTCCTACGGGAGAAAGCAG
FJ191927.1.1417	D_0__Bacteria, D_1__Proteobacteria, D_2__Alphaproteobacteria, D_3__Rhizobiales, D_4__Beijerinckiaceae, D_5__Methylobacterium, D_6__uncultured Methylobacterium sp.	113	0	0	0	0	0	0	113	0	0	0	0	GCAGGCTTAACACATGCAAGTCGAGCGGGCATCCTTGTGGTGTCAGCGGCAGACGGGTGAGTAACGCGTGGGAACGTGCCCTTCGGTTCGGAATAACTCGGGGAAACTTGAGCTAATACCGGATACGTGCGAGAGCAGAAAGGTTTACTGCCGAAG
HQ754401.1.1411	D_0__Bacteria, D_1__Firmicutes, D_2__Bacilli, D_3__Bacillales, D_4__Staphylococcaceae, D_5__Staphylococcus, D_6__uncultured organism	90	0	0	0	0	0	30	0	1	0	59	0	CGTGCCTAATACATGCAAGTCGAGCGAACAGACGAGGAGCTTGCTCCTCTGACGTTAGCGGCGGACGGGTGAGTAACACGTGGATAACCTACCTATAAGACTGGGATAACTTCGGGAAACCGGAGCTAATACCAGATAACATGTTGAACCGC
KY190699.1.1411	D_0__Bacteria, D_1__Proteobacteria, D_2__Alphaproteobacteria, D_3__Sphingomonadales, D_4__Sphingomonadaceae, D_5__Sphingomonas, D_6__uncultured bacterium	3	0	1	2	0	0	0	0	0	0	0	0	CAGGCTTAACACATGCAAGTCGAACGCGTGTAGCAATACACGAGTGGCGCACGGGTGAGTAACGCGTGGATATCTGCCTTTTGGTTCGGAATAACTCCGGGAAACTGGAGCTAATACCGGATGGTTCCTTCGGGATAAAGATTTATCGCCA
FJ191530.1.1410	D_0__Bacteria, D_1__Proteobacteria, D_2__Alphaproteobacteria, D_3__Caulobacterales, D_4__Caulobacteraceae, D_5__uncultured, D_6__uncultured bacterium	1	0	0	0	0	0	0	1	0	0	0	0	AGGCCTAACACATGCAAGTCGAACGAACTCTTCGGAGTTAGTGGCGGACGGGTGAGTAACACGTGGGAACGTGCCTTTAGGTTCGGAATAACTCAGGGAAACTTGTGCTAATACCGAATGTGCCCTTCGGGGGAAAGATTTATCGCCTTTAG
HE589815.1.1408	D_0__Bacteria, D_1__Proteobacteria, D_2__Alphaproteobacteria, D_3__Rhizobiales, D_4__Rhizobiaceae, D_5__Allorhizobium-Neorhizobium-Pararhizobium-Rhizobium, D_6__uncultured bacterium	6	0	0	0	0	0	0	0	0	0	6	0	CAGGCTTAACACATGCAAGTCGAGCGGGCACTTCGGTGTCAGCGGCGGACGGGTGAGTAACGCGTGGGAACGTGCCTTCTGGTTCGGAATAACTCAGGGAAACTTGAGCTAATACCGGATACGCCCTTTTGGGGAAAGGTTTACTGCCGG
KP975357.1.1408	D_0__Bacteria, D_1__Proteobacteria, D_2__Gammaproteobacteria, D_3__Aeromonadales, D_4__Aeromonadaceae, D_5__Aeromonas, D_6__uncultured bacterium	79	20	12	6	24	3	0	1	6	0	5	2	GCAGGCCTAACACATGCAAGTCGAGCGGCAGCGGGAAAGTAGCTTGCTACTTTTGCCGGCGAGCGGCGGACGGGTGAGTAATGCCTGGGAAATTGCCCAGTCGAGGGGGATAACAGTTGGAAACGACTGCTAGTACCGCATACGCCCTACGGG
AF541930.1.1407	D_0__Bacteria, D_1__Proteobacteria, D_2__Gammaproteobacteria, D_3__Alteromonadales, D_4__Alteromonadaceae, D_5__Rheinheimera, Ambiguous_taxa	20	8	1	4	2	3	0	0	1	1	0	0	ACACATACAAGTGGAGCGGGGTTTTCGGACCTAGCGGCGGACGGGTGAGTAATGCGTAGGAAGCTACCCGACAGAGGGGGATACCAGTTGGAAACGACTGTTAATACCGCATAATGTCTACGGACCAAAGTGTGGGACCTTCG
DQ814240.1.1407	D_0__Bacteria, D_1__Proteobacteria, D_2__Alphaproteobacteria, D_3__Rhizobiales, D_4__Rhizobiaceae, D_5__Allorhizobium-Neorhizobium-Pararhizobium-Rhizobium, D_6__uncultured bacterium	228	0	0	0	0	0	0	0	1	225	0	2	CAGGCTTAACACATGCAAGTCGAGCGCCCCGCAAGGGGAGCGGCAGACGGGTGAGTAACGCGTGGGAACGTACCCTTTTCTACGGATTAACGCATGGAAACGTGTGCTAATACCGTATACGCCCTATGGGGGAAAGATTTATCGGAGAAGGA
GQ374920.1.1407	D_0__Bacteria, D_1__Proteobacteria, D_2__Gammaproteobacteria, D_3__Alteromonadales, D_4__Alteromonadaceae, D_5__Rheinheimera, Ambiguous_taxa	4	0	0	1	0	1	0	0	2	0	0	0	GCGCNGCTACCATGCAAGTCGAGCGGGGTTTTCGGACCTAGCGGCGGACGGGTGAGTAATGCGTAGGAAGCTACCCGATAGAGGGGGATACCAGTTGGAAACGACTGTTAATACCGCATAATGTCTACGGACCAAAGTGTGGGACCTTCGGG
KF911222.1.1407	D_0__Bacteria, D_1__Proteobacteria, D_2__Alphaproteobacteria, D_3__Rhizobiales, D_4__Rhizobiaceae, D_5__Aquamicrobium, Ambiguous_taxa	81	0	0	0	0	1	1	0	0	79	0	0	CAGGCTTAACACATGCAAGTCGAACGCCCCGCAAGGGGAGTGGCAGACGGGTGAGTAACGCGTGGGAACGTACCCTTTACTACGGAATAACTCAGGGAAACTTGTGCTAATACCGTATGTGCCCTTCGGGGGAAAGATTTATCGGTAAAGGA
KJ187969.1.1407	D_0__Bacteria, D_1__Proteobacteria, D_2__Gammaproteobacteria, D_3__Betaproteobacteriales, D_4__Burkholderiaceae, D_5__Paucibacter, Ambiguous_taxa	7	0	0	0	4	0	0	0	2	1	0	0	TGCCTTACCTGCAGTCGAACGGTAACAGGTTAAGCTGACGAGTGGCGAACGGGTGAGTAATGTATCGGAACGTGCCCAGTCGTGGGGGATAACTACTCGAAAGAGTGGCTAATACCGCATACGACCTGAGGGTGAAAGCGGGGGAC
FJ593717.1.1405	D_0__Bacteria, D_1__Proteobacteria, D_2__Alphaproteobacteria, D_3__Rhizobiales, D_4__Beijerinckiaceae, D_5__Methylobacterium, Ambiguous_taxa	32	4	0	0	0	0	0	28	0	0	0	0	CAGGCTTAACACATGCAAGTCGAGCGGGCACTTCGGTGTCAGCGGCGGACGGGTGAGTAACGCGTGGGAACGTGCCCTCTGGTTCGGAATAACTCAGGGAAACTTGAGCTAATACCGGATACGCCCTTTTGGGGAAAGGCTTGCTGCCGGAG
GU647069.1.1405	D_0__Bacteria, D_1__Proteobacteria, D_2__Gammaproteobacteria, D_3__Pseudomonadales, D_4__Pseudomonadaceae, D_5__Pseudomonas, D_6__uncultured bacterium	1	0	0	0	0	0	0	0	1	0	0	0	CAGGCCTAACACATGCAAGTCGAGCGGATGAGGGGAGCTTGCTCCCTGATTTAGCGGCGGACGGGTGAGTAATGCCTAGGAATCTGCCTGGTAGTGGGGGATAACGTTCCGAAAGGAACGCTAATACCGCATACGTCCTACGGGAGAAAG
AY856843.1.1404	D_0__Bacteria, D_1__Proteobacteria, D_2__Gammaproteobacteria, D_3__Betaproteobacteriales, D_4__Burkholderiaceae, D_5__Herbaspirillum, D_6__Herbaspirillum sp. 27	2	0	0	0	0	0	2	0	0	0	0	0	AGGCCTAACACATGCAAGTCGAACGGCAGCACAGGAGCTTGCTCCTGATGGCGAGTGGCGAACGGGTGAGTAATATATCGGAACGTGCCCTAGAGTGGGGGATAACTAGTCGAAAGACTAGCTAATACCGCATACGATCTACGGATGAAAG
FJ193549.1.1417	D_0__Bacteria, D_1__Proteobacteria, D_2__Alphaproteobacteria, D_3__Caulobacterales, D_4__Caulobacteraceae, D_5__Brevundimonas, D_6__uncultured Brevundimonas sp.	1	0	0	0	0	0	0	1	0	0	0	0	CAGGCCTAACACATGCAGTCGAACGAACTCTTCGGAGTTAGTGGCGGACGGGTGAGTAACACGTGGGAACGTGCCTTTAGGTTCGGAATAACTCAGGGAAACTTGTGCTAATACCGAATGTGCCCTTCGGGGGAAAGATTTATCGCCTTTA
HQ806746.1.1403	D_0__Bacteria, D_1__Proteobacteria, D_2__Alphaproteobacteria, D_3__Rhizobiales, D_4__Rhizobiaceae, D_5__uncultured, D_6__uncultured organism	223	0	0	0	223	0	0	0	0	0	0	0	AGGCTTAACACATGCAAGTCGAGCGCACCATTTATGGTGAGCGGCAGACGGGTGAGTAATGTATGGGAATCTACCTATTACTACGGAATAACACAGAGAAATTTGTGCTAATACCGTATAGTTCCGAGAGGATAAAGATTTATCGGTAATA
DQ799548.1.1400	D_0__Bacteria, D_1__Bacteroidetes, D_2__Bacteroidia, D_3__Bacteroidales, D_4__Bacteroidaceae, D_5__Bacteroides, D_6__uncultured bacterium	1	0	0	0	0	0	0	0	0	1	0	0	CAGGCTTAACACATGCAAGTCGAGGGGCAGCATGGTCTTAGCTTGCTAAGGCTGATGGCGACCGGCGCACGGGTGAGTAACACGTATCCAACCTGCCGTCTACTCTTGGCCAGCCTTCTGAAAGGAAGATTAATCCAGGGTGGCATCATGA
GU179827.1.1400	D_0__Bacteria, D_1__Firmicutes, D_2__Clostridia, D_3__Clostridiales, D_4__Syntrophomonadaceae, D_5__Pelospora, D_6__uncultured Firmicutes bacterium	15	2	2	4	7	0	0	0	0	0	0	0	GCAGGCCTAACACATGCAAGTCGAGCGGCAGCACAAGGGAGTTTACTTCTGAGGTGGCGAGCGGCGGACGGGTGAGTAATGCCTAGGGATCTGCCCAGTCGAGGGGGATAACAATTGGAAACGACTGCTAATACCGCATACGCCCTACGGGGGAA
KM035949.1.1400	D_0__Bacteria, D_1__Proteobacteria, D_2__Alphaproteobacteria, D_3__Rhizobiales, D_4__Beijerinckiaceae, D_5__Bosea, Ambiguous_taxa	3	0	0	3	0	0	0	0	0	0	0	0	GCGCCGCTTACCATGCAAGTCGAACGGGCACTTCGGTGCTAGTGGCAGACGGGTGAGTAACGCGTGGGAACGTGCCTTTCGGTTCGGAATAATCCAGGGAAACTTGGACTAATACCGGATACGCCCTTCGGGGGAAAGATTTATCGCCGAAAGA
JF697466.1.1399	D_0__Bacteria, D_1__Proteobacteria, D_2__Gammaproteobacteria, D_3__Betaproteobacteriales, D_4__Chromobacteriaceae, D_5__Vogesella, D_6__uncultured bacterium	9	0	1	2	2	2	1	0	0	1	0	0	AATGCTTTACACATGCAAGTCGAACGGTAACAGGGTGCTTGCACCGCTGACGAGTGGCGAACGGGTGAGTAATGCGTCGGAACGTGCCGAGTAGTGGGGGATAACGCAGCGAAAGTTGTGCTAATACCGCATACGTACTGAGGTAGAAAGTGGGGG
AY569007.1.1421	D_0__Bacteria, D_1__Proteobacteria, D_2__Alphaproteobacteria, D_3__Caulobacterales, D_4__Caulobacteraceae, D_5__Brevundimonas, D_6__Nitrobacteria hamadaniensis	4	0	0	0	0	0	0	0	3	1	0	0	GCGGCCTACCATGCAGTCGAACGGATCCTTCGGGATTAGTGGCGGACGGGTGAGTAACACGTGGGAACGTGCCCTTTGGTTCGGAACAACTCAGGGAAACTTGAGCTAATACCGGATGTGCCCTTCGGGGGAAAGATTTATCGCCATTG
FJ894379.1.1398	D_0__Bacteria, D_1__Proteobacteria, D_2__Gammaproteobacteria, D_3__Pseudomonadales, D_4__Pseudomonadaceae, D_5__Pseudomonas, D_6__uncultured bacterium	1	0	0	0	0	0	0	0	0	0	1	0	AGGCCTAACATTTGCAAGTCGAGCGGTAGAGAGAAGCTTGCTTTTCTTGAGAGCGGCGGACGGGTGAGTAATGCCTAGGAATCTGCCTGGTAGTGGGGGATAACGTTCGGAAACGGACGCTAATACCGCATACGTCCTACGGGAGAAAGCAG
KF843132.1.1398	D_0__Bacteria, D_1__Proteobacteria, D_2__Gammaproteobacteria, D_3__Enterobacteriales, D_4__Enterobacteriaceae, D_5__Escherichia-Shigella, D_6__uncultured bacterium	1	0	0	0	0	0	0	0	0	0	0	1	CAGGCCTAACACATGCAAGTCGAACGGTAACAGGAAGCAGCTTGCTGCTTCGCTGACGAGTGGCGGACGGGTGAGCAATGTCTGGGAAACTGCCTGATGGAGGGGGATAACTACTGGAAACGGTAGCTAATACCGCATAACGTCGCAAG
KU713130.1.1398	D_0__Bacteria, D_1__Proteobacteria, D_2__Gammaproteobacteria, D_3__Pseudomonadales, D_4__Moraxellaceae, D_5__Acinetobacter, D_6__uncultured bacterium	1	1	0	0	0	0	0	0	0	0	0	0	CAGGCTTAACACATGCAAGTCGAGCGGGGAAAGGTAGCTTGCTACTGGACCTAGCGGCGGACGGGTGAGTAATGCTTAGGAATCTGCCTATTAGTGGGGGACAACATTCCGAAAGGAATGCTAATACCGCATACGTCCTACGGGAGAAAGC
DQ803190.1.1397	D_0__Bacteria, D_1__Proteobacteria, D_2__Gammaproteobacteria, D_3__Pseudomonadales, D_4__Pseudomonadaceae, D_5__Pseudomonas, D_6__uncultured bacterium	1	1	0	0	0	0	0	0	0	0	0	0	CAGGCCTAACACATGCAAGTCGAGCGGATGATGGGAGCTTGCTCCCGGATTCAGCGGCGGACGGGTGAGTAATGCCTAGGAATCTGCCTGGTAGTGGGGGACAACGTTTCGAAAGGAACGCTAATACCGCATACGTCCTACGGGAGAAAGCA
EU538626.1.1397	D_0__Bacteria, D_1__Proteobacteria, D_2__Gammaproteobacteria, D_3__Pseudomonadales, D_4__Pseudomonadaceae, D_5__Pseudomonas, D_6__uncultured bacterium	2	0	0	0	0	0	0	0	0	1	0	1	CAGGCCTAACACATGCAAGTCGAGCGGTAGAGAGAAGCTTGCTTTTCTTGAGAGCGGCGGACGGGTGAGTAATGCCTTGGAATCTGCCTGGTAGTGGGGGATAACGTTCGGAAACGGACGCTAATACCGCATACGTCCTACGGGAGAAAG
KY053155.1.1397	D_0__Bacteria, D_1__Proteobacteria, D_2__Alphaproteobacteria, D_3__Rhodobacterales, D_4__Rhodobacteraceae, D_5__Paracoccus, Ambiguous_taxa	176	0	0	0	0	0	176	0	0	0	0	0	CAGGCCTAACACATGCAAGTCGAGCGCCCTTTCGGGGGAGCGGCGGACGGGTGAGTAACGCGTGGGAATATGCCCTTCTCTACGGAATAGCCTCGGGAAACTGAGAGTAATACCGTATACGCCCTTAGGGGGAAAGATTTATCGGGGAAGGA
EF515488.1.1396	D_0__Bacteria, D_1__Proteobacteria, D_2__Gammaproteobacteria, D_3__Pseudomonadales, D_4__Pseudomonadaceae, D_5__Pseudomonas, D_6__uncultured bacterium	3	0	0	0	0	0	0	0	0	0	1	2	CAGGCCTAACACATGCAAGTCGAGCGGTAGAGAGAAGCTTGCTTCTCTTGAGAGCGGCGGACGGGTGAGTAATGCCTAGGAATCTGCCTGGTAGTGGGGGATAACGTTCGGAACCGGACGCTAATACCGCATACGTCCTACGGGAGAAAG
EU510272.1.1396	D_0__Bacteria, D_1__Proteobacteria, D_2__Gammaproteobacteria, D_3__Pseudomonadales, D_4__Moraxellaceae, D_5__Acinetobacter, D_6__uncultured bacterium	49	3	9	0	21	3	6	0	0	7	0	0	CAGGCTTAACACATGCAAGTCGAGCGGAGATGAGGTGCTTGCACCTTATCTTAGCGGCGGACGGGTGAGTAATGCTTAGGAATCTGCCTATTAGTGGGGGACAACATTTCGAAAGGAATGCTAATACCGCATACGTCCTACGGGAGAAAGC
KP196823.1.1396	D_0__Bacteria, D_1__Proteobacteria, D_2__Gammaproteobacteria, D_3__Betaproteobacteriales, D_4__Burkholderiaceae, D_5__Rhodoferax, D_6__Rhodoferax saidenbachensis	3	0	0	0	3	0	0	0	0	0	0	0	GCAGTCGAACGGCAGCACGGGAGCAATCCTGGTGGCGAGTGGCGAACGGGTGAGTAATATATCGGAACGTGCCCAGTCGTGGGGGATAACGTAGCGAAAGCTACGCTAATACCGCATACGATCTACGGATGAAAGCG
EU050695.1.1395	D_0__Bacteria, D_1__Proteobacteria, D_2__Gammaproteobacteria, D_3__Pseudomonadales, D_4__Moraxellaceae, D_5__Acinetobacter, Ambiguous_taxa	4	0	0	4	0	0	0	0	0	0	0	0	GTCGAGCGGAGCGAGGGTGCTTGCACCTTAGCTTAGCGGCGGACGGGTGAGTAATGCTTAGGAATCTGCCTATTAGTGGGGGACAACGTTTCGAAAGGAACGCTAATACCGCATACGTCCTACGGGAGAAAG
FJ557971.1.1395	D_0__Bacteria, D_1__Firmicutes, D_2__Bacilli, D_3__Lactobacillales, D_4__Streptococcaceae, D_5__Streptococcus, D_6__uncultured bacterium	18	0	0	0	0	0	1	0	14	0	3	0	CGTGCTTAACACATGCAAGTCGAACGGAAAGGCCCTGCTTGCAGGGTACTCGAGTGGCGAACGGGTGAGTAACACGTGGGTGATCTGCCCTGCACTTCGGGATAAGCCTGGGAAACTGGGTCTAATACCGGATAGGAGCCATTTTTAGTGTG
KX672554.1.1394	D_0__Bacteria, D_1__Proteobacteria, D_2__Gammaproteobacteria, D_3__Xanthomonadales, D_4__Xanthomonadaceae, D_5__Stenotrophomonas, D_6__uncultured Stenotrophomonas sp.	1	0	0	0	0	0	1	0	0	0	0	0	AGGCCTAACACATGCAAGTCGAACGGCAGCACAGGAGAGCTTGCTCTCTGGGTGGCAAGTGGCGGACGGGTGAGGAATACATCGGAATCTACTCTGTCGTGGGGGATAACGTAGGGAAACTTACGCTAATACCGCATACGACCTACGG
FJ976546.1.1393	D_0__Bacteria, D_1__Proteobacteria, D_2__Gammaproteobacteria, D_3__Enterobacteriales, D_4__Enterobacteriaceae, D_5__Enterobacter, Ambiguous_taxa	1	0	0	0	0	0	0	0	0	0	0	1	GGCCTACACATGCAGTCGAACGGTAACAGGAAGCAGCTTGCTGCTTCGCTGACGAGTGGCGGACGGGTGAGTAATGTCTGGGAAACTGCCTGATGGAGGGGGATAACTACTGGAAACGGTAGCTAATACCGCATAACGTCGCAAGAC
KF083840.1.1393	D_0__Bacteria, D_1__Firmicutes, D_2__Negativicutes, D_3__Selenomonadales, D_4__Veillonellaceae, D_5__Veillonella, D_6__uncultured bacterium	1	0	0	0	1	0	0	0	0	0	0	0	CGTGCTTAACACATGCAAGTCGAACGAAGAGCGATGGAAGCTTGCTTCTATCAATCTTAGTGGCGAACGGGTGAGTAACGCCTAATCAACCTGCCCTTCAGAGGGGGACAACAGTTGGAAACGACTGCTAATACCGCATACGATCTAACCTC
FM201185.1.1392	D_0__Bacteria, D_1__Proteobacteria, D_2__Gammaproteobacteria, D_3__Betaproteobacteriales, D_4__Burkholderiaceae, D_5__Paucibacter, Ambiguous_taxa	1	0	0	0	0	0	0	0	0	0	0	1	TCGAACGGTAACAGGTCTTCSGATGCTGACGAGTGGCGAACGGGTGAGTAATATATCGGAACGTGCCCAGTTGTGGGGGATAACTACTCSAAAGAGTGGCTAATACCGCATACGACCTGAGGGTGAAAGCGGG
KY392787.1.1392	D_0__Bacteria, D_1__Proteobacteria, D_2__Gammaproteobacteria, D_3__Pseudomonadales, D_4__Moraxellaceae, D_5__Enhydrobacter, D_6__uncultured Magnetococcus sp.	881	4	0	71	215	0	0	573	10	0	8	0	GCAGGCTTAACACATGCAAGTCGAACGATGAAACTCTAGCTTGCTAGAGATGATTAGTGGCGGACGGGTGAGTAACATTTAGGAATCTGCCTAGTAGTGGGGGATAGCTCGGGGAAACTCGAATTAATACCGCATACGACCTACGGGTGAAAG
FJ193955.1.1391	D_0__Bacteria, D_1__Proteobacteria, D_2__Alphaproteobacteria, D_3__Rhizobiales, D_4__Beijerinckiaceae, D_5__Methylobacterium, D_6__uncultured Methylobacterium sp.	477	5	0	124	2	0	0	346	0	0	0	0	GCAGGCTTAACACATGCAAGTCGAGCGGGCCCTTCGGGGTCAGCGGCAGACGGGTGAGTAACGCGTGGGAACGTGCCCTTCGGTTCGGAATAACTCAGGGAAACTTGAGCTAATACCGGATACGCCCTTTTGGGGAAAGGTTTACTGCCGAAG
JQ450662.1.1390	D_0__Bacteria, D_1__Proteobacteria, D_2__Gammaproteobacteria, D_3__Betaproteobacteriales, D_4__Neisseriaceae, D_5__Eikenella, D_6__uncultured bacterium	30	0	0	30	0	0	0	0	0	0	0	0	CATGCCTTACACATGCAAGTCGAACGGCAGCGGGGTAGTGCTTGCACTACTGCCGGCGAGTGGCGAACGGGTGAGTAATATATCGGAACGTACCGAGTAATGGGGGATAACCAATCGAAAGATTGGCTAATACCGCATACGTCCTAAGGGAG
JQ469807.1.1390	D_0__Bacteria, D_1__Fusobacteria, D_2__Fusobacteriia, D_3__Fusobacteriales, D_4__Fusobacteriaceae, D_5__Fusobacterium, D_6__uncultured bacterium	6	0	6	0	0	0	0	0	0	0	0	0	GCGTGCCTAATACATGCAAGTCGAACGAACCGCGACTGAGTGCTTGCACTTGGTCAAGGTGAGTGGCGAACGGGTGAGTAACACGTGGGTAACCTACCTCATAGTGGGGGATAACAGTCGGAAACGACTGCTAATACCGCATAGGACATGGA
JX529413.1.1390	D_0__Bacteria, D_1__Proteobacteria, D_2__Alphaproteobacteria, D_3__Rhizobiales, D_4__Rhizobiaceae, D_5__Hoeflea, Ambiguous_taxa	181	0	0	0	178	0	0	0	0	0	0	3	TAACACATGCAAGTCGAGCGCACTCTTCGGAGTGAGCGGCAGACGGGTGAGTAACGCGTGGGAATCTACCCATCTCTACGGAATAACTCAGGGAAACTTGTGCTAATACCGTATACGCCCTTCGGGGGAAAGATTTATCGGAGATGGA
KX073750.1.1390	D_0__Bacteria, D_1__Proteobacteria, D_2__Alphaproteobacteria, D_3__Rhodobacterales, D_4__Rhodobacteraceae, Ambiguous_taxa, Ambiguous_taxa	1	0	0	0	0	0	0	0	0	1	0	0	CAGGCCTAACACATGCAAGTCGAGCGCTCACTTCGGTGGGAGCGGCGGACGGGTTAGTAACGCGTGGGAACGTACCCAGATCTAAGGGATAGCCACTGGAAACGGTGAGTAATACCTTATACGCCCTTCGGGGGAAAGATTTATCGGATTT
HM186533.1.1389	D_0__Bacteria, D_1__Proteobacteria, D_2__Gammaproteobacteria, D_3__Alteromonadales, D_4__Shewanellaceae, D_5__Shewanella, D_6__uncultured bacterium	8	1	0	0	5	0	0	0	1	1	0	0	CAGGCCTAACACATGCGAGTCGAGCGGCAGCACAAGTGAGTTTACTCATGAGGTGGCGAGCGGCGGACGGGTGAGTAATGCCTAGGGATCTGCCCAGTCGAGGGGGATAACAGTTGGAAACGACTGCTAATACTGCATACGCCCTAT
LN555095.1.1389	D_0__Bacteria, D_1__Proteobacteria, D_2__Gammaproteobacteria, D_3__Betaproteobacteriales, D_4__TRA3-20, D_5__uncultured Alcaligenaceae bacterium, D_6__uncultured Alcaligenaceae bacterium	1	0	0	1	0	0	0	0	0	0	0	0	TGCAGTCGACGGCAGCACGGGGGCAACCCTGGTGGCGAGTGGCGAACGGGTGAGTAATACATCGGAACGTGCCCAGTCGTGGGGGATAACGTAGCGAAAGTTACGCTAATACCGCATACGATCTGTGGATGAAAG
GU179521.1.1394	D_0__Bacteria, D_1__Proteobacteria, D_2__Gammaproteobacteria, D_3__Alteromonadales, D_4__Shewanellaceae, D_5__Shewanella, D_6__uncultured Shewanella sp.	49	17	8	9	11	1	3	0	0	0	0	0	GCAGGCCTAACACATGCAAGTCGAGCGGCAGCACGAGGGAGTTTACTCCTGAGGTGGCGAGCGGCGGACGGGTGAGTAATGCCTATGGATCTGCCCAGTCGAGGGGGATAACAGTTGGAAACGACTGCTAATACCGCATACGCCCTACGGGGG
KU534088.1.1388	D_0__Bacteria, D_1__Proteobacteria, D_2__Gammaproteobacteria, D_3__Alteromonadales, D_4__Shewanellaceae, D_5__Shewanella, D_6__Shewanella sp. NB2	4	1	1	1	1	0	0	0	0	0	0	0	CAGGCATACACATGCAGTCGAGCGGCAGCACAAGGGAGTTTACTCCTGAGGTGGCGAGCGGCGGACGGGTGAGTAATGCCTAGGGATCTGCCCAGTCGTGGGGGATAACAGTTGGAAACGACTGCTAATACCGCATACGCCCTACGGGGG
KJ590497.1.1384	D_0__Bacteria, D_1__Proteobacteria, D_2__Gammaproteobacteria, D_3__Pseudomonadales, D_4__Pseudomonadaceae, D_5__Pseudomonas, D_6__Pseudomonas putida	1	0	0	0	0	0	1	0	0	0	0	0	ATGCAAGTCGAGCGGATGACGGGAGCTTGCTCCTTGATTCAGCGGCGGACGGGTGATTAATGCCTAGGAATCTGCCTGGTAGTGGGGGACAACGTTTCGAAAGGAACGCTAATACCGCATACGTCCTACGGGAGAAA
EF590046.1.1383	D_0__Bacteria, D_1__Proteobacteria, D_2__Gammaproteobacteria, D_3__Betaproteobacteriales, D_4__Burkholderiaceae, D_5__Limnohabitans, D_6__uncultured bacterium	3	0	0	0	3	0	0	0	0	0	0	0	CATGCCTTACACATGCAAGTCGAACGGCAGCACGGGAGCAATCCTGGTGGCGAGTGGCGAACGGGTGAGTAATATATCGGAACGTGCCCAGTCGTGGGGGATAACGCAGCGAAAGCTGTGCTAATACCGCACACGATCTATGGATGAAAG
FR774616.1.1383	D_0__Bacteria, D_1__Proteobacteria, D_2__Gammaproteobacteria, D_3__Betaproteobacteriales, D_4__Burkholderiaceae, Ambiguous_taxa, Ambiguous_taxa	365	0	0	0	274	0	0	0	1	89	0	1	CAGGCCTAACACATGCAAGTCGAACGGCAGCACGGGAGCAATCCTGGTGGCGAGTGGCGAACGGGTGAGTAATATATCGGAACGTGCCCAGTCGTGGGGGATAACGTAGCGAAAGCTACGCTAATACCGCATACGATCTGTGGATGAAAGC
JF113147.1.1379	D_0__Bacteria, D_1__Firmicutes, D_2__Bacilli, D_3__Bacillales, D_4__Staphylococcaceae, D_5__Staphylococcus, D_6__uncultured bacterium	26	0	0	0	1	0	0	0	0	25	0	0	GCGTGCCTAATACATGCAAGTCGAGCGAACAGACGAGGAGCTTGCTCCTCTGACGTTAGCGGCGGACGGGTGAGTAACACGTGGATAACCTACCTATAAGACTGGGATAACTTCGGGAAACCGGAGCTAATACCGGATAACATGTTGAACCG
KF083132.1.1378	D_0__Bacteria, D_1__Firmicutes, D_2__Bacilli, D_3__Bacillales, D_4__Staphylococcaceae, D_5__Staphylococcus, D_6__uncultured bacterium	1	0	0	0	0	0	0	0	0	1	0	0	GCGTGCCTAATACATGCAAGTCGAGCGAACAGACGAGGAGCTTGCTCCTCTGACGTTAGCGGCGGACGGGTGAGTAACACGTGGATAACCTACCTATAGGACTGGGATAACTTCGGGAAACCGGAGCTAATACCGGATAACATGTTGAAC
LN563739.1.1378	D_0__Bacteria, D_1__Proteobacteria, D_2__Gammaproteobacteria, D_3__Xanthomonadales, D_4__Rhodanobacteraceae, D_5__Dokdonella, D_6__uncultured bacterium	3	0	0	0	0	0	3	0	0	0	0	0	CAGGCCTAACACATGCAAGTCGAACGGCAGCACAGGAGAGCTTGCTCTCTGGGTGGCGAGTGGCGGACGGGTGAGGAATACGTCGGAATCTGCCTATTTGTGGGGGATAACGTAGGGAAACTTACGCTAATACCGCATACGACCTTCGGG
FPLS01007031.10.1386	D_0__Bacteria, D_1__Proteobacteria, D_2__Gammaproteobacteria, D_3__Betaproteobacteriales, D_4__Burkholderiaceae, D_5__Limnobacter, D_6__metagenome	317	41	1	0	158	0	0	0	42	75	0	0	GCATGCCTTACACATGCAAGTCGAACGGTAACAGGTTAAGCTGACGAGTGGCGAACGGGTGAGTAATGTATCGGAACGTGCCCAGTCGTGGGGGATAACTACTCGAAAGAGTGGCTAATACCGCATGAGACCTGAGGGTGAAAGCGGGGGATC
KM021210.1.1377	D_0__Bacteria, D_1__Proteobacteria, D_2__Gammaproteobacteria, D_3__Pseudomonadales, D_4__Pseudomonadaceae, D_5__Pseudomonas, D_6__Pseudomonas sp. 155A	1	0	0	0	0	0	0	0	0	1	0	0	TGCAGTCGAGCGGGGAGAGGTGCTTGCACCTCTTGAGAGCGGCGGACGGGTGAGTAATACCTAGGAATCTGCCTGGTAGTGGGGGATAACGTTCGGAAACGGACGCTAATACCGCATACGTCCTACGGGAGAAAG
EU776084.1.1376	D_0__Bacteria, D_1__Proteobacteria, D_2__Gammaproteobacteria, D_3__Pseudomonadales, D_4__Moraxellaceae, D_5__Acinetobacter, D_6__uncultured bacterium	3	0	0	0	0	0	0	0	0	0	3	0	CAGGCTTAACACATGCAAGTCGAGCGGGGAAGGGTAGCTTGCTACCTGACCTAGCGGCGGACGGGTGAGTAATGCTTAGGAATCTGCCTATTAGTGGGGGACAACATTCCGAAAGGAATGCTAATACCGCATACGCCCTACGGGGGAAGG
FJ894371.1.1375	D_0__Bacteria, D_1__Proteobacteria, D_2__Gammaproteobacteria, D_3__Pseudomonadales, D_4__Pseudomonadaceae, D_5__Pseudomonas, D_6__uncultured bacterium	4	0	0	0	0	0	1	0	0	1	2	0	CAGGCCTAACACATGCAAGTCGAGCGGTAGAGAGGAGCTTGCTCCTCTTGAGAGCGGCGGACGGGTGAGTAATGCCTAGGAATCTGCCTGGTAGTGGGGGATAACGTTCGGAAACGGACGCTAATACCGCATACGTCCTACGGGAGAAAG
JF047868.1.1375	D_0__Bacteria, D_1__Firmicutes, D_2__Bacilli, D_3__Bacillales, D_4__Staphylococcaceae, D_5__Staphylococcus, D_6__uncultured bacterium	52	0	1	0	0	0	51	0	0	0	0	0	CGTGCCTAATACATGCAAGTCGAGCGAACAGATGAGGAGCTTGCTCCTTTGATGTTAGCGGCGGACGGGTGAGTAACACGTGGGTAACCTACCTATAAGACTGGGATAACTTCGGGAAACCGGAGCTAATACCGGATAATATTTCGAACCGC
HM559112.1.1373	D_0__Bacteria, D_1__Bacteroidetes, D_2__Bacteroidia, D_3__Flavobacteriales, D_4__Weeksellaceae, D_5__Chryseobacterium, D_6__uncultured bacterium	6	0	0	6	0	0	0	0	0	0	0	0	GAGGCCTAACACATGCAAGCCGAGCGGTATTTGTTCTTCGGAACAGAGAGAGCGGCGTACGGGTGCGGAACACGTGTGCAACCTGCCTTTATCAGGGGGATAGCCTTTCGAAAGGAAGATTAATACCCCATAATATATTTTACGGCATC
KM598250.1.1373	D_0__Bacteria, D_1__Proteobacteria, D_2__Alphaproteobacteria, D_3__Rhodobacterales, D_4__Rhodobacteraceae, D_5__Paracoccus, D_6__Paracoccus sp. THG-SQL5	3	0	3	0	0	0	0	0	0	0	0	0	CGGGAGCTACACATGCAGTCGAGCGAGACCTTCGGGTCTAGCGGCGGACGGGTGAGTAACGCGTGGGAACGTGCCCTTCTCTACGGAATAGCCCCGGGAAACTGGGAGTAATACCGTATACGCCCTTTGGGGGAAAGATTTATCGGAGAAGG
JX522461.1.1370	D_0__Bacteria, D_1__Proteobacteria, D_2__Gammaproteobacteria, D_3__Pseudomonadales, D_4__Pseudomonadaceae, D_5__Pseudomonas, D_6__Pseudomonas oryzihabitans	2	0	0	0	0	0	2	0	0	0	0	0	CATGCGAGTCGAGCGGATGAGAGGAGCTTGCTCCTTGATTCAGCGGCGGACGGGTGAGTAATGCCTAGGAATCTGCCTAGTAGTGGGGGACAACGTTTCGAAAGGAACGCTAATACCGCATACGTCCTACGGGAGAAAG
FJ893917.1.1367	D_0__Bacteria, D_1__Proteobacteria, D_2__Gammaproteobacteria, D_3__Pseudomonadales, D_4__Pseudomonadaceae, D_5__Pseudomonas, D_6__uncultured bacterium	6	0	0	0	0	0	0	0	0	3	3	0	CAGGCCTAACACATGCAAGTCGAGCGGTAGAGAGAAGCTTGCTTTTCCTGAGAGCGGCGGACGGGTGAGTAATGCCTAGGAATCTGCCTGGTAGTGGGGGATAACGTTCGGAAACGGACGCTAATACCGCATACGTCCTACGGGAGAAAGC
KF102024.1.1366	D_0__Bacteria, D_1__Proteobacteria, D_2__Gammaproteobacteria, D_3__Betaproteobacteriales, D_4__Neisseriaceae, D_5__uncultured, D_6__uncultured bacterium	329	0	0	0	1	0	328	0	0	0	0	0	GCATGCTTTACACATGCAAGTCGAACGGCAGCGAGGAGAAGCTTGCTTCTCTGTCGGCGAGTGGCGAACGGGTGAGTATAGCATCGGAACGTGCCAAGTAGTGGGGGATAACCAAACGAAAGTTTGGCTAATACCGCGTAAGCTCCAAGGAGG
DQ817430.1.1365	D_0__Bacteria, D_1__Proteobacteria, D_2__Gammaproteobacteria, D_3__Aeromonadales, D_4__Aeromonadaceae, D_5__Aeromonas, D_6__uncultured bacterium	16	5	3	2	1	1	0	0	0	0	3	1	CAGGCCTAACACATGCAAGTCGAGCGGCAGCGGGAAAGTAGCTTGCTACTTTTGCCGGCGAGCGGCGGACGGGTGAGTAATGCCTGGGAAATTACCCAGTCGAGGGGGATAACAGTTGGAAACGACTGCTAATACCGCATACGCCCTACGGG
FJ894384.1.1364	D_0__Bacteria, D_1__Proteobacteria, D_2__Gammaproteobacteria, D_3__Pseudomonadales, D_4__Pseudomonadaceae, D_5__Pseudomonas, D_6__uncultured bacterium	1909	0	2	0	0	0	0	0	0	865	676	366	GCAGGCCTAACACATGCAAGTCGAGCGGTAGAGAGAAGCTTGCTTTTCTTGAGAGCGGCGGACGGGTGAGTAATGCCTAGGAATCTGCCTGGTAGTGGGGGATAACGTTCGGAAACGGACGCTAATACCGCATACGTCCTACGGGAGAAAGC
JF131832.1.1364	D_0__Bacteria, D_1__Firmicutes, D_2__Bacilli, D_3__Bacillales, D_4__Family XI, D_5__Gemella, D_6__uncultured bacterium	7	0	0	0	0	0	0	0	5	2	0	0	AGGCTTAACACATGCAAGTCGAGCGGGGTGAAGTACTTCGGTACTGATCCCAGCGGCGGACGGGTGAGTAAAGCTTAGGAATCTGCCTATTAGTGGGGGACAACATTCCGAAAGGGATGCTAATACCGCATACGTCCTACGGGAGAAAG
LN560764.1.1364	D_0__Bacteria, D_1__Proteobacteria, D_2__Gammaproteobacteria, D_3__Betaproteobacteriales, D_4__Burkholderiaceae, D_5__Bordetella, D_6__uncultured bacterium	8	0	0	0	7	0	0	1	0	0	0	0	GCAGGCCTAACACATGCAAGTCGAACGGCAGCACGGGAGCAATCCTGGTGGCGAGTGGCGAACGGGTGAGTAATATATCGGAACGTGCCCAGTCGTGGGGGATAACGCAGCGAAAGCTGTGCTAATACCGCATACGCCCTGAGGGGGAAAGC
CU466885.2.1364	D_0__Bacteria, D_1__Proteobacteria, D_2__Gammaproteobacteria, D_3__Betaproteobacteriales, D_4__Rhodocyclaceae, D_5__Zoogloea, D_6__uncultured beta proteobacterium	13	0	0	0	0	0	0	0	0	0	0	13	AGGCCTAACACATGCAAGTCGAACGGTAACAGGGAGCTTGCTCCGCTGACGAGTGGCGAACGGGTGAGTAATGCATCGGAACGTACCCAGTCGTGGGGGATAACGTAGCGAAAGTTACGCTAATACCGCATACGTCCTGAGGGAGAAAGC
FJ893922.1.1363	D_0__Bacteria, D_1__Proteobacteria, D_2__Gammaproteobacteria, D_3__Pseudomonadales, D_4__Pseudomonadaceae, D_5__Pseudomonas, D_6__uncultured bacterium	3	0	0	2	0	1	0	0	0	0	0	0	CAGGCCTAATACATGCAAGTCGAGCGGATGAGAAGAGCTTGCTCTTCGATTCAGCGGCGGACGGGTGAGTAATGCCTAGGAATCTGCCTGGTAGTGGGGGACAACGTTTCGAAAGGAACGCTAATACCGCATACGTCCTACGGGAGAAAGCAG
KF098102.1.1362	D_0__Bacteria, D_1__Actinobacteria, D_2__Actinobacteria, D_3__Propionibacteriales, D_4__Propionibacteriaceae, D_5__Cutibacterium, D_6__uncultured bacterium	3	0	0	0	0	1	0	0	0	2	0	0	CGTGCTTAACACATGCAAGTCGAACGGAAAGGCCCTGCTTTTGTGGGGTGCTCGAGTGGCGAACGGGTGAGTAACACGTGAGTAACCTGCCCTTGACTTTGGGATAACTTCAAGAAACTGGGGCTAATACCGGATAGGAGCTCCTGCTGCA
KF098325.1.1361	D_0__Bacteria, D_1__Firmicutes, D_2__Clostridia, D_3__Clostridiales, D_4__Family XI, D_5__Anaerococcus, D_6__uncultured bacterium	1	0	0	1	0	0	0	0	0	0	0	0	CATGCTTTACACATGCAAGTCGGACGGCAGCGGGGTAGTGCTTGCACTACTGCCGGCGAGTGGCGAACGGGTGAGTAATATATTGGAACGTACCGAGTAGTGGGGGATAACCAATCGAAAGATTGGCTAATACCGCATACGCTCTGAGGAG
FJ893972.1.1360	D_0__Bacteria, D_1__Proteobacteria, D_2__Gammaproteobacteria, D_3__Pseudomonadales, D_4__Pseudomonadaceae, D_5__Pseudomonas, D_6__uncultured bacterium	1	0	0	0	0	0	0	0	0	0	0	1	CAGGCCTAACCTTTTAAGTCGAGCGGTAGAGAGAAGCTTGCTTTTCTTGAGAGCGGCGGACGGGTGAGTAATGCCTAGGAATCTGCCTGGTAGTGGGGGATAACGTTCGGAAACGGACGCTAATACCGCATACGTCCTACGGGAGAAAG
FJ894802.1.1360	D_0__Bacteria, D_1__Proteobacteria, D_2__Gammaproteobacteria, D_3__Betaproteobacteriales, D_4__Burkholderiaceae, D_5__Janthinobacterium, D_6__uncultured bacterium	1	1	0	0	0	0	0	0	0	0	0	0	ATGCCTTACACTTGCAAGTCGAACGGCAGCACGGAGCTTGCTCTGGTGGCGAGTGGCGAACGGGTGAGTAATATATCGGAACGTACCCTAGAGTGGGGGATAACGTAGCGAAAGTTACGCTAATACCGCATACGATCTAAGGATGAAA
HF677564.1.1360	D_0__Bacteria, D_1__Proteobacteria, D_2__Gammaproteobacteria, D_3__Betaproteobacteriales, D_4__Burkholderiaceae, D_5__Pelomonas, D_6__uncultured bacterium	33	0	0	0	6	3	0	1	2	20	0	1	CAGGCCTAACACATGCAAGTCGAACGGTAACAGGTTAAGCTGACGAGTGGCGAACGGGTGAGTAATATATCGGAACGTGCCCAGTCGTGGGGGATAACTGCTCGAAAGAGCAGCTAATACCGCATACGACCTGAGGGTGAAAGCGGGGGAT
EU465091.1.1359	D_0__Bacteria, D_1__Proteobacteria, D_2__Gammaproteobacteria, D_3__Betaproteobacteriales, D_4__Burkholderiaceae, D_5__Comamonas, D_6__uncultured bacterium	14	0	1	0	6	4	2	0	1	0	0	0	CATGCCTTACACATGCAAGTCGAACGGTAACAGGTCTTCGGATGCTGACGAGTGGCGAACGGGTGAGTAATACATTGGAACGTGCCTAGTAGAGGGGGATAACTACTCGAAAGAGTAGCTAATACCGCATGAGATCTACGGATGAAAGCAGG
FJ381983.1.1359	D_0__Bacteria, D_1__Proteobacteria, D_2__Gammaproteobacteria, D_3__Betaproteobacteriales, D_4__Burkholderiaceae, D_5__Polynucleobacter, D_6__uncultured bacterium	1	0	0	0	0	0	1	0	0	0	0	0	CATGCCTTACACATGCAAGTCGAACGGCAGCACGGGTGCTTGCACCTGGTGGCGAGTGGCGAACGGGTGAGTAATACATCGGAACGTACCTTATCGTGGGGGATAACACAGCGAAAGCTGTGCTAATACCGCATACGCCCTGAGGGGGAAA
FJ894859.1.1359	D_0__Bacteria, D_1__Proteobacteria, D_2__Gammaproteobacteria, D_3__Betaproteobacteriales, D_4__Burkholderiaceae, D_5__Janthinobacterium, D_6__uncultured bacterium	1	0	0	0	1	0	0	0	0	0	0	0	CATGCCTTACATATGCAAGTCGAACGGCAGCACGGAGCTTGCTCTGGTGGCGAGTGGCGAACGGGTGAGTAATATATCGGAACGTACCCTAGAGTGGGGGATAACGTAGCGAAAGTTACGCTAATACCGCATACGATCTAAGGATGAAAG
CU925029.1.1358	D_0__Bacteria, D_1__Proteobacteria, D_2__Gammaproteobacteria, D_3__Pseudomonadales, D_4__Pseudomonadaceae, D_5__Pseudomonas, D_6__uncultured bacterium	10	0	0	9	0	0	0	1	0	0	0	0	CAGGCCTAACACATGCAAGTCGAGCGGATGAGGGGAGCTTGCTCCTTGATTCAGCGGCGGACGGGTGAGTAATGCCTAGGAATCTGCCTGGTAGTGGGGGATAACGTTCCGAAAGGAACGCTAATACCGCATACGTCCTACGGGAGAAAGC
GQ004079.1.1358	D_0__Bacteria, D_1__Firmicutes, D_2__Clostridia, D_3__Clostridiales, D_4__Family XI, D_5__Finegoldia, D_6__uncultured bacterium	1	0	1	0	0	0	0	0	0	0	0	0	CGTGCTTAACACATGCAAGTCGAACGGGATTTAGTAGACAGAAGCCTCGGTGGAAGATTACTAATGAGAGTGGCGAACGGGTGAGTAACGCGTGAGCAACCTGCCCATGACAGTGGGATAGCCTCGGGAAACCGGGATTAATACCGCATAA
JF163728.1.1358	D_0__Bacteria, D_1__Actinobacteria, D_2__Actinobacteria, D_3__Corynebacteriales, D_4__Corynebacteriaceae, D_5__Corynebacterium 1, D_6__uncultured bacterium	1	0	0	0	1	0	0	0	0	0	0	0	GTGCTTAACACATGCAAGTCGAACGGAAAGGCCCGCCACCTTGGTGGTGGGTACTCGAGTGGCGAACGGGTGAGTAACACGTGGGTGATCTGCCCCGCACTGTGGGATAAGCCTGGGAAACTGGGTCTAATACCACATACGACCATGGCG
KF071012.1.1358	D_0__Bacteria, D_1__Actinobacteria, D_2__Actinobacteria, D_3__Propionibacteriales, D_4__Propionibacteriaceae, D_5__Cutibacterium, D_6__uncultured bacterium	9	0	1	1	1	0	2	1	1	2	0	0	GCGTGCCTAACACATGCAAGTCGAACGGAAAGGCCCTGCTTTTGTGGGGTGCTCGAGTGGCGAACGGGCGAGTAACACGTGAGTAACCTGCCCTTGACTTTGGGATAACTTCAGGAAACTGGGGCTAATACCGGATAGGAGCTCCTGCTGCAT
JF059998.1.1357	D_0__Bacteria, D_1__Bacteroidetes, D_2__Bacteroidia, D_3__Bacteroidales, D_4__Porphyromonadaceae, D_5__Porphyromonas, D_6__uncultured bacterium	110	3	0	0	99	0	0	0	0	0	0	8	GCGTGCTTAACACATGCAAGTCGAACGCTGAAGCTTGGTGCTTGCACTGGGTGGATGAGTGGCGAACGGGTGAGTAATACGTGAGTAACCTGCCCTTGACTCTGGGATAAGCCTGGGAAACTGGGTCTAATACTGGATACGACATGTCACCGC
FQ659720.1.1356	D_0__Bacteria, D_1__Proteobacteria, D_2__Gammaproteobacteria, D_3__Betaproteobacteriales, D_4__Burkholderiaceae, D_5__Rhodoferax, D_6__uncultured soil bacterium	831	12	0	1	695	47	1	47	28	0	0	0	GCATGCCTTACACATGCAAGTCGAACGGCAGCACGGGAGCAATCCTGGTGGCGAGTGGCGAACGGGTGAGTAATATATCGGAACGTGCCCAGTCGTGGGGGATAACGCAGCGAAAGCTGTGCTAATACCGCATACGATCTGCGGATGAAAGC
JF191519.1.1356	D_0__Bacteria, D_1__Actinobacteria, D_2__Actinobacteria, D_3__Corynebacteriales, D_4__Corynebacteriaceae, D_5__Corynebacterium, D_6__uncultured bacterium	1	0	0	1	0	0	0	0	0	0	0	0	GCGTGCTTAACACATGCAAGTCGAACGGAAAGGCCCACCACCTTTGGTGGTGGGTACTCGAGTGGCGAACGGATGAGTAACACGTGGGTGATCTGCCCCGCACTGTGGGATAAGCCTGGGAAACTGGGTCTAATACCACATACGACCACAC
KF100575.1.1356	D_0__Bacteria, D_1__Actinobacteria, D_2__Actinobacteria, D_3__Propionibacteriales, D_4__Propionibacteriaceae, D_5__Cutibacterium, D_6__uncultured bacterium	2	0	0	1	1	0	0	0	0	0	0	0	CGTGCTTAACACATGCAAGTCGAACGGAAAGGCCCTGCTTTTGTGGGGTGCTCGAGTGGCAAACGGGTGAGTAACACGTGAGTAACCTGCCCTTGACTTTGGGATAACTTCAGGAAACTGGGGCTAATACCGGATAGGAGCTCCTGCTGC
JF101120.1.1355	D_0__Bacteria, D_1__Actinobacteria, D_2__Actinobacteria, D_3__Propionibacteriales, D_4__Propionibacteriaceae, D_5__Cutibacterium, D_6__uncultured bacterium	9	0	0	3	1	0	1	0	2	2	0	0	CGTGCTTAACACATGCAAGTCGAACGGAAAGGCCCTGCTTTTGTGGGGTGCTCGAGTGGCGAACGGGTGAGTAACACGTGAGTAACCTGCCCTTGACTTTGGGATAACCTCAGGAAACTGGGGCTAATACCGGATAGGAGCTCCTGCTGCAT
KF085513.1.1355	D_0__Bacteria, D_1__Actinobacteria, D_2__Actinobacteria, D_3__Propionibacteriales, D_4__Propionibacteriaceae, D_5__Cutibacterium, D_6__uncultured bacterium	14	1	2	4	2	1	2	0	1	1	0	0	CGTGCTTAACACATGCAAGTCGAACGGAAAGGCCCTGCTTTTGTGGGGTGCTCGAGTGGCGAACGGGTGAGTAACACGTGAGTAACCTGCCCTTGACTTTGGGATAACTTCAGGAAACTGGGGCTAATACCGGATAGGAGCTCCTGCTACA
KF098372.1.1355	D_0__Bacteria, D_1__Actinobacteria, D_2__Actinobacteria, D_3__Corynebacteriales, D_4__Corynebacteriaceae, D_5__Corynebacterium, D_6__uncultured bacterium	62	0	0	62	0	0	0	0	0	0	0	0	GCGTGCTTAACACATGCAAGTCGAACGGAAAGGCCCGCCACTTTGGTGGTGGGTACTCGAGTGGCGAACGGGTGAGTAACACGTGGGTGATCTGCCCCGCACTGTGGGATAAGCCTGGGAAACTGGGTCTAATACCACATACGACCACACT
KF101775.1.1355	D_0__Bacteria, D_1__Proteobacteria, D_2__Gammaproteobacteria, D_3__Pseudomonadales, D_4__Pseudomonadaceae, D_5__Pseudomonas, D_6__uncultured bacterium	1	0	0	0	0	0	0	0	0	1	0	0	CAGCCCTAAAACATGCAAGTCGAGCGGTAGAGAGAAGCTTGCTTTTCTTGAGAGCGGCGGACGGGTGAGTAATACCTAGGAATCTGCCTGGTAGTGGGGGATAACGTTCGGAAACGGACGCTAATACCGCATACGTCCTACGGGAGAAAGCA
JF146078.1.1354	D_0__Bacteria, D_1__Firmicutes, D_2__Bacilli, D_3__Lactobacillales, D_4__Streptococcaceae, D_5__Streptococcus, D_6__uncultured bacterium	12	0	0	8	4	0	0	0	0	0	0	0	GCGTGCTTAACACATGCAAGTCGAACGGAAAGGCCCACCACCTTTGGTGGTGGGTACTCGAGTGGCGAACGGGTGAGTAACACGTGGGTGATCTGCCCCGCACTGTGGGATAAGCCTGGGAAACTGGGTCTAATACCACATACGACCAT
KF067649.1.1354	D_0__Bacteria, D_1__Actinobacteria, D_2__Actinobacteria, D_3__Propionibacteriales, D_4__Propionibacteriaceae, D_5__Cutibacterium, D_6__uncultured bacterium	2	0	0	0	0	0	2	0	0	0	0	0	CGTGCTTAACACATGCAAGTCGAACGGAAAGGCCCTGCTTTTGTGGGGTGCTCGAGTGGCGAACGGGTGAGTAACACGTGAGTAACCTGCCCTTGACTTTGGGATAACTTCAGGAAACTGGGGCTAATACCGGATAGGAGCTCCTGCCGCA
KF071281.1.1354	D_0__Bacteria, D_1__Bacteroidetes, D_2__Bacteroidia, D_3__Flavobacteriales, D_4__Weeksellaceae, D_5__Bergeyella, D_6__uncultured bacterium	1	0	0	0	1	0	0	0	0	0	0	0	AGGCCTAACACATGCAAGCCGAGCGGTATTGTTTCTTCGGAAATGAGAGAGCGGCGTACGGGTGCGGAACACGTGTGCAACCTGCCTTTATCTGGGGGATAGCCTTTCGAAAGGAAGATTAATACTCCATAACACATTGATTGGCATCAA
CU922269.1.1353	D_0__Bacteria, D_1__Proteobacteria, D_2__Gammaproteobacteria, D_3__Betaproteobacteriales, D_4__Burkholderiaceae, Ambiguous_taxa, D_6__uncultured bacterium	2	0	0	0	0	0	0	0	0	1	1	0	CATGCCTTACACATGCAAGTCGAACGGCAGCACGGGAGCAATCCTGGTGGCGAGTGGCGAACGGGTGAGTAATATATCGGAACGTGCCCAGTCGCGGGGGATAACGCAGCGAAAGCTGTGCTAATACCGCATACGATCTACGGATGAAAGC
KF070449.1.1353	D_0__Bacteria, D_1__Actinobacteria, D_2__Actinobacteria, D_3__Propionibacteriales, D_4__Propionibacteriaceae, D_5__Cutibacterium, D_6__uncultured bacterium	3	0	1	0	0	0	0	0	0	1	0	1	CGTGCTTAACACATGCAAGTCGAACGGAAAGGCCCTGCTTTTGTGGGGTGCTCGAGTGGCGAACGGGTGAGTAACACGTGAGTAACCTGCCCTTGGCTTTGGGATAACTTCAGGAAACTGGGGCTAATACCGGATAGGAGCTCCTGCTGCAT
KF098432.1.1353	D_0__Bacteria, D_1__Actinobacteria, D_2__Actinobacteria, D_3__Corynebacteriales, D_4__Corynebacteriaceae, D_5__Corynebacterium, D_6__uncultured bacterium	29	0	0	0	0	29	0	0	0	0	0	0	CGTGCTTAACACATGCAAGTCGAACGGAAAGGCCCACCACCTTGGTGGTGGGTACTCGAGTGGCGAACGGGTGAGTAACACGTGGGTGATCTGCCCCGCACTGTGGGATAAGCCTGGGAAACTGGGTCTAATACCACATACGACCATGGCG
KF100740.1.1353	D_0__Bacteria, D_1__Actinobacteria, D_2__Actinobacteria, D_3__Propionibacteriales, D_4__Propionibacteriaceae, D_5__Cutibacterium, D_6__uncultured bacterium	2	0	0	0	0	0	2	0	0	0	0	0	CGTGCTTAACACATGCAAGTCGAACGGAAAGGCCCTGCTTTTGTGGGGTGCCCGAGTGGCGAACGGGTGAGTAACACGTGAGTAACCTGCCCTTGACTTTGGGATAACTTCAGGAAACTGGGGCTAATACCGGATAGGAGCTCCTGCTGCA
AY102343.1.1352	D_0__Bacteria, D_1__Proteobacteria, D_2__Gammaproteobacteria, D_3__Salinisphaerales, D_4__Solimonadaceae, D_5__Nevskia, D_6__uncultured bacterium	215	1	0	0	0	199	1	0	1	0	0	13	CAGGCCTAACACATGCAAGTCGAACGAGGTAGCAATACCTAGTGGCGGACGGGTGAGGAATACGTAGGGATCTGCCTTTAAGTGGGGGATAACCCGGGGAAACCCGGATTAATACCGCATGATCTCGCAAGAGCAAAGTGGGGGATCGCAAG
FJ893901.1.1352	D_0__Bacteria, D_1__Proteobacteria, D_2__Gammaproteobacteria, D_3__Pseudomonadales, D_4__Pseudomonadaceae, D_5__Pseudomonas, D_6__uncultured bacterium	4	0	0	0	0	0	0	0	0	3	0	1	CAGGCCTAACACATGCAGGTCGAGCGGTAGAGAGAAGCTTGCTTCTCTTGAGAGCGGCGGACGGGTGAGTAATGCCTAGGAATCTGCCTGGTAGTGGGGGATAACGTTCGGAAACGGACGCTAATACCGCATACGTCCTACGGGAGAAAG
KF088980.1.1352	D_0__Bacteria, D_1__Actinobacteria, D_2__Actinobacteria, D_3__Propionibacteriales, D_4__Propionibacteriaceae, D_5__Cutibacterium, D_6__uncultured bacterium	1	0	0	0	0	0	0	0	0	1	0	0	CGTGCTTAACACATGCAAGTCGAACGGAAGGGCCCTGCTTTTGTGGGGTGCTCGAGTGGCGAACGGGTGAGTAATACGTGAGTAACCTGCCCTTGACTTTGGGATAACTTCAGGAAACTGGGGCTAATACCGGATAGGAGCTCCTGCTGCATG
JF086070.1.1351	D_0__Bacteria, D_1__Actinobacteria, D_2__Actinobacteria, D_3__Corynebacteriales, D_4__Corynebacteriaceae, D_5__Corynebacterium 1, D_6__uncultured bacterium	1	0	0	0	0	0	0	0	0	0	1	0	CGTGCTTAACACATGCAAGTCGAACGGAAAGGCTCCTGCTTGCAGGGGTACTCGAGTGGCGAACGGGTGAGTAACACGTGGGTGATCTGCCTTGTACTCTGGGATAAGCTTGGGAAACTGGGTCTAATACCGGATAGTAGCTGCCTTTAGT
KF063388.1.1351	D_0__Bacteria, D_1__Actinobacteria, D_2__Actinobacteria, D_3__Propionibacteriales, D_4__Propionibacteriaceae, D_5__Cutibacterium, D_6__uncultured bacterium	7	0	0	3	1	1	1	0	0	1	0	0	CGTGCTTAACACATGCAAGTCGAACGGAAAGGCCCTGCTTTTGTGGGGTGCTCGAGTGGCGAACGGGTGAGTAACACGTGAGTAACCTGCCCTCGACTTTGGGATAACTTCAGGAAACTGGGGCTAATACCGGATAGGAGCTCCTGCTGCA
KF063540.1.1351	D_0__Bacteria, D_1__Actinobacteria, D_2__Actinobacteria, D_3__Propionibacteriales, D_4__Propionibacteriaceae, D_5__Cutibacterium, D_6__uncultured bacterium	1	0	0	1	0	0	0	0	0	0	0	0	CGTGCTTAACACATGCAAGTCGAACGGAAAGGCCCTGCTTTTGTGGGGTGCTTGAGTGGCGAACGGGTGAGTAACACGTGAGTAACCTGCCCTTGACTTTGGGATAACTTCAGGAAACTGGGGCTAATACCGGATAGGAGCTCCTGCTGC
KF067281.1.1351	D_0__Bacteria, D_1__Actinobacteria, D_2__Actinobacteria, D_3__Corynebacteriales, D_4__Corynebacteriaceae, D_5__Lawsonella, D_6__uncultured bacterium	312	0	0	1	12	3	231	1	0	0	49	15	GCGTGCTTAACACATGCAAGTCGAACGGAAAGGCTCCAGCTTGCTGGAGTACTCGAGTGGCGAACGGGTGAGTAACACGTGGGTAATCTGCCCTGCACTCTGGGATAAGCCTGGGAAACTGGGTCTAATACTGGATATGACCTTTCTCCTTATG
KF068701.1.1351	D_0__Bacteria, D_1__Actinobacteria, D_2__Actinobacteria, D_3__Propionibacteriales, D_4__Propionibacteriaceae, D_5__Cutibacterium, D_6__uncultured bacterium	5	0	1	1	1	1	1	0	0	0	0	0	CGTGCTTAACACATGCAAGTCGAACGGAAAGGCCCTGCTTTTGTGGGGTGCTCGAGTGGCGGACGGGTGAGTAACACGTGAGTAACCTGCCCTTGACTTTGGGATAACTTCAGGAAACTGGGGCTAATACCGGATAGGAGCTCCTGCTGCAT
KF100744.1.1351	D_0__Bacteria, D_1__Actinobacteria, D_2__Actinobacteria, D_3__Propionibacteriales, D_4__Propionibacteriaceae, D_5__Cutibacterium, D_6__uncultured bacterium	2	0	0	0	0	0	0	0	1	1	0	0	CGTGCTTAGCACATGCAAGTCGAACGGAAAGGCCCTGCTTTTGTGGGGTGCTCGAGTGGCGAACGGGTGAGTAACACGTGAGTAACCTGCCCTTGACTTTGGGATAACTTCAGGAAACTGGGGCTAATACCGGATAGGAGCTCCTGCTGCA
JF032469.1.1350	D_0__Bacteria, D_1__Actinobacteria, D_2__Actinobacteria, D_3__Propionibacteriales, D_4__Propionibacteriaceae, D_5__Cutibacterium, D_6__uncultured bacterium	5	0	1	0	0	0	1	0	0	2	1	0	GTGCTTAACACATGCAAGTCGAACGGAAAGGCCCTGCTTTTGTGGGGTGCTCGAGTGGCGAACGGGTGAGTAACACGTGAGTAACCTGCCCTTGACTTTGGGATAACTTCAGGAAACTGGGGCTAATACCAGATAGGAACTCCTGCTGCA
EF653580.1.1349	D_0__Bacteria, D_1__Proteobacteria, D_2__Gammaproteobacteria, D_3__Pseudomonadales, D_4__Moraxellaceae, D_5__Acinetobacter, D_6__uncultured bacterium	98	8	28	0	33	11	4	4	0	9	0	1	CAGGCCTAACACATGCAAGTCGAGCGGAGATGAGGTGCTTGCACCTTATCTTAGCGGCGGACGGGTGAGTAATGCTTAGGAATCTGCCTATTAGTGGGGGACAACATTTCGAAAGGAATGCTAATACCGCATACGCCCTACGGGGGAAAGC
JF147902.1.1349	D_0__Bacteria, D_1__Firmicutes, D_2__Clostridia, D_3__Clostridiales, D_4__Family XI, D_5__Finegoldia, D_6__uncultured bacterium	155	0	154	0	0	0	0	0	0	0	1	0	GCGTGCTTAACACATGCAAGTCGAACGGGATTTAGTAGACAGAAGCTTCGGTGGAAGATTACTAATGAGAGTGGCGAACGGGTGAGTAACGCGTGAGCAACCTGCCTATGACAGTGGGATAGCCTCGGGAAACCGGGATTAATACCGCATAAA
KF064421.1.1349	D_0__Bacteria, D_1__Actinobacteria, D_2__Actinobacteria, D_3__Propionibacteriales, D_4__Propionibacteriaceae, D_5__Cutibacterium, D_6__uncultured bacterium	1	0	0	0	0	0	1	0	0	0	0	0	GCTTAACACATGCAATTCGAACGGAAAGGCCCTGCTTTTGTGGGGTGCTCGAGTGGCGAACGGGTGAGTAACACGTGAGTAACCTGCCCTTGACTTTGGGATAACTTCAGGAAACTGGGGCTAATACCGGATAGGAGCTCCTGCTG
KF083006.1.1349	D_0__Bacteria, D_1__Actinobacteria, D_2__Actinobacteria, D_3__Propionibacteriales, D_4__Propionibacteriaceae, D_5__Cutibacterium, D_6__uncultured bacterium	10	0	0	3	0	0	2	2	3	0	0	0	GCGTGCTTAACACATGCAAGTCGAACGGAAAGGCCCTGCTTTTGTGGGGTGCTCGAGTGGCGAACGGGTGAGTAACACGTGAGTAACCTGCCCTTGACTTTGGGATAACTTCAGGAAGCTGGGGCTAATACCGGATAGGACCTCCTGCTGCA
KF107033.1.1349	D_0__Bacteria, D_1__Actinobacteria, D_2__Actinobacteria, D_3__Propionibacteriales, D_4__Propionibacteriaceae, D_5__Cutibacterium, D_6__uncultured bacterium	18	0	2	4	2	2	2	1	2	3	0	0	CGTGCTTACACATGCAAGTCGAACGGAAAGGCCCTGCTTTTGTGGGGTGCTCGAGTGGCGAACGGGTGAGTAACACGTGAGTAACCTGCCCTTGACTTTGGGATAACTTCAGGAAACTGGGGCTAATACCGGATAGGAGCTCCTGCTGCATG
KF092625.1.1348	D_0__Bacteria, D_1__Firmicutes, D_2__Clostridia, D_3__Clostridiales, D_4__Family XI, D_5__Anaerococcus, D_6__uncultured bacterium	3	3	0	0	0	0	0	0	0	0	0	0	CGTGCTTAACACATGCAAGTCGAACGGGATTTAGTAAACAGAAGCCTCGGTGGAAGATTACTAATGAGAGTGGCGAACGGGTGAGTAACGCGTGAGCAACCTGCCTATGACAGTGGGATAGCCTCGGGAAACCGGGATTAATACCGCATAAA
KF098089.1.1348	D_0__Bacteria, D_1__Actinobacteria, D_2__Actinobacteria, D_3__Propionibacteriales, D_4__Propionibacteriaceae, D_5__Cutibacterium, D_6__uncultured bacterium	2	0	0	0	1	0	1	0	0	0	0	0	CGTGCTTAACACATGCAAGTCAAACGGAAAGGCCCTGCTTTTGTGGGGTGCTCGAGTGGCGAACGGGTGAGTAACACGTGAGTAACCTGCCCTTGACTTTGGGATAACTTCAGGAAACTGGGGCTAATACCGGATAGGAGCTCCTGCTGC
GQ047662.1.1347	D_0__Bacteria, D_1__Actinobacteria, D_2__Actinobacteria, D_3__Propionibacteriales, D_4__Propionibacteriaceae, D_5__Cutibacterium, D_6__uncultured bacterium	2	0	0	0	0	0	0	0	0	2	0	0	CGGCGCGCTTAACACATGCAAGTCGAACGGAAAGGCCCTGCTTTTGTGGGGTGCTCGAGTGGCGAACGGGTGAGTAACACGTGAGTAACCAGCCCTTGACTTTGGGATAACTTCAGGAAACTGGGGCTAATACCGGATAGGAGCTCCTGCTGCA
HM288386.1.1347	D_0__Bacteria, D_1__Actinobacteria, D_2__Actinobacteria, D_3__Propionibacteriales, D_4__Propionibacteriaceae, D_5__Cutibacterium, D_6__uncultured bacterium	2	0	1	0	0	0	1	0	0	0	0	0	CGTGCTTAACACATGCAAGTCGAACGGAAAGGCCCTGCTTTTGTGGGGTGCTCAAGTGGCGAACGGGTGAGTAACACGTGAGTAACCTGCCCTTGACTTTGGGATAACTTCAGGAAACTGGGGCTAATACCGGATAGGAGCTCCTGCTGCA
HM331149.1.1347	D_0__Bacteria, D_1__Actinobacteria, D_2__Actinobacteria, D_3__Propionibacteriales, D_4__Propionibacteriaceae, D_5__Cutibacterium, D_6__uncultured bacterium	4250	20	459	572	480	241	1143	90	315	475	235	220	CGGGCTTAACACATGCAAGTCGAACGGAAAGGCCCTGCTTTTGTGGGGTGCTCGAGTGGCGAACGGGTGAGTAACACGTGAGTAACCTGCCCTTGACTTTGGGATAACTTCAGGAAACTGGGGCTAATACCGGATAGGAGCTCCTGCTGCAT
JF171239.1.1347	D_0__Bacteria, D_1__Actinobacteria, D_2__Actinobacteria, D_3__Propionibacteriales, D_4__Propionibacteriaceae, D_5__Cutibacterium, D_6__uncultured bacterium	1	0	0	0	0	0	1	0	0	0	0	0	CGTGCTTAACACACGCAAGTCGAACGGAAAGGCCCTGCTTTTGTGGGGTGCTCGAGTGGCGAACGGGTGAGTAACACGTGAGTAACCTGCCCTTGACTTTGGGATAACTTCAGGAAACTGGGGCTAATACCGGATAGGAGCTCCTGCTGC
KF069468.1.1347	D_0__Bacteria, D_1__Actinobacteria, D_2__Actinobacteria, D_3__Propionibacteriales, D_4__Propionibacteriaceae, D_5__Cutibacterium, D_6__uncultured bacterium	10	0	1	1	0	0	2	0	3	2	0	1	CGTGCTTAACACATGCAAGTCGAACGGAAAGGCCCTGCTTTTGTGGGGTGCTCGAGTGGCGAACGGGTGAGTAACACGTGAGTAACCTGCCCTTGACTTTGGGATAACTTCGGGAAACTGGGGCTAATACCGGATAGGAGCTCCTGCTGCA
KF100501.1.1347	D_0__Bacteria, D_1__Actinobacteria, D_2__Actinobacteria, D_3__Propionibacteriales, D_4__Propionibacteriaceae, D_5__Cutibacterium, D_6__uncultured bacterium	7	0	0	1	0	0	2	0	1	1	1	1	CGTGCTTAACACATGCAAGTCGAACGGGAAGGCCCTGCTTTTGTGGGGTGCTCGAGTGGCGAACGGGTGAGTAACACGTGAGTAACCTGCCCTTGACTTTGGGATAACTTCAGGAAACTGGGGCTAATACCGGATAGGAGCTCCTGCTGCAT
KF100713.1.1347	D_0__Bacteria, D_1__Actinobacteria, D_2__Actinobacteria, D_3__Propionibacteriales, D_4__Propionibacteriaceae, D_5__Cutibacterium, D_6__uncultured bacterium	5	0	3	0	0	0	0	0	2	0	0	0	CGTGCTTAACACATGCAAGTCGAACGGAAAGGCCCTGCTTTTGTGGGGTGCTCGAGTGGCGAACGGGTGAGTAACACATGAGTAACCTGCCCTTGACTTTGGGATAACTTCAGGAAACTGGGGCTAATACCGGATAGGACCTCCTGCTGCA
HM278768.1.1346	D_0__Bacteria, D_1__Firmicutes, D_2__Clostridia, D_3__Clostridiales, D_4__Family XI, D_5__Anaerococcus, Ambiguous_taxa	5	0	0	0	5	0	0	0	0	0	0	0	CGTGCATAACACATGCAAGTCGAACGATGAAGCTTACATGATTTCTTCGGAATGAACTTAAGTGGATTAGTGGCGAACGGGTGAGTAACACGTGAGTAACCTGCCTTACACAAGGGGATAGCCTCTGGAAACGGAGAATAATACCCTATAA
JF183724.1.1346	D_0__Bacteria, D_1__Actinobacteria, D_2__Actinobacteria, D_3__Propionibacteriales, D_4__Propionibacteriaceae, D_5__Cutibacterium, D_6__uncultured bacterium	8	1	0	1	0	0	2	1	1	1	0	1	CGTGCTTAACACATGCAAGTCGAACGGAAAGGCCCTGCTTTTGTGGGGTGCTCGAGTGGCGAACGGGTGAGTAACACGTGAGTAACCTGCCCTTGACTTTGGGATAACTTCAGGAAACTGGGGCTAATACCGGATGGGAGCTCCTGCTGCA
JF186150.1.1346	D_0__Bacteria, D_1__Actinobacteria, D_2__Actinobacteria, D_3__Propionibacteriales, D_4__Propionibacteriaceae, D_5__Cutibacterium, D_6__uncultured bacterium	6	0	1	2	2	0	0	0	1	0	0	0	GCATGCTTAACACATGCAAGTCGAACGGAAAGGCCCTGCTTTTGTGGGGTGCTCGAGTGGCGAACGGGTGAGTAACACGTGAGTAACCTGCCCTTGACTTTGGGATAACTTCAGGAAACTGGGGCTAATACCGGATAGGAGCTCCTGCTGCAT
JF213674.1.1346	D_0__Bacteria, D_1__Actinobacteria, D_2__Actinobacteria, D_3__Propionibacteriales, D_4__Propionibacteriaceae, D_5__Cutibacterium, D_6__uncultured bacterium	2	0	0	1	0	0	0	0	1	0	0	0	CGTGCTTAACACATGCAAGTCGAACGGAAAGGCCCTGCTTTTGTGGGGTGCTCGAGTGGCGAACGGGTGAGTAACACGTGAGTAACCTGCCCTTGACTTTGGAATAACTTCAGGAAACTGGGGCTAATACCGGATAGGACCTCCTGCTGC
KC633571.1.1346	D_0__Bacteria, D_1__Bacteroidetes, D_2__Bacteroidia, D_3__Flavobacteriales, D_4__Weeksellaceae, D_5__Bergeyella, D_6__uncultured Bacteroidetes bacterium	428	0	0	372	18	0	1	0	17	20	0	0	CAGGCCTAACACATGCAAGTCGAGCGGTATTGTTTCTTCGGAAATGAGAGAGCGGCGTACGGGTGCGGAACACGTGTGCAACCTGCCTTTATCTGGGGGATAGCCTTTCGAAAGGAAGATTAATACTCCATAATATATTGAACGGCATCGTT
KF064905.1.1346	D_0__Bacteria, D_1__Actinobacteria, D_2__Actinobacteria, D_3__Corynebacteriales, D_4__Corynebacteriaceae, D_5__Corynebacterium 1, D_6__uncultured bacterium	113	0	0	0	112	0	0	0	1	0	0	0	GCGTGCTTAACACATGCAAGTCGAACGGAAAGGCCCTGCTTGCAGGGTACTCGAGTGGCGAACGGGTGAGTAACACGTGGGTGATCTGCCCTGCACTTCGGGATAAGCTTGGGAAACTGGGTCTAATACCGGATAGGAACCATCTTTAGTGTG
KF067026.1.1346	D_0__Bacteria, D_1__Actinobacteria, D_2__Actinobacteria, D_3__Propionibacteriales, D_4__Propionibacteriaceae, D_5__Cutibacterium, D_6__uncultured bacterium	3	0	1	0	0	0	1	0	0	0	1	0	CGTGCTTAACACATGCAAGTCGAACGGAAAGGCCCTGCCTTTGTGGGGTGCTCGAGTGGCGAACGGGTGAGTAACACGTGAGTAACCTGCCCTTGACTTTGGGATAACTTCAGGAAACTGGGGCTAATACCGGATAGGAGCTCCTGCTGCA
KF085292.1.1346	D_0__Bacteria, D_1__Actinobacteria, D_2__Actinobacteria, D_3__Propionibacteriales, D_4__Propionibacteriaceae, D_5__Cutibacterium, D_6__uncultured bacterium	60	0	0	0	0	0	0	11	45	0	0	4	CGTGCTTAACACATGCAAGTCGAACGGAAAGGCCCCCTTGTGGGGTACTCGAGTGGCGAACGGGTGAGTAACACGTGAGTAACCTACCCTTGACTTTGGGATAACTTCAGGAAACTGGGGCTAATACCGGATAGGAGCTCCTGCTGCATGGT
KF094506.1.1346	D_0__Bacteria, D_1__Actinobacteria, D_2__Actinobacteria, D_3__Propionibacteriales, D_4__Propionibacteriaceae, D_5__Cutibacterium, D_6__uncultured bacterium	4	0	2	0	0	0	1	0	1	0	0	0	CGTGCTTAACACATGCAAGTCGAACGGAAAGGCCCTGCTTTTGTGGGGTGCTCGAGTGGCGAACGGGTGAGTAACACGTGAGTAACCTGCCCTTGACTTTGGGATAACTTCTTGAAACTGGGGCTAATACCGGATAGGAGCTCCTGCTGCAT
KF106978.1.1347	D_0__Bacteria, D_1__Actinobacteria, D_2__Actinobacteria, D_3__Propionibacteriales, D_4__Propionibacteriaceae, D_5__Cutibacterium, D_6__uncultured bacterium	3	0	0	0	0	1	2	0	0	0	0	0	CGTGCTTAACACATGCAAGTCGAACGGAAAGGCCCTGCTTTGTGGGGTGCTCGAGTGGCGAACGGGTGAGTAACACGTGAGTAACCTGCCCTTGACTTTGGGATAACTTCAGGAAACTGGGGCTAATACCGGATAGGAGCTCCTGCTGCAT
JF089763.1.1345	D_0__Bacteria, D_1__Actinobacteria, D_2__Actinobacteria, D_3__Corynebacteriales, D_4__Corynebacteriaceae, D_5__Corynebacterium 1, D_6__uncultured bacterium	9	0	7	0	0	0	0	0	0	0	0	2	CGTGCTTAACACATGCAAGTCGAACGGAAAGGCCTCTGCTTGCAGAGGTACTCGAGTGGCGAACGGGTGAGTAACACGTGGGTGATCTGCCTTGCACTTCGGGATAAGCCTGGGAAACTGGGTCTAATACCGGATAGGACCATGCTTTAGTG
JF098329.1.1345	D_0__Bacteria, D_1__Actinobacteria, D_2__Actinobacteria, D_3__Propionibacteriales, D_4__Propionibacteriaceae, D_5__Cutibacterium, D_6__uncultured bacterium	4	0	0	0	0	0	3	0	0	1	0	0	CGTGCTTAACACATGCAAGTCGAACGGAGAGGCCCTGCTTTTGTGGGGTGCTCGAGTGGCGAACGGGTGAGTAACACGTGAGTAACCTGCCCTTGACTTTGGGATAACTTCAGGAAACTGGGGCTAATACCGGATAGGAGCTCCTGCTGCA
JF184762.1.1345	D_0__Bacteria, D_1__Actinobacteria, D_2__Actinobacteria, D_3__Corynebacteriales, D_4__Corynebacteriaceae, D_5__Corynebacterium 1, D_6__uncultured bacterium	3	0	0	0	0	0	0	0	0	3	0	0	CGTGCTTAACACATGCAAGTCGAACGGAAAGGCCCAAGCTTGCTTGGGTACTCGAGTGGCGAACGGGTGAGTAACACGTGGGTGATCTGCCCTGCACTTCGGGATAAGCCTGGGAAACTGGGTCTAATACTGGATAGGACCACTTCTTGGA
KF063598.1.1345	D_0__Bacteria, D_1__Actinobacteria, D_2__Actinobacteria, D_3__Propionibacteriales, D_4__Propionibacteriaceae, D_5__Cutibacterium, D_6__uncultured bacterium	1	0	0	0	0	0	1	0	0	0	0	0	CGTGCTTAACACATGCAAGTCGAACGGAAAGGCTCCAGCTTGCTGGAGTACTCGAGTGGCGTACGGGTGAGTAACACGTGGGTAATCTGCCCTGCACTCTGGGATAAGCCTGGGAAACTGGGTCTAATACTGGATATGACCTTTCTCCTTA
KF065100.1.1345	D_0__Bacteria, D_1__Actinobacteria, D_2__Actinobacteria, D_3__Propionibacteriales, D_4__Propionibacteriaceae, D_5__Cutibacterium, D_6__uncultured bacterium	106	1	12	7	12	4	30	4	9	15	10	2	GTGCTTAAACATGCAAGTCGAACGGAAAGGCCCTGCTTTTGTGGGGTGCTCGAGTGGCGAACGGGTGAGTAACACGTGAGTAACCTGCCCTTGACTTTGGGATAACTTCAGGAAACTGGGGCTAATACCGGATAGGAGCTCCTGCTGCATG
KF066994.1.1345	D_0__Bacteria, D_1__Actinobacteria, D_2__Actinobacteria, D_3__Propionibacteriales, D_4__Propionibacteriaceae, D_5__Cutibacterium, D_6__uncultured bacterium	1	0	0	0	0	0	1	0	0	0	0	0	GGGGTGCTTAACACATGCAAGTCGAACGGAAAGGCCCTGCTTTTGTGGGGTGCTCGAGTGGCGAACGGGTGAGTAACACGTGAGTAACCTGCCCTTGACTTTGGGATAACTTCAGGAAACTGGGGCTAATACCGGATATGAGCTCCTGCTGCA
KF068710.1.1345	D_0__Bacteria, D_1__Actinobacteria, D_2__Actinobacteria, D_3__Propionibacteriales, D_4__Propionibacteriaceae, D_5__Cutibacterium, D_6__uncultured bacterium	1	0	0	0	0	0	1	0	0	0	0	0	CGTGCTTAACACTTGCAAGTCGAACGGAAAGGCCCTGCTTTTGTGGGGTGCTCGAGTGGCGAACGGGTGAGTAACACGTGAGTAACCTGCCCTTGACTTTGGGATAACTTCAGGAAACTGGGGCTAATACCGGATAGGAGCTCCTGCTG
KF069956.1.1345	D_0__Bacteria, D_1__Actinobacteria, D_2__Actinobacteria, D_3__Corynebacteriales, D_4__Corynebacteriaceae, D_5__Corynebacterium 1, D_6__uncultured bacterium	6	0	0	0	6	0	0	0	0	0	0	0	CGTGCTTAACACATGCAAGTCGAACGGAAAGGCCCTGCTTGCAGGGTACTCGAGTGGCGAACGGGTGAGTAACACGTGGGTGATCTGCCCTGCACTTCGGGATAAGCTTGGGAAACTGGGTCTAATACCGGATAGGAGCCATCTTTAGTG
JF213036.1.1344	D_0__Bacteria, D_1__Actinobacteria, D_2__Actinobacteria, D_3__Propionibacteriales, D_4__Propionibacteriaceae, D_5__Cutibacterium, D_6__uncultured bacterium	21	0	0	0	21	0	0	0	0	0	0	0	GCGTGCTTAACACATGCAAGTCGAACGGAAAGGCCTCTGCTTGCAGGGGTGCTCGAGTGGCGAACGGGTGAGTAACACGTGGGTGATCTGCCTTGTACTCTGGGATAAGCTTGGGAAACTGGGTCTAATACCGGATAGGAACTGCCTTTAGTG
KF082995.1.1344	D_0__Bacteria, D_1__Actinobacteria, D_2__Actinobacteria, D_3__Propionibacteriales, D_4__Propionibacteriaceae, D_5__Cutibacterium, D_6__uncultured bacterium	3	0	1	1	1	0	0	0	0	0	0	0	GCTTAACACATGCAAGTCGAACGGAAAGGCCCTGCTTTTGTGGGGTGCTCGAGTGGCGAACGGGTGAGTAACTCGTGAGTAACCTGCCCTTGACTTTGGGATAACTTCAGGAAACTGGGGCTAATACCGGATAGGAGCTCCTGCTGCA
KF103308.1.1344	D_0__Bacteria, D_1__Actinobacteria, D_2__Actinobacteria, D_3__Propionibacteriales, D_4__Propionibacteriaceae, D_5__Cutibacterium, D_6__uncultured bacterium	4	0	4	0	0	0	0	0	0	0	0	0	CGTGCTTAACACATGCAAGTCGAACGGAAAGGCCCTGCTTTTGTGGGGTGCTCGAGTGGCGAACGGGTGAATAACACGTGAGTAACCTGCCCTTGACTTTGGGATAACTTCAGGAAACTGGGGCTAATACCGGATAGGAGCTCCTGCTGC
FJ893956.1.1343	D_0__Bacteria, D_1__Proteobacteria, D_2__Gammaproteobacteria, D_3__Pseudomonadales, D_4__Pseudomonadaceae, D_5__Pseudomonas, D_6__uncultured bacterium	2	0	0	0	0	0	0	0	0	1	1	0	CAGGCCTAACACTTGCAAGTCGAGCGGTAGAGAGAAGCTCGCTTCTCTTGAGAGCGGCGGACGGGTGAGTAATGCCTAGGAATCTGCCTGGTAGTGGGGGATAACGTTCGGAAACGGACGCTAATACCGCATACGTCCTACGGGAGAAAG
JF682048.1.1343	D_0__Bacteria, D_1__Proteobacteria, D_2__Gammaproteobacteria, D_3__Pseudomonadales, D_4__Pseudomonadaceae, D_5__Pseudomonas, D_6__Pseudomonas migulae	49	0	0	0	0	0	0	0	0	19	13	17	GCCGGCCTAAACATGCAAGTCGAGCGGTAGAGAGAAGCTTGCTTCTCTTGAGAGCGGCGGACGGGTGAGTAATGCCTAGGAATCTGCCTGGTAGTGGGGGATAACGCTCGGAAACGGACGCTAATACCGCATACGTCCTACGGGAGAAAGCAG
KF100584.1.1343	D_0__Bacteria, D_1__Actinobacteria, D_2__Actinobacteria, D_3__Corynebacteriales, D_4__Corynebacteriaceae, D_5__Corynebacterium 1, D_6__uncultured bacterium	47	0	0	0	0	47	0	0	0	0	0	0	CGTGCTTAACACATGCAAGTCGAACGGAAAGGCCCTGCTTGCAGGGTACTCGAGTGGCGAACGGGTGAGTAACACGTGGGTGATCTGCCCTGCACTTCGGGATAAGCTTGGGAAACTGGGTCTAATACCGGATAGGACCGCACTTTAGTGTG
HM345449.1.1342	D_0__Bacteria, D_1__Actinobacteria, D_2__Actinobacteria, D_3__Corynebacteriales, D_4__Corynebacteriaceae, D_5__Lawsonella, D_6__uncultured bacterium	1	0	0	0	1	0	0	0	0	0	0	0	CGTGCTTAACACATGCTAGTCGAACGGAAAGGCTCCTGCTTGCTGGAGTACTCGAGTGGCGAACGGGTGAGTAACACGTGGGTAATCTGCCCTGCACTCTGGGATAAGCCTGGGAAACTGGGTCTAATACTGGATATGACCTTTCTCCTT
JQ450914.1.1341	D_0__Bacteria, D_1__Proteobacteria, D_2__Alphaproteobacteria, D_3__Rhodobacterales, D_4__Rhodobacteraceae, D_5__Paracoccus, D_6__uncultured bacterium	10	0	10	0	0	0	0	0	0	0	0	0	CGGGCTTAACACATGCAAGTCGAGCGAGACCTTCGGGTCTAGCGGCGGACGGGTGAGTAACGCGTGGGAACGTACCCTTCTCTACGGAATAGCCCCGGGAAACTGGGAGTAATACCGTATACGCCCTTTGGGGGAAAGATTTATCGGAGAAG
EF116590.1.1340	D_0__Bacteria, D_1__Proteobacteria, D_2__Alphaproteobacteria, D_3__Rhizobiales, D_4__Beijerinckiaceae, D_5__Methylobacterium, Ambiguous_taxa	8	0	0	0	0	0	0	8	0	0	0	0	CAGGCTTAACACATGCAAGTCGAACGGGCTTCTTCGGAAGTCAGTGGCAGACGGGTGAGTAACACGTGGGAACGTGCCCTTCGGTTCGGAATAACTCAGGGAAACTTGAGCTAATACCGGATACGCCCTTATGGGGAAAGGTTTACTGCCGA
EF428993.1.1340	D_0__Bacteria, D_1__Proteobacteria, D_2__Gammaproteobacteria, D_3__Pseudomonadales, D_4__Pseudomonadaceae, D_5__Pseudomonas, D_6__Pseudomonas sp. GIST-WP4s2	3	0	0	0	1	0	1	1	0	0	0	0	CTCTCTCCTGGATTCAGCGGCGGACGGGTGAGTAATGTCTAGGAATCTGCCTGGTAGTGGGGGACAACGTTTCGAAAGGAACGCTAATACCGCATACGTCCTACGGGAGAAAGC
JF139065.1.1338	D_0__Bacteria, D_1__Actinobacteria, D_2__Actinobacteria, D_3__Corynebacteriales, D_4__Corynebacteriaceae, D_5__Corynebacterium 1, D_6__uncultured bacterium	1	0	0	0	0	0	0	0	1	0	0	0	GCTTAACACATGCAAGTCGAACGGAAAGGCCCTGCTTGCAGGGTACTCGAGTGGCGAACGGGTGAGTAACACGTGGGTGATCTGCCCTGCACTTCGGGATAAACCTGGGAAACTGGGTCTAATACCGGATAGGAGCCATTTTTAGTG
Y11465.1.1338	D_0__Bacteria, D_1__Proteobacteria, D_2__Gammaproteobacteria, D_3__Betaproteobacteriales, D_4__Burkholderiaceae, D_5__Pseudorhodoferax, D_6__uncultured bacterium	498	1	0	0	322	4	0	7	28	109	14	13	GCAGGCTTAACACATGCAAGTCGAACGGCAGCACGGGAGCAATCCTGGTGGCGAGTGGCGAACGGGTGAGTAATATATCGGAACGTGCCCAGTCGTGGGGGATAACGCAGCGAAAGCTGTGCTAATACCGCATACGATCTATGGATGAAAGC
KF061824.1.1337	D_0__Bacteria, D_1__Actinobacteria, D_2__Actinobacteria, D_3__Propionibacteriales, D_4__Propionibacteriaceae, D_5__Cutibacterium, D_6__uncultured bacterium	1	0	0	0	0	0	1	0	0	0	0	0	TAACACATGCCTGTCGAACGGAAAGGCCCTGCTTTTGTGGGGTGCTCGAGTGGCGAACGGGTGAGTAACACGTGAGTAACCTGCCCTTGACTTTGGGATAACTTCAGGAAACTGGGGCTAATACCGGATAGGAGCTCCTGCTG
JF002483.1.1334	D_0__Bacteria, D_1__Proteobacteria, D_2__Gammaproteobacteria, D_3__Pseudomonadales, D_4__Moraxellaceae, D_5__Enhydrobacter, D_6__uncultured bacterium	1	0	0	0	0	0	0	1	0	0	0	0	CAGGCCTAACACATGCAAGTCGAACGAACCTTTCGGGGTTAGTGGCGGACGGGTGAGTAACACGTGGGAACGTGCCTTTAGGTTCGGAATAACTCAGGGAAACTTGTGCTAATACCGAATGTGCCCTTCGGGGGAAAGATTTATCGCCTTTA
KP324955.1.1507	D_0__Bacteria, D_1__Proteobacteria, D_2__Gammaproteobacteria, D_3__Pseudomonadales, D_4__Pseudomonadaceae, D_5__Pseudomonas, D_6__Pseudomonas mendocina	3	0	0	0	0	0	0	0	3	0	0	0	CAGGCCTAACACATGCAGTCGAGCGGATGACGGGAGCTTGCTCCCTGATTTAGCGGCGGACGGGTGAGTAATGCCTAGGAATCTGCCTGGTAGTGGGGGATAACGTTCCGAAAGGAACGCTAATACCGCATACGTCCTACGGGAGAAAGC
AB679970.1.1332	D_0__Bacteria, D_1__Proteobacteria, D_2__Alphaproteobacteria, D_3__Sphingomonadales, D_4__Sphingomonadaceae, D_5__Sphingomonas, D_6__uncultured Sphingomonadaceae bacterium	2	0	0	0	0	2	0	0	0	0	0	0	CAGGCCTAACACATGCAAGTCGAACGAGACCTTCGGGTCTAGTGGCGCACGGGTGCGTAACGCGTGGGAATCTGCCCTTGGGTTCGGAATAACAGTTAGAAATGACTGCTAATACCGGATGATGTCTTCGGACCAAAGATTTATCGCCCAAGGA
CU927421.1.1329	D_0__Bacteria, D_1__Bacteroidetes, D_2__Bacteroidia, D_3__Bacteroidales, D_4__Paludibacteraceae, D_5__Paludibacter, D_6__uncultured bacterium	1	0	0	0	0	0	0	0	0	1	0	0	CAGGCTTAACACATGCAAGTCGAACGCTCGTAGCAATACGGGAGTGGCGGACGGGTGAGTAACGCGTGGGAACGTGCCCTGAGGTACGGAATAACTGCGGGAAACTGCAGCTAATACCGTATGAGCCCCGCAAGGGGGAAAGATTTATCG
AB856848.1.1328	D_0__Bacteria, D_1__Proteobacteria, D_2__Gammaproteobacteria, D_3__Pseudomonadales, D_4__Pseudomonadaceae, D_5__Pseudomonas, D_6__Pseudomonas rhodesiae	1	0	0	0	0	0	0	1	0	0	0	0	CAGCCTAACACATGCAAGTCGAGCGGTAGAGAGAAGCTTGCTTCTCTTGAGAGCGGCGGACGGGTGAGTAATGCCTAGGAATCTGCCTGGTAGTGGGGGATAACGTTCGGAAACGAACGCTAATACCGCATACGTCCTACGGGAGAAAGCA
CU919052.2.1311	D_0__Bacteria, D_1__Proteobacteria, D_2__Alphaproteobacteria, D_3__Rhizobiales, D_4__Beijerinckiaceae, D_5__Bosea, D_6__uncultured bacterium	2132	3	0	2128	0	0	1	0	0	0	0	0	GCAGGCTTAACACATGCAAGTCGAACGGGCACTTCGGTGCTAGTGGCAGACGGGTGAGTAACGCGTGGGAACGTGCCTTTCGGTTCGGAATAATCCAGGGAAACTTGGACTAATACCGGATACGCCCTTCGGGGGAAAGATTTATCGCCGAAA
JF143397.1.1308	D_0__Bacteria, D_1__Proteobacteria, D_2__Alphaproteobacteria, D_3__Rhizobiales, D_4__Beijerinckiaceae, D_5__Methylobacterium, D_6__uncultured bacterium	4	0	0	0	4	0	0	0	0	0	0	0	CAGGCTTAACACATGCAAGTCGAGCGGGCACTTCGGTGTCAGCGGCAGACGGGTGAGTAACACGTGGGAACGTACCCTTTGGTTCGGAATAACGCTGGGAAACTAGCGCTAATACCGGATACGCCCTTTTGGGGAAAGGCTTGCTGCC
KY496300.1.1308	D_0__Bacteria, D_1__Proteobacteria, D_2__Gammaproteobacteria, D_3__Aeromonadales, D_4__Aeromonadaceae, D_5__Aeromonas, D_6__Aeromonas hydrophila subsp. hydrophila	238	84	36	22	46	8	0	1	11	1	28	1	GCGGCCTTAAACATGCAAGTCGAGCGGCAGCGGGAAAGTAGCTTGCTACTTTTGCCGGCGAGCGGCGGACGGGTGAGTAATGCCTGGGAAATTGCCCAGTCGAGGGGGATAACAGTTGGAAACGACTGCTAATACCGCATACGCCCTACGGGG
DQ463202.1.1307	D_0__Bacteria, D_1__Proteobacteria, D_2__Alphaproteobacteria, D_3__Sphingomonadales, D_4__Sphingomonadaceae, D_5__Altererythrobacter, D_6__uncultured bacterium	25	0	0	24	0	1	0	0	0	0	0	0	CAGGCCTAACACATGCAAGTCGAACGAGACCTTCGGGTCTAGTGGCGCACGGGTGCGTAACGCGTGGGAACCTGCCCTTAGGTTCGGAATAACTCAGAGAAATTTGAGCTAATACCGGATAATGTCTTCGGACCAAAGATTTATCGCCTTTG
HM333331.1.1307	D_0__Bacteria, D_1__Proteobacteria, D_2__Alphaproteobacteria, D_3__Rhizobiales, D_4__Beijerinckiaceae, D_5__Methylobacterium, D_6__uncultured bacterium	1	0	0	0	0	0	0	1	0	0	0	0	CAGGCTTAACACATGCAAGTCGAGCGGGCCCTTCCGGGTCTGCGGCGGACGGGTGAGTAACACGTGGGAACGTACCCTTTGGTTCGGAATAACGCTGGGAAACTAGCGCTAATACCGGATACGCCCTTTTGGGGAAAGGCTTGCTGCCG
CU922811.1.1306	D_0__Bacteria, D_1__Proteobacteria, D_2__Alphaproteobacteria, D_3__Rhizobiales, D_4__Devosiaceae, D_5__Devosia, D_6__uncultured bacterium	24	0	0	0	0	0	0	0	0	11	0	13	CAGGCCTAACACATGCAAGTCGAGCGCCCCGCAAGGGGAGCGGCGGACGGGTGAGTAACGCGTGGGAACGTGCCTCTTGCTACGGAATAGCCTCGGGAAACTGGGAGTAATACCGTATGTGCCCT
JF171363.1.1306	D_0__Bacteria, D_1__Proteobacteria, D_2__Alphaproteobacteria, D_3__Rhizobiales, D_4__Beijerinckiaceae, D_5__Methylobacterium, Ambiguous_taxa	57	0	0	0	0	0	0	57	0	0	0	0	CAGGCTTAACACATGCAAGTCGAGCGGGCCCTTCGGGGTCAGCGGCAGACGGGTGAGTAACACGTGGGAACGTACCCTTTGGTTCGGAATAACGCTGGGAAACTAGCGCTAATACCGGATACGCCCTTTTGGGGAAAGGCTTGCTGCCGAA
HM273207.1.1303	D_0__Bacteria, D_1__Proteobacteria, D_2__Alphaproteobacteria, D_3__Caulobacterales, D_4__Caulobacteraceae, D_5__uncultured, D_6__uncultured bacterium	2	0	0	0	1	0	0	0	1	0	0	0	CAGGCCTAACACATGCAAGTCGAACGGATCCTTCGGGATTAGTGGCAGACGGGTGAGTAACACGTGGGAACGTGCCCTTTGGTTCGGAACAACTCAGGGAAACTTGAGCTAATACCGGATGTGCCCTTCGGGGGAAAGATTTATCGCCATTG
JF175660.1.1303	D_0__Bacteria, D_1__Proteobacteria, D_2__Alphaproteobacteria, D_3__Caulobacterales, D_4__Caulobacteraceae, D_5__uncultured, D_6__uncultured bacterium	6	0	0	0	2	0	0	0	4	0	0	0	CAGGCTTAACACATGCAAGTCGAACGGACCCTTCGGGGTTAGTGGCGGACGGGTGAGTAACACGTGGGAACGTGCCCTTTGGTTCGGAACAACTCAGGGAAACTTGAGCTAATACCGGATGTGCCCTTCGGGGGAAAGATTTATCGCCATTG
DQ983313.1.1300	D_0__Bacteria, D_1__Proteobacteria, D_2__Alphaproteobacteria, D_3__Sphingomonadales, D_4__Sphingomonadaceae, D_5__Sphingopyxis, Ambiguous_taxa	3	0	0	0	0	0	0	0	2	1	0	0	GCATCCTAAACATGCAAGTCGAACGAGATCTTCGGATCTAGTGGCGCACGGGTGCGTAACGCGTGGGAATCTGCCCTTGGGTGCGGAATAACTTTCCGAAAGGAATGCTAATACCGCATAATGTCGTAAGACCAAAGATTTATCGCCCAA
CU466899.2.1297	D_0__Bacteria, D_1__Proteobacteria, D_2__Gammaproteobacteria, D_3__Betaproteobacteriales, D_4__Burkholderiaceae, D_5__Rhodoferax, D_6__uncultured beta proteobacterium	130	3	0	0	64	7	0	9	19	8	20	0	AGGCCTAACACATGCAAGTCGAACGGCAGCACGGGAGCAATCCTGGTGGCGAGTGGCGAACGGGTGAGTAATATATCGGAACGTGCTCAGTCGTGGGGGATAACGCAGCGAAAGCTGTGCTAATACCGCATACGATCTACGGATGAAAGC
KJ410582.1.1296	D_0__Bacteria, D_1__Proteobacteria, D_2__Gammaproteobacteria, D_3__Betaproteobacteriales, D_4__Burkholderiaceae, D_5__Roseateles, D_6__uncultured Roseateles sp.	1	0	0	0	0	1	0	0	0	0	0	0	CATGCCTTACACATGCAAGTCGAACGGTAACGCGGGGCAACCTGGCGACGAGTGGCGAACGGGTGAGTAATATATCGGAACGTGCCCAGTTGTGGGGGATAACTGCTCGAAAGAGCAGCTAATACCGCATACGACCTGAGGGTGAAAGCGG
KU860458.1.1295	D_0__Bacteria, D_1__Proteobacteria, D_2__Gammaproteobacteria, D_3__Pseudomonadales, D_4__Pseudomonadaceae, D_5__Pseudomonas, D_6__Pseudomonas sp. YAnl_011	1	0	0	0	1	0	0	0	0	0	0	0	AGCTAAACATGCAAGTCGAGCGGATGAGTGGAGCTTGCTCCATGATTCAGCGGCGGACGGGTGAGTAATGCCTAGGAATCTGCCTGGTAGTGGGGGACAACGTTTCGAAAGGAACGCTAATACCGCATACGTCCTACGGGAGAAAGTGGG
FJ494907.1.1294	D_0__Bacteria, D_1__Proteobacteria, D_2__Gammaproteobacteria, D_3__Aeromonadales, D_4__Aeromonadaceae, D_5__Aeromonas, D_6__Aeromonas sp. 08006	2	0	0	1	1	0	0	0	0	0	0	0	GCGGCTAACACATGCAAGTCGAGCGGCAGCGGGAAAGTAGCTTGCTACTTTTGCCGGCGAGCGGCGGACGGGTGAGTAATGCCTGGGGATCTGCCCAGTCGAGGGGGATAACTACTGGAAACGGTAGCTAATACCGCATACGCCCTACGGGG
FJ494894.1.1275	D_0__Bacteria, D_1__Proteobacteria, D_2__Gammaproteobacteria, D_3__Aeromonadales, D_4__Aeromonadaceae, D_5__Aeromonas, D_6__Aeromonas caviae	38	10	8	6	11	0	0	0	0	0	2	1	GCAGCCTACACATGCAAGTCGAGCGGCAGCGGGAAAGTAGCTTGCTACTTTTGCCGGCGAGCGGCGGACGGGTGAGTAATGCCTGGGAAATTGCCCAGTCGAGGGGGATAACAGTTGGAAACGACTGCTAATACCGCATACGCCCTACGGGG
HM778881.1.1272	D_0__Bacteria, D_1__Proteobacteria, D_2__Gammaproteobacteria, D_3__Aeromonadales, D_4__MB19, D_5__uncultured bacterium, D_6__uncultured bacterium	37	17	3	13	4	0	0	0	0	0	0	0	CAGGCCTTACACATGCAAGTCGAGCGGCAGCGGGAAAGTAGCTTGCTACTTTTGCCGGCGAGCGGCGGACGGGTGAGTAATGCCTGGGGATCTGCCCAGTCGAGGGGGGATAACTACTGGAAACGGTAGCTAATACCGCATACGCCCTACGGGGGAA
KC907127.1.1272	D_0__Bacteria, D_1__Proteobacteria, D_2__Gammaproteobacteria, D_3__Betaproteobacteriales, D_4__Burkholderiaceae, D_5__Burkholderia-Caballeronia-Paraburkholderia, D_6__uncultured Burkholderia sp.	1	0	0	0	1	0	0	0	0	0	0	0	GCCTTACACATGCAGTCGAACGGCAGCACGGGTGCTTGCACCTGGTGGCGAGTGGCGAACGGGTGAGTAATACATCGGAACATGTCCTGTAGTGGGGGATAGCCCGGCGAAAGCCGGATTAATACCGCATGCGATCCACGGATGAAAG
EF409862.1.1270	D_0__Bacteria, D_1__Proteobacteria, D_2__Gammaproteobacteria, D_3__Legionellales, D_4__Legionellaceae, D_5__Legionella, D_6__uncultured bacterium	130	0	0	0	0	0	0	0	0	130	0	0	CAGGCCTAACACATGCAAGTCGAACGGCAGCGGTATCTAGCTTGCTAGATAGCCGGCGAGTGGCGAACGGGTGAGTAACGCGTAGGAATATACCTTAAAGAGGGGGATAACCTGGGGAAACTCAGGCTAATACCGCGTAAGTTCTGAGGAAGA
GQ984339.1.1269	D_0__Bacteria, D_1__Proteobacteria, D_2__Gammaproteobacteria, D_3__Pseudomonadales, D_4__Moraxellaceae, D_5__Psychrobacter, D_6__uncultured gamma proteobacterium	2911	62	114	9	1203	862	380	73	120	0	7	81	GCAGGCCTAACACATGCAAGTCGAGCGGATGACGGGAGCTTGCTCCTTGATTCAGCGGCGGACGGGTGAGTAATGCCTAGGAATCTGCCTGGTAGTGGGGGACAACGTTTCGAAAGGAACGCTAATACCGCATACGTCCTACGGGAGAAAGGG
FJ494895.1.1266	D_0__Bacteria, D_1__Proteobacteria, D_2__Gammaproteobacteria, D_3__Aeromonadales, D_4__Aeromonadaceae, D_5__Aeromonas, D_6__Aeromonas hydrophila subsp. hydrophila	31	1	8	3	13	0	0	0	0	1	5	0	AGGCGGCTACACATGCAGTCGAGCGGCAGCGGGAAAGTAGCTTGCTACTTTTGCCGGCGAGCGGCGGACGGGTGAGTAATGCCTGGGAAATTGCCCAGTCGAGGGGGATAACAGTTGGAAACGACTGCTAATACCGCATACGCCCTACGGGG
KX225279.1.1265	D_0__Bacteria, D_1__Proteobacteria, D_2__Gammaproteobacteria, D_3__Betaproteobacteriales, D_4__Burkholderiaceae, D_5__Comamonas, D_6__Comamonas sp. SYC62	146	2	9	12	78	27	9	0	8	1	0	0	TGCTTTAACATGCAAGTCGAACGGTAACAGGTCTTCGGATGCTGACGAGTGGCGAACGGGTGAGTAATACATCGGAACGTGCCTAGTAGTGGGGGATAACTACTCGAAAGAGTAGCTAATACCGCATGAGATCTACGGATGAAAGCAGGG
LN866622.1.1255	D_0__Bacteria, D_1__Proteobacteria, D_2__Gammaproteobacteria, D_3__Pseudomonadales, D_4__Pseudomonadaceae, D_5__Pseudomonas, D_6__Pseudomonas putida	2	0	0	0	1	1	0	0	0	0	0	0	GCAGCTACACATGCAAGTCGAGCGGATGACGGGAGCTTGCTCCTTGATTCAGCGGCGGACGGGTGAGTAATGCCTAGGAATCTGCCTGGTAGTGGGGGACAACGTTTCGAAAGGAACGCTAATACCGCATACGTCCTACGGGAGAAAGCAGGG
LN866624.1.1252	D_0__Bacteria, D_1__Proteobacteria, D_2__Gammaproteobacteria, D_3__Pseudomonadales, D_4__Pseudomonadaceae, D_5__Pseudomonas, D_6__Pseudomonas fluorescens	5	0	0	0	0	0	0	0	0	4	0	1	AGGCATACACATGCAGTCGAGCGGTAGAGAGAAGCTTGCTTCTCTTGAGAGCGGCGGACGGGTGAGTAATGCCTAGGAATCTGCCTGGTAGTGGGGGATAACGTTCGGAAACGGACGCTAATACCGCATACGTCCTACGGGAGAAAGCA
KF464904.1.1246	D_0__Bacteria, D_1__Proteobacteria, D_2__Gammaproteobacteria, D_3__Betaproteobacteriales, D_4__Methylophilaceae, D_5__Methylotenera, D_6__uncultured bacterium	1	0	0	0	0	0	0	0	1	0	0	0	ACAGGTCTTCGGATGCTGACGAGTGGCGGACGGGTGAGTAATACATCGGAACGTGCCCGAGAGTGGGGGATAACGAGGCGAAAGCTTTGCTAATACCGCATACGATCTCAGGATGAAAGCAG
KY977414.1.1244	D_0__Bacteria, D_1__Proteobacteria, D_2__Gammaproteobacteria, D_3__Betaproteobacteriales, D_4__Burkholderiaceae, D_5__Comamonas, D_6__uncultured Comamonas sp.	115	1	7	15	46	25	14	0	7	0	0	0	GCTTTAAATGCAAGTCGAACGGTAACAGGTCTTCGGATGCTGACGAGTGGCGAACGGGTGAGTAATACATCGGAACGTGCCTAGTAGTGGGGGATAACTACTCGAAAGAGTAGCTAATACCGCATGAGATCTACGGATGAAAGCAGGG
LN854578.1.1239	D_0__Bacteria, D_1__Proteobacteria, D_2__Gammaproteobacteria, D_3__Pseudomonadales, D_4__Pseudomonadaceae, D_5__Pseudomonas, D_6__Pseudomonas stutzeri	1	0	0	0	0	1	0	0	0	0	0	0	CAGGCCTAAACATGCAAGTCGAGCGGATGAAGAGAGCTTGCTCTCTGATTCAGCGGCGGACGGGTGAGTAATGCCTAGGAATCTGCCTGATAGTGGGGGACAACGTTTCGAAAGGAACGCTAATACCGCATACGTCCTACGGGAGAAAGCA
KX225272.1.1236	D_0__Bacteria, D_1__Proteobacteria, D_2__Gammaproteobacteria, D_3__Betaproteobacteriales, D_4__Burkholderiaceae, D_5__Comamonas, D_6__Comamonas sp. SYC55	1	0	0	0	0	0	0	0	1	0	0	0	CATGCCTTTCACATGCAGTCGAACGGTAACAGGTCTTCGGATGCTGACGAGTGGCGAACGGGTGAGTAACACATCGGAACGTGCCTAGTAGTGGGGGATAACTACTCGAAAGAGTAGCTAATACCGCATGAGATCTACGGATGAAAGCAGG
KC463802.1.1233	D_0__Bacteria, D_1__Proteobacteria, D_2__Gammaproteobacteria, D_3__Pseudomonadales, D_4__Moraxellaceae, D_5__Acinetobacter, D_6__uncultured bacterium	3	0	0	0	0	0	0	0	0	3	0	0	CGGCGGCTTACACATGCAAGTCGAGCGGGCGAGGTTGCTTCGGTAACTGAGCTAGCGGCGGACGGGTGAGTAATGCTTAGGAATCTGCCTATTAGTGGGGGACAACATTCCGAAAGGAATGCTAATACCGCATACGTCCTACGGGAGAAAGCA
DQ301763.1.1231	D_0__Bacteria, D_1__Proteobacteria, D_2__Gammaproteobacteria, D_3__Pseudomonadales, D_4__Pseudomonadaceae, D_5__Pseudomonas, D_6__Pseudomonas sp. D4	2	0	0	0	0	1	1	0	0	0	0	0	AGTCGAGCGGATGACGGGAGCTTGCTCCTTGATTCAGCGGCGGACGGGTGAGTAATGCCTAGGAATCTGCCTGGTAGTGGGGGACAACGTTTCGAAAGGAACGCTAATACCACATACGTCCTACGGGAGAAAG
KX692278.1.1227	D_0__Bacteria, D_1__Actinobacteria, D_2__Actinobacteria, D_3__Micrococcales, D_4__Intrasporangiaceae, D_5__Janibacter, D_6__Janibacter melonis	15	0	0	15	0	0	0	0	0	0	0	0	CCGGCGCAATACATGCAGTCGAACGGTGAACCTTGGAGCTTGCTCTAAGGGGATCAGTGGCGAACGGGTGAGTAACACGTGAGTAACCTGCCCCGGACTCTGGAATAAGCGCTGGAAACGGCGTCTAATACCGGATACGAGACGCAACCGC
KF912873.1.1225	D_0__Bacteria, D_1__Proteobacteria, D_2__Gammaproteobacteria, D_3__Enterobacteriales, D_4__Enterobacteriaceae, D_5__Kosakonia, D_6__Enterobacter cloacae	1	0	0	0	0	0	0	0	0	0	1	0	AGGCTACACATGCAAGTCGAACGGTAGCACAGAGAGCTTGCTCTCGGGTGACGAGTGGCGGACGGGTGAGTAATGTCTGGGAAACTGCCTGATGGAGGGGGATAACTACTGGAAACGGTAGCTAATACCGCATAACGTCGCAAGACCAAAGA
KY054566.1.1224	D_0__Bacteria, D_1__Proteobacteria, D_2__Gammaproteobacteria, D_3__Pseudomonadales, D_4__Pseudomonadaceae, D_5__Pseudomonas, D_6__Pseudomonas sp.	1	0	0	0	0	0	1	0	0	0	0	0	GCAGCTACACATGCAGTCGAGCGGATGACGGGAGCTTGCTCCTTGATTCAGCGGCGGACGGGTGAGTAATACCTAGGAATCTGCCTGGTAGTGGGGGACAACGTTTCGAAAGGAACGCTAATACCGCATACGTCCTACGGGAGAAAGCA
KP214626.16.1229	D_0__Bacteria, D_1__Proteobacteria, D_2__Gammaproteobacteria, D_3__Pseudomonadales, D_4__Pseudomonadaceae, D_5__Pseudomonas, D_6__Pseudomonas baetica	4	2	0	0	0	0	0	2	0	0	0	0	AAGGAGCTTGCTCCTGAATTCAGCGGCGGACGGGTGAGTAATGCCTAGGAATCTGCCTGGTAGTGGGGGACAACGTTTCGAAAGGAACGCTAATACCGCATACGTCCTACGGGAGAAAG
KX225273.1.1213	D_0__Bacteria, D_1__Proteobacteria, D_2__Gammaproteobacteria, D_3__Betaproteobacteriales, D_4__Burkholderiaceae, D_5__Comamonas, D_6__Comamonas sp. SYC56	19	0	1	3	7	6	1	0	1	0	0	0	GCTTTAACATGCAGTCGAACGGTAACAGGTCTTCGGATGCTGACGAGTGGCGAACGGGTGAGTAATACATCGGAACGTGCCTAGTAGTGGGGGATAACTACTCGAAAGAGTAGCTAATACCGCATGAGATCTACGGATGAAAGCAGGG
HF913576.1.1211	D_0__Bacteria, D_1__Proteobacteria, D_2__Gammaproteobacteria, D_3__Pseudomonadales, D_4__Pseudomonadaceae, D_5__Pseudomonas, D_6__Pseudomonas fluorescens	23	0	0	0	0	0	0	2	0	18	2	1	GGGCCTAAACATGCAAGTCGAGCGGTAGAGAGAAGCTTGCTTCTCTTGAGAGCGGCGGACGGGTGAGTAATGCCTAGGAATCTGCCTGGTAGTGGGGGATAACGTTCGGAAACGGACGCTAATACCGCATACGTCCTACGGGAGAAAGCAG
JF694806.1.1211	D_0__Bacteria, D_1__Proteobacteria, D_2__Gammaproteobacteria, D_3__Betaproteobacteriales, D_4__Burkholderiaceae, D_5__Rhodoferax, D_6__bacterium BLH-8E5	1	0	0	0	0	0	0	0	0	0	1	0	CGACGGCAGCACGGGAGCAATCCTGGTGGCGAGTGGCGAACGGGTGAGTAATATATCGGAACGTGCCCAGTCGTGGGGGATAACGCAGCGAAAGCTGTGCTAATACCGCATACGATCTACGGATGAAAG
FJ494891.1.1206	D_0__Bacteria, D_1__Proteobacteria, D_2__Gammaproteobacteria, D_3__Aeromonadales, D_4__Aeromonadaceae, D_5__Aeromonas, D_6__Aeromonas sp. B11	6	0	1	1	2	0	0	0	1	0	1	0	AGGGACTAAACACATGCAAGTCGAGCGGCAGCGGGAAAGTAGCTTGCTACTTTTGCCGGCGAGCGGCGGACGGGTGAGTAATGCCTGGGAAATTGCCCAGTCGAGGGGGATAACAGTTGGAAACGACTGCTAATACCGCATACGCCCTACGGGGGA
GU325690.1.1205	D_0__Bacteria, D_1__Proteobacteria, D_2__Gammaproteobacteria, D_3__Pseudomonadales, D_4__Pseudomonadaceae, D_5__Pseudomonas, D_6__Pseudomonas sp. DQ-01	6	1	0	0	2	0	2	0	1	0	0	0	TGGGGCAGCTACACATGCAAGTCGAGCGGATGACGGGAGCTTGCTCCTTGATTCAGCGGCGGACGGGTGAGTAATGCCTAGGAATCTGCCTGGTAGTGGGGGACAACGTTTCGAAAGGAACGCTAATACCGCATACGTCCTACGGGAGAAAGCAGGG
KT203427.1.1205	D_0__Bacteria, D_1__Proteobacteria, D_2__Gammaproteobacteria, D_3__Betaproteobacteriales, D_4__Chromobacteriaceae, D_5__Vogesella, D_6__Neisseriaceae bacterium TLPNA24	1	0	0	0	1	0	0	0	0	0	0	0	GCGGCTGCTTTAACATGCAGTCGAACGGTAACAGGGTGCTTGCACCGCTGACGAGTGGCGAACGGGTGAGTAATGCGTCGGAACGTGCCGAGTAGTGGGGGATAACGCAGCGAAAGTTGTGCTAATACCGCATACGTACTGAGGTAGAAAGTGG
EF026154.1.1200	D_0__Bacteria, D_1__Proteobacteria, D_2__Gammaproteobacteria, D_3__Pseudomonadales, D_4__Pseudomonadaceae, D_5__Pseudomonas, D_6__Pseudomonas sp. s4(2006)	1	0	0	0	0	0	0	0	0	1	0	0	GAAGATTGCTTCTCTTGAGAGCGGCGGACGGGTGAGTAAAGCCTAGGAATCTGCCTGGTAGTGGGGGATAACGTTCGGAAACGGACGCTAATACCGCATACGTCCTACGGGAGAAAG
FS10000387:24:BPG61608-2632:1:1101:8010:1670 1:N:0:4	D_0__Bacteria, D_1__Bacteroidetes, D_2__Bacteroidia, D_3__Flavobacteriales, D_4__Flavobacteriaceae, D_5__Flavobacterium, D_6__uncultured bacterium	8056	12	0	7826	98	0	1	0	118	0	0	1	CAGGCCTAACACATGCAAGTCGAGGGGTAGAAGGAGCTTGCTCCTTTGAGACCGGCGCACGGGTGCGTAACGCGTATGCAATCTACCTTGTACAGGGGGATAGCCCAGAGAAATTTGGATTAATACCCCATAGTATCTTCGGAAGGCATC
FS10000387:24:BPG61608-2632:1:1101:2580:2460 1:N:0:1	D_0__Bacteria, D_1__Bacteroidetes, D_2__Bacteroidia, D_3__Flavobacteriales, D_4__Weeksellaceae, D_5__Chryseobacterium, Ambiguous_taxa	928	13	0	338	23	63	0	55	284	129	0	23	CAGGCCTAACACATGCAAGTCGAGCGGTATTTGTTCTTCGGAACAGAGAGAGCGGCGTACGGGTGCGGAACACGTGTGCAACCTGCCTTTATCTGGGGGATAGCCTTTCGAAAGGAAGATTAATACCCCATAATATAATGAATGGCATCAT
FS10000387:24:BPG61608-2632:1:1101:12940:1080 1:N:0:3	D_0__Bacteria, D_1__Actinobacteria, D_2__Thermoleophilia, D_3__Gaiellales, D_4__uncultured, D_5__uncultured bacterium, D_6__uncultured bacterium	189	0	189	0	0	0	0	0	0	0	0	0	CAGGCCTAACACATGCAAGTCGAGCGGAAAGGCCCCTTCGGGGGTACTCGAGCGGCGAACGGGTGAGTAACACGTGGGTAACCCACCCCTGACATCGGGATACTCCGGGGAAACCCGGCTTAATACCGAATAAGGTGCGGAGACGCAGGT
FS10000387:24:BPG61608-2632:1:1102:7540:1820 1:N:0:6	D_0__Bacteria, D_1__Proteobacteria, D_2__Gammaproteobacteria, D_3__Betaproteobacteriales, D_4__Burkholderiaceae, D_5__uncultured, Ambiguous_taxa	219	1	0	0	99	0	35	20	63	1	0	0	CAGGCCTAACACATGCAAGTCGAACGGCAGCACGGACTTCGGTCTGGTGGCGAGTGGCGAACGGGTGAGTAATATATCGGAACGTACCCAGTAGTGGGGGATAACTATCCGAAAGGATAGCTAATACCGCATACGATCTAAGGATGAAAG
FS10000387:24:BPG61608-2632:1:1112:4120:2720 1:N:0:7	D_0__Bacteria, D_1__Proteobacteria, D_2__Alphaproteobacteria, D_3__Rhizobiales, D_4__Beijerinckiaceae, Ambiguous_taxa, Ambiguous_taxa	141	0	0	1	0	1	0	0	104	35	0	0	CAGGCCTAACACATGCAAGTCGAACGCTGTAGCAATACAGAGTGGCAGACGGGTGAGTAACACGTGGGAACGTGCCCTTCGATTCGGAATAACTCAGGGAAACTTGAGCTAATACCGGATACGCCCTTCGGGGGAAAGATTTATCGTCGAA
FS10000387:24:BPG61608-2632:1:1101:2680:2600 1:N:0:4	D_0__Bacteria, D_1__Proteobacteria, D_2__Alphaproteobacteria, D_3__Rhizobiales, D_4__Hyphomicrobiaceae, D_5__uncultured, D_6__uncultured bacterium	185	0	0	185	0	0	0	0	0	0	0	0	CAGGCCTAACACATGCAAGTCGAGCGCCCCGCAAGGGGAGCGGCAGACGGGTGAGTAACGCGTGGGAATCTACCTGATGGTACGGAATAGCCCAGGGAAACTTGGAGTAATACCGTATACGCCCGCAAGGGGAAAGATTTATCGCCATCAG
FS10000387:24:BPG61608-2632:1:1102:2300:1900 1:N:0:3	D_0__Bacteria, D_1__Proteobacteria, D_2__Alphaproteobacteria, D_3__Rhodobacterales, D_4__Rhodobacteraceae, D_5__Rubellimicrobium, D_6__uncultured bacterium	100	0	100	0	0	0	0	0	0	0	0	0	CAGGCCTAACACATGCAAGTCGAGCGGGCCCGCGAGGGTCAGCGGCGGACGGGTTAGTAACGCGTGGGAACGTGCCCTTTGCTCTGGAATAGCCCTGGGAAACTGGGGGTAAGACCGGATGTGCCCTGAGGGGGAAAGATTTATCGGCAAG
FS10000387:24:BPG61608-2632:1:1101:3950:2200 1:N:0:8	D_0__Bacteria, D_1__Proteobacteria, D_2__Gammaproteobacteria, D_3__Betaproteobacteriales, D_4__Burkholderiaceae, D_5__Undibacterium, Ambiguous_taxa	517	6	0	1	1	0	505	0	4	0	0	0	CAGGCTAACACATGCAAGTCGAACGGCAGCACGGGTGCTTGCACCTGGTGGCGAGTGGCGAACGGGTGAGTAATATATCGGAACATACCTTGTAGTGGGGGATAACGTAGCGAAAGTTACGCTAATACCGCATACGCTCTAAGGAGGAAAG
FS10000387:24:BPG61608-2632:1:1101:11080:1800 1:N:0:6	D_0__Bacteria, D_1__Proteobacteria, D_2__Gammaproteobacteria, D_3__Betaproteobacteriales, D_4__Burkholderiaceae, D_5__Ralstonia, D_6__uncultured beta proteobacterium	63	0	0	0	63	0	0	0	0	0	0	0	CAGGCCTAACACATGCAAGTCGAACGGTAATGGGCCTTCGGGTGCCGACGAGTGGCGAATGGGTGAGTAATGCATCGGAACGTGCCCAGTAGTGGGGGATAGCCCGGCGAAAGCCGGATTAATACCGCATGAGACCTGAGGGTGAAAGCGG
FS10000387:24:BPG61608-2632:1:1101:15130:1420 1:N:0:4	D_0__Bacteria, D_1__Proteobacteria, D_2__Gammaproteobacteria, D_3__Betaproteobacteriales, D_4__Burkholderiaceae, D_5__Rubrivivax, Ambiguous_taxa	348	2	59	250	19	6	0	5	6	0	0	1	CAGGCCTAACACATGCAAGTCGAACGGTAACGCGGGGCAACCTGGCGACGAGTGGCGAACGGGTGAGTAATGCATCGGAGCGTGCCCAACAGTGGGGGATAGCCCGGCGAAAGCCGGATTAATACCGCGTACGACCTGAGGGTGAAAGCGG
FS10000387:24:BPG61608-2632:1:1102:10290:1050 1:N:0:3	D_0__Bacteria, D_1__Proteobacteria, D_2__Alphaproteobacteria, D_3__Sphingomonadales, D_4__Sphingomonadaceae, D_5__Sphingomonas, Ambiguous_taxa	46	0	42	0	0	0	0	0	0	0	0	4	CAGGCCTAACACATGCAAGTCGAACGATGCCTTCGGGCATAGTGGCGCACGGGTGCGTAACGCGTGGGAATCTGCCTTTCGGTTCGGAATAACAGTTAGAAATGACTGCTAATACCGGATGACGTCGCAAGACCAAAGATTTATCGCCGAA
FS10000387:24:BPG61608-2632:1:1102:13000:1080 1:N:0:20	D_0__Bacteria, D_1__Proteobacteria, D_2__Gammaproteobacteria, D_3__Legionellales, D_4__Legionellaceae, D_5__Legionella, D_6__uncultured bacterium	31	0	0	0	0	0	0	0	0	0	0	31	CAGGCCTAACACATGCAAGTCGAACGGCAGCACGGTCTAGCTTGCTAGACGGGTGGCGAGTGGCGAACGGGTGAGTAACGCGTAGGAATATACCTTGAAGTGGGGGACAACCTGGGGAAACTCAGGCTAATACCGCGTAATCTCTTCGGAG
FS10000387:24:BPG61608-2632:1:1105:15640:3990 1:N:0:7	D_0__Bacteria, , , , , ,	31	0	0	0	0	5	0	26	0	0	0	0	CAGGCCTAACACATGCAAGTCGAACGAAGGCTTCGGCCTTAGTGGCGCACGGGTGCGTAACGCGTGGGAATCTGCCCTTAGGTTCGGAATAACAGCTGGAAACGGCTGCTAATACCGGATGATGACGAAAGTCCAAAGATTTATTGCCTGA
FS10000387:24:BPG61608-2632:1:1103:9820:2020 1:N:0:10	D_0__Bacteria, D_1__Proteobacteria, D_2__Gammaproteobacteria, D_3__Betaproteobacteriales, D_4__Burkholderiaceae, D_5__Undibacterium, Ambiguous_taxa	58	0	0	0	0	0	0	1	46	7	4	0	AGGCCTAACACATGCAAGTCGAACGGCAGCACGGACTTCGGTCTGGTGGCGAGTGGCGAACGGGTGAGTAATATATCGGAACATACCTTGTAGTGGGGGATAACTATCCGAAAGGATAGCTAATACCGCATACGATCTAAGGATGAAAGCG
FS10000387:24:BPG61608-2632:1:1106:9190:1260 1:N:0:18	D_0__Bacteria, D_1__Proteobacteria, D_2__Alphaproteobacteria, D_3__Rhizobiales, D_4__Rhizobiaceae, D_5__Allorhizobium-Neorhizobium-Pararhizobium-Rhizobium, Ambiguous_taxa	65	0	0	0	0	0	0	0	0	65	0	0	CAGGCCTAACACATGCAAGTCGAGCGCCCCGCAAGGGGAGCGGCAGACGGGTGAGTAACGCGTGGGAACGTACCCTTTTCTACGGAATAACGCATGGAAACGTGTGCTAATACCGTATACGCCCTTAGGGGGAAAGATTTATCGGAGAAGA
FS10000387:24:BPG61608-2632:1:1101:3630:1390 1:N:0:18	D_0__Bacteria, D_1__Proteobacteria, D_2__Alphaproteobacteria, D_3__Paracaedibacterales, D_4__Paracaedibacteraceae, D_5__uncultured, D_6__uncultured alpha proteobacterium	23	0	0	0	0	0	0	0	0	23	0	0	CAGGCCTAACACATGCAAGTCGAACGCAGCATCAGAGCTTGCTCTAATGGCTGAGTGGCAGACGGGTGAGTAACACGTGGGAACTTACCCTTTAGACTGGGACAACCACTGGAAACGGTGGCTAATACCGGATACGCCCTGAGGGGGAAAG
FS10000387:24:BPG61608-2632:1:1104:9820:1660 1:N:0:6	D_0__Bacteria, D_1__Proteobacteria, D_2__Gammaproteobacteria, D_3__Pseudomonadales, D_4__Moraxellaceae, D_5__Acinetobacter, D_6__uncultured bacterium	27	0	0	0	16	0	0	11	0	0	0	0	CAGGCCTAACACATGCAAGTCGAGCGGAGAGAGGTAGCTTGCTACTGCTCTTAGCGGCGAACGGGTGAGTAAAGCTTAGGAATCTGGCTATTAGTGGGGGACAACGTTTCGAAAGGAACGCTAATACCGCATACGTCCTACGGGAGAAAG
FS10000387:24:BPG61608-2632:1:1102:16070:1570 1:N:0:20	D_0__Bacteria, D_1__Bacteroidetes, D_2__Bacteroidia, D_3__Flavobacteriales, D_4__Flavobacteriaceae, D_5__Flavobacterium, D_6__uncultured Flavobacterium sp.	21	0	0	0	0	0	0	0	0	0	0	21	CAGGCCTAACACATGCAAGTCGAGGGGTATTAGTTTTCGGACTAAGAGACCGGCGCACGGGTGCGTAACGCGTATGCAATCTACCTTTTACAGGGGAATAGCCCAGAGAAATTTGGATTAATGCCCCATAGTATATGTTATTCGCATGTTT
FS10000387:24:BPG61608-2632:1:1101:1840:3370 1:N:0:4	D_0__Bacteria, D_1__Actinobacteria, D_2__Actinobacteria, D_3__Corynebacteriales, D_4__Corynebacteriaceae, D_5__Corynebacterium, D_6__uncultured bacterium	139	0	0	138	1	0	0	0	0	0	0	0	CAGGCTAACACATGCAAGTCGAACGGAAAGGCCCACCATCTTTGGTGGTGGGTACTCGAGTGGCGAACGGGTGAGTAACACGTGGGTGATCTGCCCCGCACTGTGGGATAAGCCTGGGAAACTGGGTCTAATACCACATACGACCACACT
FS10000387:24:BPG61608-2632:1:1108:14190:3990 1:N:0:3	D_0__Bacteria, D_1__Proteobacteria, D_2__Gammaproteobacteria, D_3__Pseudomonadales, D_4__Moraxellaceae, D_5__Acinetobacter, Ambiguous_taxa	885	3	103	32	204	43	353	4	135	8	0	0	AGGCCTAAACATGCAAGTCGAGCGGAGATTGGGTGCTTGCACCTAATCTTAGCGGCGGACGGGTGAGTAATACTTAGGAATCTGGCTATTAGTGGGGGACAACATTTCGAAAGGGATGCTAATACCGCATACGTCCTACGGGAGAAAGCAG
FS10000387:24:BPG61608-2632:1:1101:14560:3430 1:N:0:8	D_0__Bacteria, D_1__Bacteroidetes, D_2__Bacteroidia, D_3__Flavobacteriales, D_4__Flavobacteriaceae, D_5__Flavobacterium, Ambiguous_taxa	10	0	0	0	0	0	10	0	0	0	0	0	CAGGCCTAACACATGCAAGTCGAGGGGTATAGTTCTTCGGAATTAGAGACCGGCGCACGGGTGCGTAACGCGTATGCAATCTACCTTTTACAGAGGGATAGCCCAGAGAAATTTGGATTAATACCTCATAGTATTATGAAATGGCATCATT
FS10000387:24:BPG61608-2632:1:1101:15500:1820 1:N:0:6	D_0__Bacteria, D_1__Proteobacteria, D_2__Gammaproteobacteria, D_3__Betaproteobacteriales, D_4__Burkholderiaceae, D_5__Rhodoferax, D_6__uncultured soil bacterium	41	1	0	0	36	0	0	0	3	0	1	0	GGGGGCTAACACATGCAAGTCGAACGGCAGCACGGGAGCAATCCTGGTGGCGAGTGGCGAACGGGTGAGTAATATATCGGAACGTGCCCAGTCGTGGGGGATAACGCAGCGAAAGCTGTGCTAATACCGCATACGATCTGCGGATGAAAG
FS10000387:24:BPG61608-2632:1:1101:3950:1530 1:N:0:6	D_0__Bacteria, D_1__Bacteroidetes, D_2__Bacteroidia, D_3__Cytophagales, D_4__Spirosomaceae, D_5__Arcicella, D_6__Arcicella sp. THWCSN48	15	0	0	0	15	0	0	0	0	0	0	0	AGGCCTAACACATGCAAGTCGAACGGTGATAGCAATATCATAGTGGCGCACGGGTGCGTAACACGTATGCAACCTACCTTATACTTAGGGATAGCCTTTGGAAACGGAGATTAATACCTAATAGTACATTTGACTGGCATCGGTTGACT
FS10000387:24:BPG61608-2632:1:1101:7150:1180 1:N:0:3	D_0__Bacteria, D_1__Proteobacteria, D_2__Gammaproteobacteria, , , ,	5	0	5	0	0	0	0	0	0	0	0	0	CAGGCCTAACACATGCAAGTCGAGCGGTAACAGGAATTAGCTTGCTAATTTGCTGACGAGCGGCGGACGGGTGAGTAATGCCTGGGAATATGCCTTGATGTGGGGGATAACTATTGGAAACGATAGCTAATACCGCATAATGTCCCGGTTT
FS10000387:24:BPG61608-2632:1:1108:7020:2410 1:N:0:18	D_0__Bacteria, D_1__Proteobacteria, D_2__Gammaproteobacteria, D_3__Legionellales, D_4__Legionellaceae, D_5__Legionella, D_6__uncultured bacterium	59	0	0	0	0	0	0	0	0	59	0	0	CAGGCCTAACACATGCAAGTCGTACGGCATCGGTATCTAGCTTGCTAGATAGCCGGCGAGTGGCGAACGGGTGAGTAATGCGTAGGAATATACCTTAAAGAGGGGGATAACCTGGGGAAACTCAGGCTAATACCGCGTACGCTCTGAGGA
FS10000387:24:BPG61608-2632:1:1101:8970:1450 1:N:0:4	D_0__Bacteria, D_1__Proteobacteria, D_2__Alphaproteobacteria, D_3__Rhizobiales, D_4__Beijerinckiaceae, D_5__Methylobacterium, D_6__uncultured Methylobacterium sp.	54	0	0	51	0	0	0	3	0	0	0	0	CAGGCCTAAACATGCAAGTCGAGCGGGCACTTCGGTGTCAGCGGCAGACGGGTGAGTAACGCGTGGGAACGTGCCCTTCGGTTCGGAATAACTCAGGGAAACTTGAGCTAATACCGGATACGCCCTTATGGGGAAAGGTTTACTGCCGAAG
FS10000387:24:BPG61608-2632:1:1102:12050:1250 1:N:0:8	D_0__Bacteria, D_1__Proteobacteria, D_2__Gammaproteobacteria, D_3__Enterobacteriales, D_4__Enterobacteriaceae, D_5__Edwardsiella, D_6__Edwardsiella tarda	10	0	0	0	0	0	10	0	0	0	0	0	CAGGCCTAACACATGCAAGTCGGGCGGTAGCAGGGAGAAAGCTTGCTTTGTCCGCTGACGAGCGGCGGACGGGTGAGTAGTGTCTGGGGATCTGCCTGATGGAGGGGGATAACTACTGGAAACGGTAGCTAATACCGCATAACGTCGCAGG
FS10000387:24:BPG61608-2632:1:1103:6950:3850 1:N:0:6	D_0__Bacteria, , , , , ,	115	18	0	16	76	1	1	0	0	3	0	0	CAGGCCTAACACATGCAAGTCGAACGGCAGCACGGAGCTTGCTCTGGTGGCGAGTGGCGAACGGGTGAGTAATATGTCGGAACGTACCCAAGAGTGGGGGGTAACGTAGCGAAAGTTACGCTAATACCGCATACGATCTAAGGATGAAAG
FS10000387:24:BPG61608-2632:1:1106:15100:1670 1:N:0:4	D_0__Bacteria, D_1__Bacteroidetes, D_2__Bacteroidia, D_3__Flavobacteriales, D_4__Weeksellaceae, D_5__Chryseobacterium, D_6__uncultured bacterium	29	0	0	21	8	0	0	0	0	0	0	0	CAGGCCTAAACATGCAAGTCGAGCGGTATTTGTTCTTCGGAACAGAGAGAGCGGCGTACGGGTGCGGAACACGTGTGCAACCTGCCTTTATCAGGGGGATAGCCTTTCGAAAGGAAGATTAATACCCCATAATATATTAAGTGGCATCA
FS10000387:24:BPG61608-2632:1:1106:6210:3020 1:N:0:1	D_0__Bacteria, D_1__Proteobacteria, D_2__Gammaproteobacteria, D_3__Betaproteobacteriales, D_4__Burkholderiaceae, D_5__Massilia, D_6__uncultured bacterium	446	43	2	39	204	18	44	6	51	37	0	2	CAGGCCTACACATGCAAGTCGAACGGCAGCACGGAGCTTGCTCTGGTGGCGAGTGGCGAACGGGTGAGTAATATATCGGAACGTACCCAAGAGTGGGGGATAACGTAGCGAAAGTTACGCTAATACCGCATACGATCTAAGGATGAAGGCA
FS10000387:24:BPG61608-2632:1:1107:10460:2620 1:N:0:6	D_0__Bacteria, D_1__Proteobacteria, D_2__Gammaproteobacteria, D_3__Pseudomonadales, D_4__Moraxellaceae, D_5__Acinetobacter, Ambiguous_taxa	69	1	10	3	27	12	8	0	8	0	0	0	CAGGCCTAACACATGCAAGTCGAGCGGAGAGAGGTAGCTTGCTACTGATCTTAGCGGCGGACGGGTGAGTAATACTTAGGAATCTGGCTATTAGTGGGGGACAACATTTCGAAAGGGATGCTAATACCGCATACTTCCTACGGGAGGCAG
FS10000387:24:BPG61608-2632:1:1101:12460:3190 1:N:0:4	D_0__Bacteria, D_1__Proteobacteria, D_2__Alphaproteobacteria, D_3__Sphingomonadales, D_4__Sphingomonadaceae, D_5__Sphingomonas, Ambiguous_taxa	16	0	0	14	0	0	0	2	0	0	0	0	CAGGCCTAACACATGCAAGTCGAACGAAGGCTTCGACCTCAGTGGCGCACGGGTGCGTAACGCGTGGGAATCTGCCCCTTGGTTCGGAATAACAGTTAGAAATGACTGCTAATACCGGATGATGACGTAAGTCCAAAGATTTATCGCCATG
FS10000387:24:BPG61608-2632:1:1102:13110:4070 1:N:0:4	D_0__Bacteria, D_1__Proteobacteria, D_2__Alphaproteobacteria, D_3__Sphingomonadales, D_4__Sphingomonadaceae, D_5__Sphingomonas, Ambiguous_taxa	14	0	0	14	0	0	0	0	0	0	0	0	CAGGCTAAACATGCAAGTCGAACGAAGGCTTCGGCCTTAGTGGCGCACGGGTGCGTAACGCGTGGGAATCTGCCCCTTGGTTCGGAATAACAGTTAGAAATGACTGCTAATACCGGATGATGACGTAAGTCCAAAGATTTATCGCCATGG
FS10000387:24:BPG61608-2632:1:1103:6520:2390 1:N:0:18	D_0__Bacteria, D_1__Actinobacteria, D_2__Actinobacteria, D_3__Micrococcales, D_4__Brevibacteriaceae, D_5__Brevibacterium, Ambiguous_taxa	3	0	0	0	0	0	0	0	0	3	0	0	CAGGCCTAACACATGCAAGTCGAACGCTGAAGCCCCAGCTTGCTGGGGTGGATGAGTGGCGAACGGGTGAGTAACACGTGAGTAACCTGCCCCTGACTTCGGGATAAGCCCGGGAAACTGGGTCTAATACCAGATACGACCGTCCCACGCA
FS10000387:24:BPG61608-2632:1:1103:7730:1590 1:N:0:1	D_0__Bacteria, D_1__Cyanobacteria, D_2__Oxyphotobacteria, D_3__Nostocales, D_4__Nostocaceae, D_5__Scytonema VB-61278, D_6__uncultured bacterium	2	1	0	0	0	0	0	1	0	0	0	0	CAGGCCTAACACATGCAAGTCGAACGGTCACTTCGGTGATAGTGGCGGACGGGTGAGTAACGCGTGAGAATCTGTCTTCAGGTCGGGGACAACAGTTAGAAATGACTGCTAATACCGGATGTGCCGAAAGGTAAAAGATTTATTGCCTGAA
FS10000387:24:BPG61608-2632:1:1104:10270:3050 1:N:0:8	D_0__Bacteria, D_1__Proteobacteria, D_2__Gammaproteobacteria, D_3__Betaproteobacteriales, D_4__Burkholderiaceae, D_5__Massilia, D_6__uncultured bacterium	17	3	0	1	6	0	2	0	3	2	0	0	CAGGCAAACATGCAAGTCGAACGGCAGCACGGAGCTTGCTCTGGTGGCGAGTGGCGAACGGGTGAGTAATATATCGGAACGTACCCAAGAGTGGGGGATAACGTAGCGAAAGTTACGCTAATACCGCATACGATCTAAGGATGAAGGCAGG
FS10000387:24:BPG61608-2632:1:1104:13620:2340 1:N:0:4	D_0__Bacteria, D_1__Bacteroidetes, D_2__Bacteroidia, D_3__Flavobacteriales, D_4__Flavobacteriaceae, D_5__Flavobacterium, D_6__uncultured bacterium	9	0	0	9	0	0	0	0	0	0	0	0	GGGGGCTAACACATGCAAGTCGAGGGGTAGAAGGAGCTTGCTCCTTTGAGACCGGCGCACGGGTGCGTAACGCGTATGCAATCTACCTTGTACAGGGGGATAGCTCAGAGAAATTTGGATTAATACCCCATAGTATCTTCAGAAGGCAT
FS10000387:24:BPG61608-2632:1:1104:3220:3540 1:N:0:6	D_0__Bacteria, D_1__Proteobacteria, D_2__Gammaproteobacteria, D_3__Enterobacteriales, D_4__Enterobacteriaceae, ,	10	0	1	0	8	0	0	1	0	0	0	0	CAGGTAACACATGCAAGTCGAGCGGCAGCGGAAAGTAGCTTGCTACTTTGCCGGCGAGCGGCGGACGGGTGAGTAATGTCTGGGGATCTGCCTGATGGAGGGGGGTAACTACTGGAAACGGTAGCTAATACCGCATAACCTCGCAAGAGCA
FS10000387:24:BPG61608-2632:1:1105:1970:1200 1:N:0:19	D_0__Bacteria, D_1__Fusobacteria, D_2__Fusobacteriia, D_3__Fusobacteriales, D_4__Fusobacteriaceae, D_5__Cetobacterium, Ambiguous_taxa	3	0	0	0	0	1	0	0	0	0	2	0	CAGGCCTAACACATGCAAGTCGATTCGAAATTTCCTTCGGGGAATGGAGGATGGCGGACGGGTGAGTAACGCGTAAGGAACTTGCCTTTTGGACTGGGACAACTGTTGGAAACGACAGCTAATACCGGATATTATGAGATCTTCGCATGGA
FS10000387:24:BPG61608-2632:1:1108:8110:1460 1:N:0:6	D_0__Bacteria, D_1__Proteobacteria, D_2__Gammaproteobacteria, D_3__Alteromonadales, D_4__Shewanellaceae, D_5__Shewanella,	4	1	0	0	3	0	0	0	0	0	0	0	AGGCCTAAAATGCAGTCGAGCGGCAGCACAAGTAAGTTTACTTATGAGGTGGCGAGCGGCGGACGGGTGAGTAATGCCTAGGGATCTGCCCAGTCGAGGGGGATAACAGTTGGAAACGACTGCTAATACCGCATACACCCTACGGGGGTA
FS10000387:24:BPG61608-2632:1:1108:8140:1890 1:N:0:8	D_0__Bacteria, D_1__Proteobacteria, D_2__Gammaproteobacteria, D_3__Betaproteobacteriales, D_4__Burkholderiaceae, D_5__Duganella, Ambiguous_taxa	80	14	1	4	37	1	6	2	12	3	0	0	CAGGCCTAACACATGCAAGTCGAACGGCAGCACGGAGCTTGCTCTGGTGGCGAGTGGCGAACGGGTGAGTAATATATCGGAACGTACCCAGGAGTGGGGGATAACGTAGCGAAAGTTACGCTAATACCGCATACGATCTAGGGGTGAAAG
FS10000387:24:BPG61608-2632:1:1109:1320:4020 1:N:0:6	D_0__Bacteria, D_1__Bacteroidetes, D_2__Bacteroidia, D_3__Flavobacteriales, D_4__Weeksellaceae, D_5__Chryseobacterium, D_6__Chryseobacterium hominis	25	2	0	0	23	0	0	0	0	0	0	0	AGGCCTAAAATGCAAGTCGAGCGGTATTGTTTCTTCGGAAACGAGAGAGCGGCGCACGGGTGCGGAACACGTGTGCAACCTGCCTTTATCTGGGGGATAGCCTTTCGAAAGGAAGATTAATACCCCATAATATTTTGAATGGCATCATTTA
FS10000387:24:BPG61608-2632:1:1116:14240:3730 1:N:0:1	D_0__Bacteria, D_1__Bacteroidetes, D_2__Bacteroidia, D_3__Flavobacteriales, D_4__Flavobacteriaceae, D_5__Citreitalea, D_6__uncultured bacterium	4	3	0	0	0	0	0	1	0	0	0	0	AGGCCTAACACATGCAAGTCGAGGGGTATGCCGATTTATCGGCAGAGACCGGCGCACGGGTGCGTAACGCGTATGCAATCTGCCTTCCACAGAGGGATAGCCCAGAGAAATTTGGATTAATACCTCATAGCATCATGTTCCGGCATCGGG
FS10000387:24:BPG61608-2632:1:1116:6030:2940 1:N:0:4	D_0__Bacteria, D_1__Proteobacteria, D_2__Gammaproteobacteria, D_3__Alteromonadales, D_4__Shewanellaceae, D_5__Shewanella,	3	0	0	2	1	0	0	0	0	0	0	0	CAGGCTAACACATGCAAGTCGAGCGGCAGCACAAGTAAGTTTACTTATGAGGTGGCGAGCGGCGGACGGGTGAGTAATGCCTAGGGATCTGCCCAGTCGAGGGGGATAACAGTTGGAAACGACTACTAATACCGCATACGCCCTACAGAGA
FS10000387:24:BPG61608-2632:1:1101:10000:1210 1:N:0:6	D_0__Bacteria, D_1__Proteobacteria, D_2__Gammaproteobacteria, D_3__Betaproteobacteriales, D_4__Burkholderiaceae, D_5__Comamonas, Ambiguous_taxa	1	0	0	0	1	0	0	0	0	0	0	0	AGGCCTAACACATGCAAGTCGAACGGTAACAGGTCTTCTGATGCTGACGAGTGGCGTACGGGTGAGTAATACATCGGAACGTGCCTAGTGGTGGGGGATAACTTCTCGAAAGAGTAGCTGATACCGCATGAGATCTACGGACGAAAG
FS10000387:24:BPG61608-2632:1:1101:10020:3270 1:N:0:8	D_0__Bacteria, D_1__Proteobacteria, D_2__Gammaproteobacteria, D_3__Enterobacteriales, D_4__Enterobacteriaceae, D_5__Edwardsiella, D_6__Edwardsiella ictaluri	2	0	0	0	0	0	2	0	0	0	0	0	AGGCCTAACACATGCAAGTCGGGCGGTAGCAGGGAGAAAGCTTGCTTTCTCCGCTGACGAGCGGCGGACGGGTGAGTAATGTCTGGGGACCTGCCTGATGGAGGGAGATAACTACTGGAAACAGTAGCTAATACCGCATAACGTCACAAA
FS10000387:24:BPG61608-2632:1:1101:10090:2990 1:N:0:4	D_0__Bacteria, D_1__Fusobacteria, D_2__Fusobacteriia, D_3__Fusobacteriales, D_4__Fusobacteriaceae, D_5__Cetobacterium, D_6__Oryzias latipes (Japanese medaka)	1	0	0	1	0	0	0	0	0	0	0	0	CAGGCCTAACACATGCAAGTCGATTCGATTTACCTTCGGGTATTGAGGATGGCGGACGGGTGAGTAACGCGTAAGGAACTTGCCTCTTGGACTGGGACAACTGTTGGAAACGACAGCTAATACTGGATATTATGAGATTCTTGCATGAGAA
FS10000387:24:BPG61608-2632:1:1101:10100:1690 1:N:0:10	D_0__Bacteria, D_1__Proteobacteria, D_2__Gammaproteobacteria, D_3__Pseudomonadales, D_4__Moraxellaceae, D_5__Acinetobacter, Ambiguous_taxa	1	0	0	0	0	0	0	0	1	0	0	0	AGGCTAACACATGCAAGTCGAGCGGAGAGAAGTAGCTTGCTACTGATCTTTGCGGCGGACCGGTGAGTAATACTTAGGAATCTGGCTATTAGAGGGGGACAACTTTTCGAAAGGGATGCTAATACCGCATACGTCCCACGGGAGAAAGC
FS10000387:24:BPG61608-2632:1:1101:1010:1430 1:N:0:1	D_0__Bacteria, , , , , ,	1	1	0	0	0	0	0	0	0	0	0	0	AGGCCTAACACATGCAAGTCGAGCGGCAGCACGAGGGAGTTTACTCCTGAGATGGCGAGCGGCGGACGGGTGAGTAATGCCTAGGGAACTGCCCGGTCGAGGGGGATAACTATTGGAAACGACTGCTAATACCGCATACGCCC
FS10000387:24:BPG61608-2632:1:1101:1010:2340 1:N:0:4	D_0__Bacteria, D_1__Proteobacteria, D_2__Gammaproteobacteria, D_3__Betaproteobacteriales, D_4__Burkholderiaceae, D_5__Janthinobacterium, D_6__uncultured bacterium	1	0	0	1	0	0	0	0	0	0	0	0	CAGGCCTAACACATGCAAGTCGAACGGCAGCACGGAGCTTGCTCTGGTGGCGAGTGGCGATCGGGTGAGTAATATATCAGAACGTACCCTTGAGTGGGGGATAACGTAGCGAAAGTTACGCTAATGCTGCTAACGGTCTAAGGATGAAAG
FS10000387:24:BPG61608-2632:1:1101:10110:1290 1:N:0:6	D_0__Bacteria, D_1__Proteobacteria, D_2__Alphaproteobacteria, D_3__Rhizobiales, D_4__Beijerinckiaceae, D_5__Methylobacterium, Ambiguous_taxa	1	0	0	0	1	0	0	0	0	0	0	0	CAGGCCTAACACATGCAAGTCGAGCGGGCCTTTCGGGGTCAGCGGCGGACGGGTGAGTAACGCGTGGGAACGTGCCCTCTGGTTCGGAATAACTCAGGGAAACTTGAGCTAATACCGGATACACCCTTTTGGGGGAAGGCTTGCTGC
FS10000387:24:BPG61608-2632:1:1101:10120:2160 1:N:0:7	D_0__Bacteria, D_1__Actinobacteria, D_2__Actinobacteria, D_3__Propionibacteriales, D_4__Propionibacteriaceae, D_5__Cutibacterium, D_6__uncultured bacterium	1	0	0	0	0	1	0	0	0	0	0	0	CAGGCCTAACACATGCAAGTCGAACGGAAAGGCCCTGCTTTTGTGGGGTGCTCGAGTGGCGTACGGGAGAGTAACACGTGAGTAACCTACCCTAGACTTTGGGATAACTTGAGGAAACTGGAGCTAATACCTGATAGGAGCTCCTGCTGC
FS10000387:24:BPG61608-2632:1:1101:1020:3620 1:N:0:6	D_0__Bacteria, D_1__Proteobacteria, D_2__Gammaproteobacteria, D_3__Alteromonadales, D_4__Shewanellaceae, D_5__Shewanella,	1	0	0	0	1	0	0	0	0	0	0	0	CAGGCCTAACACATGCAAGTCGAGCGGCAGCACAAGTAAGTTTACTTATGAGGTGGCGAGCGGCGGACGGGTGAGTAATGCCTAAGGATCTTCCCAGTCGAGGAGGATAACAGTTGGAAACAACTGCTAATATCGTTTATGCCCTA
FS10000387:24:BPG61608-2632:1:1101:10220:2600 1:N:0:6	D_0__Bacteria, D_1__Proteobacteria, D_2__Gammaproteobacteria, , , ,	1	0	0	0	1	0	0	0	0	0	0	0	CAGGCCTAACACATGCAAGTCGAGCGGCAGCGGGAAAGTAGCTTGCTACTTTTGCCGGCGAGCGGCGGACGGGTGAGTAATGCCTGGGGATCTGCCCAGCCGAGGGGGATAACTGCTGGAAACGGTAGCCAATACCGCATTCGCCCTATGG
FS10000387:24:BPG61608-2632:1:1101:10280:3040 1:N:0:4	D_0__Bacteria, , , , , ,	1	0	0	1	0	0	0	0	0	0	0	0	CAGGCCTAACACATGCAAGTCGAGCGGTTGACGGGAGCTTGCTCCTTGATTCAGCGGCGGTCGGGTGTGTAATGCCTAGGAATCAGCCTGGTAGTGGGGGATGACGTTTCGAAAGGAACGCTAATACCGCATACGTCCTATGGGAGTAAG
FS10000387:24:BPG61608-2632:1:1101:10400:2590 1:N:0:1	D_0__Bacteria, D_1__Proteobacteria, D_2__Gammaproteobacteria, , , ,	1	1	0	0	0	0	0	0	0	0	0	0	CAGGCCTAACACATGCAAGTCGAGCGGCAGCACAAGGGAGTTTACTCCTGAGGTGGCGAGCGGCGGACGGGTGAGTTATCCCTAGGGATCTGTCCAGTCGAGGGGGATAACTGTTGGTAACGACTGCTAATTCCACATACGCCCTACGGGG
FS10000387:24:BPG61608-2632:1:1101:10400:2690 1:N:0:4	D_0__Bacteria, D_1__Proteobacteria, D_2__Alphaproteobacteria, D_3__Sphingomonadales, D_4__Sphingomonadaceae, D_5__Sphingomonas, Ambiguous_taxa	1	0	0	1	0	0	0	0	0	0	0	0	CAGGCCTAACACATGCAAGTCGAACGAGACCTTCGGGTCTAGTGGCGCACGGGTGCGTAACGCGTGGGAATCTGCCCTTGGGTTCGGAATAACTCGCCGAAAGGCGTGCTAATACCGGTTGATATCGTAAGACCAAAGAATTATTGCCCAG
FS10000387:24:BPG61608-2632:1:1101:1040:2240 1:N:0:6	D_0__Bacteria, D_1__Proteobacteria, D_2__Gammaproteobacteria, D_3__Alteromonadales, D_4__Shewanellaceae, D_5__Shewanella,	1	0	0	0	1	0	0	0	0	0	0	0	CAGGCTAACACATGCAAGTCGAGCGGCAGCACAAGTAAGTTTACTTATGAGGTGGCGAGCGGCGGTCGGGTGAGTAATGCCTACGGATTTGCCCTGTCGAGGGGGATTACAGTTGGAAACGACTGCTAATACCGCATACGCCCTACGGCG
FS10000387:24:BPG61608-2632:1:1101:10460:2740 1:N:0:7	D_0__Bacteria, D_1__Proteobacteria, D_2__Gammaproteobacteria, D_3__Pseudomonadales, D_4__Moraxellaceae, D_5__Acinetobacter, Ambiguous_taxa	1	0	0	0	0	1	0	0	0	0	0	0	GGGGGGGGCACATGCAAGTCGAGCGGAGAGAGGTAGCTTGCTACTGATCTTAGCGGCGGACGGGTGAGTAATACTTAGGAATCTGGCTATTAGTGGGGGACAACATTTCGAAAGGGATGCTAAAACCGCATACTTCCTGCGGGAGGAAGC
FS10000387:24:BPG61608-2632:1:1101:10500:2450 1:N:0:4	D_0__Bacteria, D_1__Proteobacteria, D_2__Gammaproteobacteria, D_3__Alteromonadales, D_4__Shewanellaceae, D_5__Shewanella,	1	0	0	1	0	0	0	0	0	0	0	0	CAGGCCTAACACATGCAAGTCGAGCGGCAGCACAGGTAAGTTTACTTATGAGGTGGCGAGCGGCGGACGGGTGAGTAATGCCTAGGGATCTGCCCAGTCGAGGGGGATTATAGTTGGAAACGACTGCTAAAACCGCACACGCCCTGCG
FS10000387:24:BPG61608-2632:1:1101:10580:3280 1:N:0:6	D_0__Bacteria, D_1__Proteobacteria, D_2__Gammaproteobacteria, , , ,	1	0	0	0	1	0	0	0	0	0	0	0	AGGCCTAACACATGCAAGTCGAGCGGCAGCGGGAAAGTAGCTTGCTACTTTTGCCGGCGAGCGGCGGACGAGTGAGTAATGCCTGGGGATCTGCTCAGTCGAGGGGGATGACTAGTAGAGACGGTGCCTAATACCGCATACGCCCCACGG
FS10000387:24:BPG61608-2632:1:1101:10620:3810 1:N:0:8	D_0__Bacteria, D_1__Proteobacteria, D_2__Gammaproteobacteria, D_3__Pseudomonadales, D_4__Moraxellaceae, D_5__Perlucidibaca, Ambiguous_taxa	1	0	0	0	0	0	1	0	0	0	0	0	AGGCCTAAACATGCAAGTCGAGCGGGGACTTCGGTCCTAGCGGCGAACGGGAGAGGAATGCTTGGGAATCTGCCCAGCAGAGGGGGATAACGTTTCGAAAGGAACGCTAGTACCGCATACGTCCTACGGGAGAAAGGGGGGGATCTTCGG
FS10000387:24:BPG61608-2632:1:1101:10680:1420 1:N:0:4	D_0__Bacteria, D_1__Proteobacteria, D_2__Gammaproteobacteria, , , ,	1	0	0	1	0	0	0	0	0	0	0	0	CAGGCCTAACACATGCAAGTCGAGCGGCAGCGGGAAAGTAGCTTGCTACTTTTGCCGGCGAGCGGCGGACGGGTGAGTAATGCCTGGGGATCTGCCCAGTCGAGGGGGATAACTACTGCAATCGGTAGCTATTTCCCCATTCGCCCTACG
FS10000387:24:BPG61608-2632:1:1101:1070:2040 1:N:0:3	D_0__Bacteria, D_1__Proteobacteria, D_2__Gammaproteobacteria, D_3__Pseudomonadales, D_4__Moraxellaceae, D_5__Acinetobacter, Ambiguous_taxa	1	0	1	0	0	0	0	0	0	0	0	0	CAGGCCTAACACATGCAAGTCGAGCGGAGAGAGGTAGCTTGCTACTGATCTTAGCGGCAGACGGGTGTGTAATACTTAGGAATCAGGCTATTAGTGGGGGACAACATTTCGAAAGGGATGCTAATACCGCATACGTCCTGCGGGAGTAGG
FS10000387:24:BPG61608-2632:1:1101:10750:3690 1:N:0:3	D_0__Bacteria, D_1__Proteobacteria, D_2__Gammaproteobacteria, D_3__Betaproteobacteriales, , ,	1	0	1	0	0	0	0	0	0	0	0	0	CAGGCCTAACACATGCAAGTCGAACGGTAACAGGGTGCTTGCACCGCTGTCGAGTGGCGAACGGGTGAGTAATACGTCGGAACGTGCCGAGTAGTGGGGGATAACGCTACGAAAGTAATGCTAATACCGCATACGTACTGAGGAAGAAAG
FS10000387:24:BPG61608-2632:1:1101:10770:1100 1:N:0:6	D_0__Bacteria, , , , , ,	1	0	0	0	1	0	0	0	0	0	0	0	GGCCTAACACATGCAAGTCGAGCGGATGACGGGAGCTTGCTCCTTGATTTAGCGGCGGACGGGTGAGTAATGCCTAGGAATCTGCCTGGTAGTGAGAGACAACGTTTTGAAAGGAACACTAATTTCCCATACGTCCTACGGGAGATA
FS10000387:24:BPG61608-2632:1:1101:10780:1090 1:N:0:3	D_0__Bacteria, D_1__Proteobacteria, D_2__Gammaproteobacteria, D_3__Pseudomonadales, D_4__Moraxellaceae, D_5__Perlucidibaca, Ambiguous_taxa	1	0	1	0	0	0	0	0	0	0	0	0	CAGGCCTAACACATGCAAGTCGAGCGGGGACTTCGGTCCTAGCGGCGAACGGGTGAGGATTGCTTGGGAATCTGCTCAGTAGTGGAGGATAACGTTTCGAAAGGAACGCTAATACCGCATACGTCCTACGGGAGAAGGGGGGGGATCTTC
FS10000387:24:BPG61608-2632:1:1101:10800:1650 1:N:0:3	D_0__Bacteria, , , , , ,	1	0	1	0	0	0	0	0	0	0	0	0	CAGGCCTAACACATGCAAGTCGAACGGCAGCACGGGTGCTTGCACATGGTGGCGTGTGGCGAACGGGTGAGTAATACATCGGAACGTACCTTATCGTGGGGGATAACGTAGCGAAAGCTGTGCTAATACCGCATACGCTCTGAGGGGGAAA
FS10000387:24:BPG61608-2632:1:1101:10820:1760 1:N:0:9	D_0__Bacteria, , , , , ,	1	0	0	0	0	0	0	1	0	0	0	0	AGGCCTAACACATGCAAGTCGAACGGCAGCACGGAGCTTGCTCTGGTGGCGAGTGGCGATCGGGTGAGTAATATATCGGAACGTACCCAAGTGTGGGGGATAACGTAGCGAAAGTTACACTAGTGCCGCATACGATCTAGGGATGAGAG
FS10000387:24:BPG61608-2632:1:1101:10840:1570 1:N:0:1	D_0__Bacteria, D_1__Proteobacteria, D_2__Gammaproteobacteria, D_3__Alteromonadales, D_4__Shewanellaceae, D_5__Shewanella,	1	1	0	0	0	0	0	0	0	0	0	0	GGGCTAACACATGCAAGTCGAGCGGCAGCACAAGTAAGTTTTCTTATGAGGTGGCGAGCGGCGGACGGGTGAGTAATGCCTAGGGATCTGCCCAGTCGAGGGGGTTAACAGTTGGAAACGACTGCTAATACCGCATACGCCCTACAAGG
FS10000387:24:BPG61608-2632:1:1101:10850:3410 1:N:0:19	D_0__Bacteria, D_1__Proteobacteria, D_2__Gammaproteobacteria, D_3__Betaproteobacteriales, D_4__Burkholderiaceae, D_5__Rhodoferax, D_6__uncultured beta proteobacterium	1	0	0	0	0	0	0	0	0	0	1	0	GGCCTAACACATGCAAGTCGAACGGCAGCACGGGAGCAATTCTGGTGGCGAGTGGCAAACGGGTGAGTAATATATCGGAACGTGCCCAGTCGTGGGGGACAACGCAGCGAAAGCTGTGCTAATACCGCATACGACCTACGGATGAAAG
FS10000387:24:BPG61608-2632:1:1101:10860:3470 1:N:0:1	D_0__Bacteria, D_1__Proteobacteria, D_2__Gammaproteobacteria, , , ,	1	1	0	0	0	0	0	0	0	0	0	0	CAGGCCTAACACATGCAAGTCGAGCGGCAGCGGGAAAGTAGCTAGCTACTTTTGCCGGCGAGCGGCGGACGGGAGAGTAATGCCAGGGGATCTGCCCAGTCGAGGGGGATAACTACAGGAAACGGTGGGTAATACCGCATACGCCCTGCGG
FS10000387:24:BPG61608-2632:1:1101:10890:2720 1:N:0:4	D_0__Bacteria, D_1__Proteobacteria, D_2__Gammaproteobacteria, D_3__Alteromonadales, D_4__Alteromonadaceae, D_5__Rheinheimera,	1	0	0	1	0	0	0	0	0	0	0	0	GAGGCCTAACACATGCAAGTCGAGCGGGGTTTTCGGACCTAGCGGCGGACGGGTGAGTAATGCGTAGGAAGCTACCCGATAGAGAGCGATACTAGTTGGAATCGTCTGTTAATACCGCATAATGTCTACGGATCAATGTGTGGGACTTTC
FS10000387:24:BPG61608-2632:1:1101:10900:2620 1:N:0:1	D_0__Bacteria, D_1__Proteobacteria, D_2__Gammaproteobacteria, D_3__Aeromonadales, D_4__Aeromonadaceae, D_5__Aeromonas,	1	1	0	0	0	0	0	0	0	0	0	0	CAGGCCTACACATGCAAGTCGAGCGGCTGCGGGAAAGTAGCTTGCTACTTTTACCGGCGAGCGGCCGACGGGTGAGTAATACCTGGGAAATTGCCCTGTCGAGGGGGAAAACAGTTGGAAACCACTGCTAATACCGCATACGCCCTACCGG
FS10000387:24:BPG61608-2632:1:1101:10970:3670 1:N:0:3	D_0__Bacteria, D_1__Proteobacteria, D_2__Gammaproteobacteria, , , ,	2	0	1	0	0	0	0	0	0	1	0	0	CAGGCCTAACACATGCAAGTCGAGCGGCAGCGGGAAAGTAGCTTGCTACTTTTGCCTGCGAGCGGCGGACGGGTGAGTAATGCCTGGGGATCTGCCCAGTTGAGGGGGATAACTACTGGAAACGGTAGCTAATTGCGCATACGCCCAACGG
FS10000387:24:BPG61608-2632:1:1101:1100:3420 1:N:0:6	D_0__Bacteria, D_1__Proteobacteria, D_2__Gammaproteobacteria, , , ,	1	0	0	0	1	0	0	0	0	0	0	0	CAGGCCTAACACATGCAAGTCGAGCGGCAGCGGGAAAGTAGCTTGCTACTTTTGCCGGCGAGCGGTGGACGGGTCACTAATGCCTGGCGATCTGCCCAGTCGAGGGTGATAACTACTGGAAACGGTTGCTAATACCTCTATCGCCCTACGG
FS10000387:24:BPG61608-2632:1:1101:11010:3690 1:N:0:3	D_0__Bacteria, , , , , ,	1	0	1	0	0	0	0	0	0	0	0	0	CAGGCCTAACACATGCAAGGTCGAGCGGAGATGAGGTGCTTGCACCTTATCTTAGCGGCGGACGGGTGAGTAATGCTTGGGAATCTGCCTGTTAGTGGGGGACAACATTCCGAAGGGAATGCTAATACCGCAAACGTCCTACGGGAGAA
FS10000387:24:BPG61608-2632:1:1101:11040:1850 1:N:0:8	D_0__Bacteria, D_1__Firmicutes, D_2__Bacilli, D_3__Bacillales, D_4__Staphylococcaceae, D_5__Staphylococcus,	1	0	0	0	0	0	1	0	0	0	0	0	AGGCCTAACACATGCAAGTCGAGCGAACAGACGAGGAGCTTGCTCCTTTGACGTTTGCGGCGGACAGGTGAGTAACACGTGGGTAATCCACCTATAAGACTGGGATAACTTCAGGAAATCGGAGCTAAAACCGGATAATATTTCGAACC
FS10000387:24:BPG61608-2632:1:1101:11080:3270 1:N:0:1	D_0__Bacteria, D_1__Proteobacteria, D_2__Gammaproteobacteria, , , ,	1	1	0	0	0	0	0	0	0	0	0	0	CAGGCCTAACACATGCAAGTCGAGCGGCAGCACAAGGGAGTCTACTTCTGAGGTGGCGAGCGGCGGACGGGTGAGTAATGCCTTGGGATCTGCCCAGTCGAGGGGGATAACAGTTGGAAACGACTGCTAAAACCGCGCACGCGCTACGGGG
FS10000387:24:BPG61608-2632:1:1101:11180:2980 1:N:0:6	D_0__Bacteria, D_1__Proteobacteria, D_2__Gammaproteobacteria, , , ,	1	0	0	0	1	0	0	0	0	0	0	0	AGGCCTAACACATGCAAGTCGAACGGTAACAGGTCTTCGGACGCTGACGAGTGGCGAACGGGTGAGTAGTACATCGGAACGTGCCCAGTCGTGGGGGATAACTGCTCGAAAGAGTAGCTAATACCGCATACGACCTGAGGACGAAAGCGG
FS10000387:24:BPG61608-2632:1:1101:1120:1940 1:N:0:8	D_0__Bacteria, D_1__Proteobacteria, D_2__Gammaproteobacteria, D_3__Enterobacteriales, D_4__Enterobacteriaceae, D_5__Edwardsiella, D_6__Edwardsiella tarda	3	0	0	0	0	0	3	0	0	0	0	0	CAGGCCTAACACATGCAAGTCGGGCGGTAGCAGGGAGAAAGCTTGCTTTCTCCGCTGACGAGCGGCGGACCGGTGAGTAATGTCTGGGGATCTGCCTGATGGAGGGGGATAACTACTGGAAACGGTAGCTAATACCGCATAACGTTGCTAA
FS10000387:24:BPG61608-2632:1:1101:11250:2820 1:N:0:6	D_0__Bacteria, D_1__Proteobacteria, D_2__Gammaproteobacteria, D_3__Betaproteobacteriales, D_4__Burkholderiaceae, D_5__Massilia, D_6__uncultured bacterium	1	0	0	0	1	0	0	0	0	0	0	0	AGGCCTAACACATGCAAGTCGAACGGCAGCACGGAGCTTGCTCTGGTGGCGAGTGGTGAACGGGTGAGTAATATATCGGAACGTACCCAAGAGTGGGGGATAACGTAGCGAAAGTTACGCTAATACCGCATACGAACTTAGGATGAGAG
FS10000387:24:BPG61608-2632:1:1101:11280:1760 1:N:0:3	D_0__Bacteria, D_1__Proteobacteria, D_2__Gammaproteobacteria, , , ,	1	0	1	0	0	0	0	0	0	0	0	0	CAGGCCTAACACATGCAAGTCGAGCGGCAGCGGGAAAGTAGCTTGCTACTTTTGCCGGCGAGCGGCGGACGGGTGAGTAATGCCTGGGGATCTGCTCAGTTGAGGGGGATAACTACTAGATACGGTTGCTAATACCGCATACGCCCTACGG
FS10000387:24:BPG61608-2632:1:1101:11300:2240 1:N:0:4	D_0__Bacteria, D_1__Proteobacteria, , , , ,	1	0	0	1	0	0	0	0	0	0	0	0	AGGCCTAACACATGCAAGTCGAACGGCAGCACAGTAGGAGCTTGCTCTTATGGGTGGCGAGTGGCGGACGGGTGAGGAATACATCGGAATCTACTCAATCGAGAGGGATAACGTTGGGAAACTAACGCTAATACCGCATACGACCAACGG
FS10000387:24:BPG61608-2632:1:1101:11300:3650 1:N:0:1	D_0__Bacteria, D_1__Proteobacteria, D_2__Gammaproteobacteria, , , ,	1	1	0	0	0	0	0	0	0	0	0	0	AGGCCTAAACATGCAAGTCGAGCGGCAGCACAAGTGAGTTTACTCATGAGGTGGCGAGCGGCGGTCGGGTGAGTAATGCCTAGGCATCTGCCCAGTCGAGGGGGATAGCAGTTGGAGACGACTGCTAGTACCGCATACGCCCTGCG
FS10000387:24:BPG61608-2632:1:1101:11320:2470 1:N:0:6	D_0__Bacteria, D_1__Proteobacteria, D_2__Gammaproteobacteria, D_3__Alteromonadales, D_4__Shewanellaceae, D_5__Shewanella,	1	0	0	0	1	0	0	0	0	0	0	0	CAGGCCTAACACATGCAAGTCGAGCGGCAGCACAAGTAAGTTTACTTATGAGGTGGCGAGTGGCGGACGAAAGAGTAGTGCCTAGGGATTTGCCCAGTCGAGGGGGATAACAGTTGGAAACGACTGCTAATACCGCGTACGCCCTACG
FS10000387:24:BPG61608-2632:1:1101:11340:1350 1:N:0:6	D_0__Bacteria, D_1__Proteobacteria, D_2__Gammaproteobacteria, D_3__Betaproteobacteriales, D_4__Burkholderiaceae, D_5__Massilia, D_6__uncultured bacterium	1	0	0	0	1	0	0	0	0	0	0	0	AGGCCTAAACATGCAAGTCGAACGGCAGCACGGAGCTTGCTCTGGTGGCGAGTGGCGAACGGGTGAGTAATATATCGGAACGTACCCAAGAGTGCGGGATAACGTAGCGAAAGTTACGCTAATGCTGCATACGATCTAAAGATGTAAGC
FS10000387:24:BPG61608-2632:1:1101:11340:3910 1:N:0:1	D_0__Bacteria, D_1__Proteobacteria, D_2__Gammaproteobacteria, D_3__Alteromonadales, D_4__Alteromonadaceae, D_5__Rheinheimera,	1	1	0	0	0	0	0	0	0	0	0	0	CAGGCCTAACACATGCAAGTCGAGCGGAGTATTCGGACCTAGCGGCGGACGGGTGAGTGTTGCGTAGGAAGCTACTCGATAGAGGGGGATACCAGTTGGAAACGACTGTTTATACCGCATAGTGTCTACCGACCTAAGTGTGGGACCTTCG
FS10000387:24:BPG61608-2632:1:1101:11380:1340 1:N:0:4	D_0__Bacteria, D_1__Proteobacteria, D_2__Gammaproteobacteria, D_3__Pseudomonadales, D_4__Moraxellaceae, D_5__Perlucidibaca, Ambiguous_taxa	1	0	0	1	0	0	0	0	0	0	0	0	GGGGCCTAACACATGCAAGTCGAGCGGGGACTTCGGTCCTAGCGGCGAACGGGTGAGGAATGCTTGGGAATCTGCCCAGTAGTGGGGGATAACGTTTCGAAAGGAACGCTAATACCGCATACGTCCAACGGGAGAAAGGGGGGATCTTCGG
FS10000387:24:BPG61608-2632:1:1101:11470:2340 1:N:0:4	D_0__Bacteria, D_1__Proteobacteria, D_2__Gammaproteobacteria, D_3__Alteromonadales, D_4__Alteromonadaceae, D_5__Rheinheimera,	1	0	0	1	0	0	0	0	0	0	0	0	CAGGCCTAACACATGCAAGTCGAGCGGGGTTTTCGGACCTAGCGGCGGACGGGTGTGTTATGCGTTGGAAGCTACTCGATAGAGGGGGATACCAGTTGGATACGACTGTTAATACCGCATAATGTCTACAGACCAAAGTGTGGGAC
FS10000387:24:BPG61608-2632:1:1101:11500:1400 1:N:0:6	D_0__Bacteria, D_1__Proteobacteria, D_2__Gammaproteobacteria, D_3__Betaproteobacteriales, , ,	1	0	0	0	1	0	0	0	0	0	0	0	AGGCCTAACACATGCAAGTCGAACGGTAACAGGGTGCTTGCACCGCTGACGAGTGGCGAACGGGTGAGTGAAGCGACGGAACGTGCCGAGTAGTGGGGGATAACGCAGCGAAAGTAGTGCAAGTACCGCATACGTACTGAGG
FS10000387:24:BPG61608-2632:1:1101:11500:2380 1:N:0:1	D_0__Bacteria, D_1__Proteobacteria, D_2__Gammaproteobacteria, D_3__Alteromonadales, D_4__Shewanellaceae, D_5__Shewanella,	1	1	0	0	0	0	0	0	0	0	0	0	CAGGCCTAACACATGCAAGTCGAGCGGCAGCACAAGTAAGTTTACATATGAGGTGGCGAGCGGCGGACGGGTGACTAATGCCTAGGGATCTGCCCAGTCGAGGGGGATGTCAGATGGAAACGACTGCTAGTACCGCATACGCCCTACGGGG
FS10000387:24:BPG61608-2632:1:1101:11520:2260 1:N:0:10	D_0__Bacteria, D_1__Proteobacteria, D_2__Gammaproteobacteria, D_3__Alteromonadales, D_4__Shewanellaceae, D_5__Shewanella,	1	0	0	0	0	0	0	0	1	0	0	0	CAGGCCTAACACATGCAAGTCGAGCGGCAGCACAAGTTAGTTTACTTATGAGGTGGCGAGCGGCGGACGGGTGAGTAATGCCTAGGGATCTGCCCAGTCGAGGGGATATCAGTTGGAAACGACTGCTAATATCGCATACACCCTACG
FS10000387:24:BPG61608-2632:1:1101:11550:2370 1:N:0:6	D_0__Bacteria, , , , , ,	1	0	0	0	1	0	0	0	0	0	0	0	CAGGCCTAACACATGCAAGTCGAACGGCAGCACGGAGCTTGCTCTGGTGGCGAGTGGCGAACGGGTGAGTAATATATCAGAACATACTCTAGACTGGGGGATAACGTAGCGAAAATTACACTAATACCGCTTACGATCTAA
FS10000387:24:BPG61608-2632:1:1101:11610:2990 1:N:0:6	D_0__Bacteria, D_1__Proteobacteria, D_2__Gammaproteobacteria, , , ,	3	1	0	0	1	0	0	1	0	0	0	0	GGGGGAAACACATGCAAGTCGAGCGGCAGCGGGAAAGTAGCTTGCTACTTTTGCCGGCGAGCGGCGGACGGGTGAGTAATGCCTGGGGATCTGCCCAGTCGAGGGGGATAACTGCTGGAAACGGTAGCTAATACCGCATACGCCCTACAGG
FS10000387:24:BPG61608-2632:1:1101:11640:3160 1:N:0:4	D_0__Bacteria, D_1__Proteobacteria, D_2__Gammaproteobacteria, , , ,	18	3	2	7	6	0	0	0	0	0	0	0	CAGGCCTAACACATGCAAGTCGAGCGGCAGCGGGAAAGTAGCTTGCTACTTTTGCCGGCGTGCGGCGGACGGGTGAGTAATGCCTGGGGATCTGCTCAGTCGAGGGGGATTACTACTGGAAACGGTGGCTAATACCGCATACGCCTTACGG
FS10000387:24:BPG61608-2632:1:1101:11730:2990 1:N:0:3	D_0__Bacteria, D_1__Proteobacteria, D_2__Gammaproteobacteria, , , ,	2	0	2	0	0	0	0	0	0	0	0	0	CAGGCCTAACACATGCAAGTCGAGCGGCAGCACAAGGGAGTTTACTCCTGAGGTGGCGTGTGGCGGACAGGTGAGTAATGCCTAGGGATTTGTCCTGTCGTGGGGGATAACAGTTGGAAACGACTGCTAATACCGCATACGCCCTTCGGGG
FS10000387:24:BPG61608-2632:1:1101:11730:3130 1:N:0:3	D_0__Bacteria, , , , , ,	6	0	6	0	0	0	0	0	0	0	0	0	CAGGCCTAACACATGCAAGTCGAACGGTAACGCGGGGCAACCTGGCGACGAGTGGCGAACGGGTGAGTAAAGCATCGGAACGTGCCCAGTAGTGGGGGACAGCCCGGCGAAAGCCGGATTAATACCGCATACGACCTAAGGGTGAAAGGGG
FS10000387:24:BPG61608-2632:1:1101:11730:3280 1:N:0:10	D_0__Bacteria, D_1__Proteobacteria, D_2__Gammaproteobacteria, D_3__Pseudomonadales, D_4__Moraxellaceae, D_5__Acinetobacter, Ambiguous_taxa	10	1	2	0	3	1	0	0	3	0	0	0	AGGCCTAACACATGCAAGTCGAGCGGAGAGAGGTAGCTTGCTTCTTATTTTAGCGGCGGACGGGTGAGTAATACTTAGGAATCTGGCTATTAGTGGGGGACAACATTTCGAAAGGGATGCTAATACCGCATACTTCCTACGGGAGAAAG
FS10000387:24:BPG61608-2632:1:1101:11770:3070 1:N:0:4	D_0__Bacteria, D_1__Proteobacteria, D_2__Gammaproteobacteria, , , ,	1	0	0	1	0	0	0	0	0	0	0	0	CAGGCCTAACACATGCAAGTCGAGCGGCAGCGGGAAAGTAGCTTGCTACTTTTGCCGGCGAGCGGCGGACGGGTGAGTAATGCCTGGGGATCTGCCCAGCTGAGGGGGATAACTACTGAAAATGATTGCTAATTCCGCATACGC
FS10000387:24:BPG61608-2632:1:1101:11780:2780 1:N:0:3	D_0__Bacteria, D_1__Bacteroidetes, D_2__Bacteroidia, D_3__Flavobacteriales, D_4__Flavobacteriaceae, D_5__Flavobacterium, Ambiguous_taxa	1	0	1	0	0	0	0	0	0	0	0	0	CAGGCCTAACACATGCAAGTCGAGGGGTAGAGTTAGCTTGCTATCTTGAGACCGGCGCACGGGTGCGTAACGCGTATGCAATCTACCTTGTACAGAGGGATAGCCCAGAGAAATTTGGATTAATACCTCATAGTGTTTAATAGTGGCAT
FS10000387:24:BPG61608-2632:1:1101:11810:1180 1:N:0:4	D_0__Bacteria, D_1__Proteobacteria, D_2__Gammaproteobacteria, , , ,	1	0	0	1	0	0	0	0	0	0	0	0	CAGGCCTAACACATGCAAGTCGAGCGGCAGCGGGTAAGTAGCTTGCTTCTTTTGCCGGCGAGTGGCGGACGGGTGAGTAATACCTCGGAATCTGCTCAGTCGAGGGGGATAACTACTGGAAACGGTTGCTAATACCGCATACG
FS10000387:24:BPG61608-2632:1:1101:11860:2110 1:N:0:1	D_0__Bacteria, D_1__Proteobacteria, D_2__Gammaproteobacteria, , , ,	1	1	0	0	0	0	0	0	0	0	0	0	CAGGCCTAACACATGCAAGTCGAGCGGCAGCGGGAAAGTAGCTTGCTACTTTTGCCGGCGTGCGGCGGACGGGTGAGTAATGCCAGGGGATCCGCTCAGCCGAGGGGGATTACTACTGGAAACGGAAGCTAATAGCGCATACGCCCTACGG
FS10000387:24:BPG61608-2632:1:1101:11880:1330 1:N:0:6	D_0__Bacteria, D_1__Proteobacteria, D_2__Gammaproteobacteria, , , ,	1	0	0	0	1	0	0	0	0	0	0	0	AGGCCTAACACATGCAAGTCGAGCGGCAGCGGGAAAGTAGCTTGCTACTTTTTCCGGCGAGCGGCGGACGGGTGAGAAATGCCTGGGGATCTGCCCAGTTGTGGGGGATAACTACTGAAAACGGTAGCTAATTCCGCATTGGCTCTACGG
FS10000387:24:BPG61608-2632:1:1101:11990:2060 1:N:0:4	D_0__Bacteria, D_1__Proteobacteria, D_2__Gammaproteobacteria, D_3__Xanthomonadales, D_4__Xanthomonadaceae, D_5__Xanthomonas, Ambiguous_taxa	1	0	0	1	0	0	0	0	0	0	0	0	CAGGCCTAACACATGCAAGTCGAACGGCAGCACAGTAAGAGCTTGCTCTTATGGGTGGCGAGTGGCGGTCGGGTGAGGAATACATCGGAATCTACTCTTTCGTGGTGGATAACGTAGGGAAACTTTCGCTTATACCGCATACGACTTACG
FS10000387:24:BPG61608-2632:1:1101:12020:3370 1:N:0:3	D_0__Bacteria, D_1__Proteobacteria, D_2__Gammaproteobacteria, D_3__Alteromonadales, D_4__Alteromonadaceae, D_5__Rheinheimera,	1	0	1	0	0	0	0	0	0	0	0	0	AGGCCTAACACATGCAAGTCGAGCGGAGTTTTCGGACCTAGCGGCGGACGGGTGAGTAATGCTTAGGAAGCTACCCGATAGAGGGGGATACCAGTAGGAATCGTCTGTTAATACCGCTTAATGTCTACCGACCAAAGTGTGGGAC
FS10000387:24:BPG61608-2632:1:1101:12040:3340 1:N:0:8	D_0__Bacteria, D_1__Proteobacteria, D_2__Gammaproteobacteria, D_3__Betaproteobacteriales, D_4__Burkholderiaceae, D_5__Herbaspirillum, D_6__Herbaspirillum seropedicae	1	0	0	0	0	0	1	0	0	0	0	0	CAGGCCTAACACATGCAAGTCGAACGGCAGCATAGGAGCTTGCTCCTGATGGCGAGTGGCGAACGGGTGAGTAATATATCGGATCGTGCCCTAGTGTGGGGGATGACTAGTCAAAAGATTAGCTAATACCGCATACGATCTACGGATGAAA
FS10000387:24:BPG61608-2632:1:1101:12060:1320 1:N:0:18	D_0__Bacteria, D_1__Proteobacteria, D_2__Gammaproteobacteria, , , ,	4	2	0	0	0	0	0	0	0	2	0	0	CAGGCCTAACACATGCAAGTCGAGCGGCAGCGGGAAAGTAGCTTGCTACTTTTGCCGGCGAGCGGCGGACAGGTGAGTAATGCCTGGGGATCTGCCCAATCGAGGGGGATAACTACTGGAAACAGTAGCTAATACTGCATACGGCCTACGG
FS10000387:24:BPG61608-2632:1:1101:12070:2480 1:N:0:4	D_0__Bacteria, D_1__Proteobacteria, D_2__Gammaproteobacteria, D_3__Pseudomonadales, D_4__Moraxellaceae, D_5__Perlucidibaca, Ambiguous_taxa	1	0	0	1	0	0	0	0	0	0	0	0	CAGGCCTAACACATGCAAGTCGAGCGGGGACTTCGGTCCTAGCGGCGAACGGGTGAGGAATGCTTGGGAATTTGCCCAGTAGTGGGGGATAACGTTTCGAAAGGAACGCTAATACCGCATACATTCTACGAAAGAATGAGGGGGATCTTC
FS10000387:24:BPG61608-2632:1:1101:12090:3020 1:N:0:1	D_0__Bacteria, D_1__Proteobacteria, D_2__Gammaproteobacteria, , , ,	2	1	0	1	0	0	0	0	0	0	0	0	CAGGCCTAACACATGCAAGTCGAGCGGCAGCGGGAAAGTAGCTTGCTACTTTTACCGGCGTGCGGCGGACGGGTGAGTAATGCCTGGGGATCTGCTCAGTCGAGGGGGATGACTACTGGAAACCGTTGCTAATACCGCATACGCCCTACGG
FS10000387:24:BPG61608-2632:1:1101:12110:2040 1:N:0:1	D_0__Bacteria, D_1__Proteobacteria, D_2__Gammaproteobacteria, , , ,	2	1	0	0	1	0	0	0	0	0	0	0	CAGGCCTAACACATGCAAGTCGAGCGGCAGCAGGAAAGTAGCTTGCTACTTTTGCCGGCGAGCGGCGGACGGGTGAGTAATGCCTGGGGATCTGCTCAGTCGAGGGGGATTACTACTGGAAACGATAGCTAATACCACATACGCCCTAAGG
FS10000387:24:BPG61608-2632:1:1101:12200:1310 1:N:0:1	D_0__Bacteria, D_1__Proteobacteria, D_2__Gammaproteobacteria, , , ,	1	1	0	0	0	0	0	0	0	0	0	0	CAGGCCTAACACATGCAAGTCGAGCGGCAGCGCGAAAGTAGCTAGCTACATTTGCCGGTGAGCGGCGGACGGGTGAGTAATGCCTGGGGATCTGCGCAGTCGGGGGGGATAACTACTGGAAACGGTAGCTAATACCGCATACGCCCTACGG
FS10000387:24:BPG61608-2632:1:1101:12260:3610 1:N:0:3	D_0__Bacteria, D_1__Proteobacteria, D_2__Gammaproteobacteria, , , ,	1	0	1	0	0	0	0	0	0	0	0	0	AGGCCTAACACATGCAAGTCGAGCGGCAGCGGGAAAGTAGCTTGCTACTTTTTCCGGCGAGCGGCGGACGGGTGAGTAATGTCTGGGGATCTGCCCAGTCGAGGGGGATTACTACTAGAAACGATAGTTAATTCCGCATACCCCCTACGG
FS10000387:24:BPG61608-2632:1:1101:1230:3920 1:N:0:3	D_0__Bacteria, D_1__Proteobacteria, D_2__Gammaproteobacteria, , , ,	1	0	1	0	0	0	0	0	0	0	0	0	CAGGCCTAACACATGCAAGTCGAGCGGCAGCGGGAAAGTAGCTTGCTACTTTTGCCGGCGAGCGGCGGACAGGTGAGTAATCCCTGGGAAATTGCCTAGTCGAGGGGGATAACTGTTGGAAACAACTGCTAATACCACATACACCCTAC
FS10000387:24:BPG61608-2632:1:1101:1240:3400 1:N:0:3	D_0__Bacteria, D_1__Proteobacteria, D_2__Gammaproteobacteria, , , ,	1	0	1	0	0	0	0	0	0	0	0	0	CAGGCCTAACACATGCAAGTCGAGCGGCAGCCGGAAAGTAGCTTGCTACTTTTGCCGGCGAGCGGCGGACGGATGAGTAATGCCTGGGGATCTGCCCAGTTGAGCGTGATAACTACTGGAAACGGTAGCTAATTGCCCATACGCCCTATGG
FS10000387:24:BPG61608-2632:1:1101:12430:3840 1:N:0:6	D_0__Bacteria, D_1__Proteobacteria, D_2__Gammaproteobacteria, , , ,	1	0	0	0	1	0	0	0	0	0	0	0	CAGGCCTAACACATGCAAGTCGAGCGGCAGCGGGAAAGTAGCTTGCTACTTTTGCCGGCGAGCGGCGGACGGGTGAGTAATGCCTGGGGATCTGCCCTGTCGAGGGGGATAATTACTGAAAATGGTAGCTAATACCGCATACACCCTAC
FS10000387:24:BPG61608-2632:1:1101:12450:1070 1:N:0:6	D_0__Bacteria, D_1__Proteobacteria, D_2__Gammaproteobacteria, , , ,	2	0	0	0	2	0	0	0	0	0	0	0	AGGCCTAACACATGCAAGTCGAGCGGCAGCACGAGGGAGTTTACTCCTGAGGTGGCGAGCGGCGGACGGGTGAGTAATGCCTAGGGATCTGCCTAGTCGAGGGGGATAACAGTTGGAAACAACTGCTAATACCGCATACGCCCTATGAG
FS10000387:24:BPG61608-2632:1:1101:12520:1280 1:N:0:1	D_0__Bacteria, D_1__Proteobacteria, D_2__Gammaproteobacteria, , , ,	1	1	0	0	0	0	0	0	0	0	0	0	CAGGCCTAACACATGCAAGTCGAGCGGCAGCGGGAAAGTAGCTTGCTTCTTTTGCCGGCGAGCGGCGGACGGGTGAGTAATGCCTGGGGTTCTGCTCTGTTGAGGGGGATTACTACTGAAAACGGTAGCTAATACCACATACGCCCTACGG
FS10000387:24:BPG61608-2632:1:1101:12520:3110 1:N:0:3	D_0__Bacteria, D_1__Proteobacteria, D_2__Gammaproteobacteria, , , ,	1	0	1	0	0	0	0	0	0	0	0	0	CAGGCCTAACACATGCAAGTCGAGCGGCAGCGGGAAAGTAGCTTGCTACTTTTGCCGGCGAGCGGCGGACGGGTGAGTAATGCCTGGGGATCTGCCCAGTCCAGGGGGACAACTGCTGGAAACGGTAGCTAATGCTGCATACGCCCTACG
FS10000387:24:BPG61608-2632:1:1101:12540:1830 1:N:0:4	D_0__Bacteria, D_1__Proteobacteria, D_2__Gammaproteobacteria, D_3__Alteromonadales, D_4__Shewanellaceae, D_5__Shewanella,	1	0	0	1	0	0	0	0	0	0	0	0	CAGGCCTAACACATGCAAGTCGAGCGGCAGCACAAGTAAGTTTTCTTATGAGGTGGCGAGCGGCGGACGAGTGAGTAATGCCTAGGGATCTGCCCAGTCGAGGGGGATATCAGTTGGAAACGACTGCTAATACCGCTTACGCCCTATGGG
FS10000387:24:BPG61608-2632:1:1101:12570:1550 1:N:0:3	D_0__Bacteria, D_1__Proteobacteria, D_2__Gammaproteobacteria, D_3__Pseudomonadales, D_4__Moraxellaceae, D_5__Acinetobacter, Ambiguous_taxa	3	0	3	0	0	0	0	0	0	0	0	0	CAGGCCTAACACATGCAAGTCGAGCGGGGGATGTTGCTTCGGTAACTGACCTAGCGGCGGACGGGTGAGTAATGCTTAGGAATCTGCCTATTAACGGGGGGCAACATTTCGAAAGGGATGCTAATACCGCATACGCCCTACGGGGGAAAG
FS10000387:24:BPG61608-2632:1:1101:12580:2880 1:N:0:4	D_0__Bacteria, D_1__Bacteroidetes, D_2__Bacteroidia, D_3__Flavobacteriales, D_4__Flavobacteriaceae, D_5__Flavobacterium, D_6__uncultured bacterium	1	0	0	1	0	0	0	0	0	0	0	0	AGGCCTAACACATGCAAGTCGAGGGGTAGAAGGAGCTTGCTCCTTTGAGACCGGCGCACGGGTGCGTAACGCGTATGCAATCTACCTTGTACAGGGGGATAGCCTAGTGAAATTTGGATTAATTCCCCATAGCATCTTCGGAAGGTAT
FS10000387:24:BPG61608-2632:1:1101:12590:1560 1:N:0:4	D_0__Bacteria, D_1__Proteobacteria, D_2__Gammaproteobacteria, D_3__Pseudomonadales, D_4__Moraxellaceae, D_5__Perlucidibaca, Ambiguous_taxa	1	0	0	1	0	0	0	0	0	0	0	0	CAGGCCTAACACATGCAAGTCGAGCGGGGACTTCGGTCCTAGCGGCGAACAGGTGAGGAATGCTTGGGAATCTGCCCAGTAGTGGGGGATAACGTTTCGAAGGGTACGCTAATACCGCATACGTCCTACCGGAGAAAGAGGGGGATCTTC
FS10000387:24:BPG61608-2632:1:1101:12600:3280 1:N:0:4	D_0__Bacteria, , , , , ,	1	0	0	1	0	0	0	0	0	0	0	0	CAGGCCTAACACATGCAAGTCGAACGGCAGTACGGAGCTTGCTCTGGTGGCGAGTGGCGAACGAGTGAGTAATATATCGGATCGTACCCAAGAGTGGGGGATAACGTAGCGAAAGTTACGCTAATACCGCAAACGATCTAAGGAGGAA
FS10000387:24:BPG61608-2632:1:1101:12620:1560 1:N:0:6	D_0__Bacteria, D_1__Proteobacteria, D_2__Gammaproteobacteria, D_3__Betaproteobacteriales, D_4__Burkholderiaceae, D_5__Bordetella, D_6__uncultured bacterium	1	0	0	0	1	0	0	0	0	0	0	0	CAGGCCTAACACATGCAAGTCGAACGGCAGCACGGGAGCAATCCTGGTGGCGAGTGGCGAACGGGTGAGTAATATATCGGAACGTGCCCAGTCGTGGGGGATTACGCTACGAATGCTGTGCTAATACCGCATACGATCTATG
FS10000387:24:BPG61608-2632:1:1101:12640:1610 1:N:0:6	D_0__Bacteria, D_1__Proteobacteria, D_2__Gammaproteobacteria, D_3__Betaproteobacteriales, D_4__Burkholderiaceae, D_5__Acidovorax, D_6__uncultured bacterium	2	0	0	0	1	0	0	0	0	0	1	0	CAGGCCTAACACATGCAAGTCGAACGGTAACAGGTCTTCGGATGCTGACGAGTGGCGAACGGGTGAGTAATACACCGGAATGTGCCCGAGAGTGGGGGATAACGAGGCGAAAGCTTTGCTAATACCGCTTACGATCTCAGGATGAAAGCAG
FS10000387:24:BPG61608-2632:1:1101:12650:1220 1:N:0:6	D_0__Bacteria, D_1__Proteobacteria, D_2__Gammaproteobacteria, D_3__Betaproteobacteriales, D_4__Burkholderiaceae, D_5__Undibacterium,	1	0	0	0	1	0	0	0	0	0	0	0	AGGCCTAACACATGCAAGTCGAACGGCAGCACGGGTGCTTGCACCTGGTGGCGAGTGGCGAACGGGTGAGTAAAGTATCGGAACGTGTCTGGTAGTGGGAGATAACTAGTCGAAAGACTAGCTAATACCGCATACGATCTAAGAATGAA
FS10000387:24:BPG61608-2632:1:1101:12660:2340 1:N:0:4	D_0__Bacteria, D_1__Proteobacteria, D_2__Gammaproteobacteria, D_3__Pseudomonadales, D_4__Moraxellaceae, D_5__Perlucidibaca, Ambiguous_taxa	1	0	0	1	0	0	0	0	0	0	0	0	GGCCTAACACATGCAAGTCGAGCGGGGACTTCGGTCCTAGCGGCGAACGGGTGAGGAATGCTTGGGAATCTGCCCAGTAGTGAGGGATAACGTTTCGAATGGAACACTAATACCGCATACGTCCTACCGGAGAAAGGGGGGGATCTTC
FS10000387:24:BPG61608-2632:1:1101:12660:2470 1:N:0:3	D_0__Bacteria, D_1__Bacteroidetes, D_2__Bacteroidia, D_3__Flavobacteriales, D_4__Weeksellaceae, D_5__Chryseobacterium, Ambiguous_taxa	1	0	1	0	0	0	0	0	0	0	0	0	CAGGCCTAACACATGCAAGTCGAGCGGTAGAGATTCTTCGGAGTCTTGAGAGCGGCGCACGGGTGCGGAACACGTGTGCAACCTGCCTTTATCTGGGGGACAGCCTTTCGAAAGGGAGATTAATACGCCACAATATAGTGAGTGGCATC
FS10000387:24:BPG61608-2632:1:1101:12680:3260 1:N:0:6	D_0__Bacteria, D_1__Proteobacteria, D_2__Gammaproteobacteria, , , ,	1	0	0	0	1	0	0	0	0	0	0	0	CAGGCCTAACACATGCAAGTCGAGCGGCAGCGCGAAAGTAGCTTGCTATTTTTACCGGCGTGCGGCGGACGGGTGAGTAATGCCTGGGGATCTCCCCAGTCGTGGGGGATAACTACTGGAAACGGTTGCTAGTACCGCATACGCCCTACAG
FS10000387:24:BPG61608-2632:1:1101:12770:1040 1:N:0:6	D_0__Bacteria, D_1__Proteobacteria, D_2__Gammaproteobacteria, D_3__Alteromonadales, D_4__Shewanellaceae, D_5__Shewanella,	1	0	0	0	1	0	0	0	0	0	0	0	CAGGCCTAACACATGCAAGTCGAGCGGCAGCACAAGTAAGTTTACTTATGAGATGGCGAGCGGCGGACGGGTGAGTAATGCCTAAGGATCTGTCCAGTCGAGGGGGATAACAGTTGGAAACAACTACTAATACCGCATACACCCT
FS10000387:24:BPG61608-2632:1:1101:12800:1770 1:N:0:4	D_0__Bacteria, D_1__Proteobacteria, D_2__Gammaproteobacteria, D_3__Aeromonadales, D_4__Aeromonadaceae, D_5__Aeromonas, D_6__uncultured bacterium	1	0	0	1	0	0	0	0	0	0	0	0	AGGCTAACACATGCAAGTCGAGCGGCAGTGGGAAAGTAGCTTGCTACTTTTGCCGGCGAGCGGCGGACAGATGAGTAATGCCTGGCGATCTGCCCAGTCCAGGGGGATAACTACTGGAAACGATAGCTAATTCCGCATACGCCCTACG
FS10000387:24:BPG61608-2632:1:1101:1280:2840 1:N:0:6	D_0__Bacteria, D_1__Proteobacteria, D_2__Alphaproteobacteria, D_3__Caulobacterales, D_4__Caulobacteraceae, ,	1	0	0	0	1	0	0	0	0	0	0	0	CAGGCCTAACACATGCAAGTCGAACGGATCCTTCGGGATTAGTGGCGGACGGGTGAGTAACACGTGGGAACGTGCCTTTTGGTTCGGAACAACTCAGGGAAACTTGAGCTTATACCGGATGTGCCCCTCAGGGGAAAGATTTTTCACC
FS10000387:24:BPG61608-2632:1:1101:12830:3210 1:N:0:6	D_0__Bacteria, D_1__Proteobacteria, D_2__Gammaproteobacteria, D_3__Betaproteobacteriales, D_4__Burkholderiaceae, D_5__Acidovorax, Ambiguous_taxa	1	0	0	0	1	0	0	0	0	0	0	0	CAGGCCTAACACATGCAAGTCGAACGGTAACAGGTCTTCGGATGCTGACGAGTGGCGAACGGGTGAGTAATACATCGGAACGTGCCCGATCGTGGGGGACAGCGGAGCGATAGCTTTGCTAATACCGCATACGATCTACGGACGAAAGCAG
FS10000387:24:BPG61608-2632:1:1101:12840:1670 1:N:0:4	D_0__Bacteria, D_1__Proteobacteria, D_2__Gammaproteobacteria, , , ,	1	0	0	1	0	0	0	0	0	0	0	0	CAGGCCTAACACATGCAAGTCGAGCGGCAGCGGGAAAGTAGCTTGCTACTTTTGCCGGCGAGCGGCGGACGGATGAGTAATACCTGGGGATCTGCCCAATCGAGGGGGATAACTACTGCAAATGGTACCTAATACCGCATTCGCTCTATG
FS10000387:24:BPG61608-2632:1:1101:12850:2620 1:N:0:6	D_0__Bacteria, D_1__Proteobacteria, D_2__Gammaproteobacteria, D_3__Pseudomonadales, D_4__Moraxellaceae, D_5__Acinetobacter, Ambiguous_taxa	1	0	0	0	1	0	0	0	0	0	0	0	CAGGCCTAACACATGCAAGTCGAGCGGTGAGAGGTAGCTTGCTACTGTTCTGAGCGGCGGTCGGGTGAGTAATACTTAGGAATCTGGCTATTAGTGGGGGACAGCGTTTCGAAAGGGATGCTAATACCGCATACGTCCTACGCGAGTAAG
FS10000387:24:BPG61608-2632:1:1101:1290:3820 1:N:0:6	D_0__Bacteria, D_1__Proteobacteria, D_2__Gammaproteobacteria, D_3__Betaproteobacteriales, D_4__Burkholderiaceae, D_5__Limnobacter, D_6__metagenome	1	0	0	0	1	0	0	0	0	0	0	0	AGGCCTAACACATGCAAGTCGAACGGTAACAGGTTAAGCTGACGAGTGGCGAACGGGTGAGTAATGTATCGGAACGTGCCCAGTCGTGGGGGATAACTACTCGAAAGAGTAGCTAATACCACATACGACCTGACGGTGAAAGC
FS10000387:24:BPG61608-2632:1:1101:12940:3300 1:N:0:1	D_0__Bacteria, D_1__Proteobacteria, D_2__Gammaproteobacteria, , , ,	3	2	1	0	0	0	0	0	0	0	0	0	CAGGCCTAACACATGCAAGTCGAGCGGCAGCACGAGGGAGTTTACTCCTGAGGTGGCGAGCGGCGGACGGGAGAGTAATGCCTAGGGATCTGCCCAGTCGAGGGGGATAACAGTTGGAGACGATAGCTAATACCGCATACGCCCTACGGGG
FS10000387:24:BPG61608-2632:1:1101:12980:2830 1:N:0:4	D_0__Bacteria, D_1__Proteobacteria, D_2__Gammaproteobacteria, D_3__Pseudomonadales, D_4__Moraxellaceae, D_5__Acinetobacter, Ambiguous_taxa	1	0	0	1	0	0	0	0	0	0	0	0	CAGGCCTAACACATGCAAGTCGAGCGGAGAGAGGTAGCTTGCTACTGATCTTAGCGGCGGACGGGTGAGTAATACTTAGGAATCTGGCTACTAGTGGGGGGCAACATTTCGAAAGGGATGCTAATACCGCAAACGTCCAACGGGGG
FS10000387:24:BPG61608-2632:1:1101:12980:3110 1:N:0:4	D_0__Bacteria, D_1__Proteobacteria, D_2__Gammaproteobacteria, D_3__Pseudomonadales, D_4__Moraxellaceae, D_5__Perlucidibaca, Ambiguous_taxa	1	0	0	1	0	0	0	0	0	0	0	0	CAGGCCTAACACATGCAAGTCGAGCGGGGACTTCGGTCCTAGCGGCGAACGGGTGAGGAATGCTTGGGAATCTGCCCAGCAGTGGGGGATAACGTTTCGGAGGGAACGCTGATACCGCATACGTCCTACGGGAGAAAGGGGGGGATCATCG
FS10000387:24:BPG61608-2632:1:1101:12990:2150 1:N:0:1	D_0__Bacteria, D_1__Proteobacteria, D_2__Gammaproteobacteria, D_3__Pseudomonadales, D_4__Moraxellaceae, D_5__Acinetobacter, D_6__uncultured bacterium	1	1	0	0	0	0	0	0	0	0	0	0	CAGGCCTAACACATGCAAGTCGAGCGGCAGCGGGAAAGTAGTTTGTTACTTTTTCCGGCGTGCGGCGGACGGGTGAGTAATGCCTGGAGATCTCCCCAGTTGAGGGGGATAACTACTAGAAACGGTAGCTAATACCACATAC
FS10000387:24:BPG61608-2632:1:1101:13000:3180 1:N:0:6	D_0__Bacteria, D_1__Bacteroidetes, D_2__Bacteroidia, D_3__Flavobacteriales, D_4__Weeksellaceae, D_5__Chryseobacterium, D_6__Chryseobacterium hominis	30	2	0	0	28	0	0	0	0	0	0	0	CAGGCCTAACACATGCAAGTCGAGCGGTATTGTTTCTTCGGAAACGAGAGAGCGGCGCACGGGTGCGGAACACGTGTGCAACCTGCCTTTATCTGGGGGATAGCCTTTCGAAGGGAAGATTAATACCCCATAATATTTTGGATGGCATCAT
FS10000387:24:BPG61608-2632:1:1101:1300:1100 1:N:0:1	D_0__Bacteria, D_1__Proteobacteria, D_2__Gammaproteobacteria, , , ,	1	1	0	0	0	0	0	0	0	0	0	0	AGGCCTAACACATGCAAGTCGAGCGGCAGCACAAGGGAGTTTACTCCTGAGGTGGCGAGCGGCGGACGGGTGAGTAAAGCCTTGGGATCTGCCCAGTCGAGGGGGATAACAAATGGAAACGACTGCTAATACCGCGTAGACCCTACGGGG
FS10000387:24:BPG61608-2632:1:1101:13040:1430 1:N:0:4	D_0__Bacteria, D_1__Proteobacteria, D_2__Gammaproteobacteria, , , ,	1	0	0	1	0	0	0	0	0	0	0	0	CAGGCCTAACACATGCAAGTCGAGCGGCAGCGGGAAAGTAGCTTGCTACTTTTGCCGGCGAGCGGCGGACGGGTGAGTAATGCCTGGGGATCTGCCCAGTTGAGGGGGATAACTACTAGAAACGGTAGCTAATTCTGCATACGCCGTACG
FS10000387:24:BPG61608-2632:1:1101:13060:3430 1:N:0:9	D_0__Bacteria, D_1__Proteobacteria, D_2__Alphaproteobacteria, D_3__Caulobacterales, D_4__Caulobacteraceae, D_5__Brevundimonas, D_6__uncultured Brevundimonas sp.	1	0	0	0	0	0	0	1	0	0	0	0	CAGGCCTAACACATGCAGTCGAACGAACTCTTCGGAGTTAGTGGCGGACGGGTGAGTAACACGTGGGAACGTGCCTTTAGGTTCGGAATAGCTCAGGGAGACTTGTGCTAGTACCGAATGTGCCCTCCGGGGGAGAGATTTATCGCCTTTA
FS10000387:24:BPG61608-2632:1:1101:13090:2250 1:N:0:1	D_0__Bacteria, D_1__Proteobacteria, D_2__Gammaproteobacteria, , , ,	3	1	1	0	1	0	0	0	0	0	0	0	CAGGCCTAACACATGCAAGTCGAGCGGCAGCGGGAAAGTAGCTTGCTACTTTTTCCGGCGTGCGGCGGACGGGTGAGTAATGCTTGGGGATCTGCCCAGTCGAGGGGGATTACTACTGGAAACGATAGCTAATACCGCATACGCCCTACGG
FS10000387:24:BPG61608-2632:1:1101:13100:3260 1:N:0:3	D_0__Bacteria, D_1__Proteobacteria, D_2__Gammaproteobacteria, , , ,	1	0	1	0	0	0	0	0	0	0	0	0	CAGGCCTAACACATGCAAGCCGAGCGGCAGCGGGAAAGTAGCTTGCTACTTTTGCCGGCGAGCGGCGGACGGGTGAGTAATGCCTGAGGATCTGCCCAGTCGAGGGGGAAAACAACAGGAAACGGCAGCTAATACCGCAT
FS10000387:24:BPG61608-2632:1:1101:1310:3940 1:N:0:6	D_0__Bacteria, D_1__Proteobacteria, D_2__Gammaproteobacteria, , , ,	1	0	0	0	1	0	0	0	0	0	0	0	CAGGCCTAACACATGCAAGTCGAGCGGCAGCACAAGGGAGTTTACTCCTGAGGTGGCGAGCGGCGGACGGGTGAGTAATGCCTAGGGATTTGCCCAGTCGTGGGGGATAACTGTTGGAAATGACTGCTAATTCTGCATACGCCCTACGG
FS10000387:24:BPG61608-2632:1:1101:1310:4000 1:N:0:1	D_0__Bacteria, D_1__Proteobacteria, D_2__Gammaproteobacteria, D_3__Alteromonadales, D_4__Shewanellaceae, D_5__Shewanella,	1	1	0	0	0	0	0	0	0	0	0	0	CAGGCCTAACACATGCAAGTCGAGCGGCAGCACAAGTAAGTTTACTTATGAGGTGGCGAGCGGCGGACAGGTGAGTAATGCCTAGGGATTTGCCCAGTCTAGGGGGATAACAGTTGGAAACAACTGCTATTACCGCATACACCCT
FS10000387:24:BPG61608-2632:1:1101:13210:1680 1:N:0:6	D_0__Bacteria, D_1__Proteobacteria, D_2__Alphaproteobacteria, , , ,	1	0	0	0	1	0	0	0	0	0	0	0	AGGCCTAACACATGCAAGTCGAACGGATCCTTCGGGATTAGTGGCGGACGGGTGAGTAACACGTGGGAACGTGCCCTTTGGTTCAGTACAACTCAGGGAAACTTCAGCTAATACCGGATGTACCCTTCGGGGAAAAGATTTATCGCTATT
FS10000387:24:BPG61608-2632:1:1101:13220:1560 1:N:0:18	D_0__Bacteria, D_1__Proteobacteria, D_2__Gammaproteobacteria, D_3__Betaproteobacteriales, D_4__Burkholderiaceae, D_5__Comamonas, Ambiguous_taxa	4	0	0	2	1	0	0	0	0	1	0	0	CAGGCCTAACACATGCAAGTCGAACGGTAACAGGTCTTCGGATGCTGACGAGTGGCGAACGGGTGAGTAATACATCAGAACGTGCCTAGTAGTGGGGGGTGACTACTCGAAAGAGTGGCTAATACCGCATGAGATCTACGGATGAAAGCAG
FS10000387:24:BPG61608-2632:1:1101:13300:3140 1:N:0:1	D_0__Bacteria, D_1__Proteobacteria, D_2__Gammaproteobacteria, D_3__Pseudomonadales, D_4__Pseudomonadaceae, D_5__Pseudomonas, Ambiguous_taxa	1	1	0	0	0	0	0	0	0	0	0	0	CAGGCCTAACACATGCAAGTCGAGCGGCAGCGGGAAAGTAGCTAGCTACTTTTGCCGGCGGGCGGCGGACGGGTGAGTAATGCCTGGGAGATTGCCCAGTCGAGGGGGATGACAGATGGAAACGACTGCTAATAGCGCATACGCCCCACGG
FS10000387:24:BPG61608-2632:1:1101:13350:1990 1:N:0:1	D_0__Bacteria, D_1__Proteobacteria, D_2__Gammaproteobacteria, , , ,	2	1	0	1	0	0	0	0	0	0	0	0	CAGGCCTAACACATGCAAGTCGAGCGGCAGCGGGAAAGTAGCTTGCTACTTTTGCCGGCGAGCGGCGGACGGGTGAGTAATGCCTGGGGATTTGCCCAGTCGAGGGGGATAACTACTGGAAACAGTACCTAATACTCCATACGCCCTACG
FS10000387:24:BPG61608-2632:1:1101:13440:3050 1:N:0:4	D_0__Bacteria, D_1__Bacteroidetes, D_2__Bacteroidia, D_3__Flavobacteriales, D_4__Flavobacteriaceae, D_5__Flavobacterium, Ambiguous_taxa	1	0	0	1	0	0	0	0	0	0	0	0	AGGCCTAACACATGCAAGTCGAGGGGTAGAGTTAGCTTGCTAACTTGAGACCGGCGCACGGGTGCGTAACGCGTATGCAATCTACCTTGTACAGCGGGATAGCCCAGAAAAATTTGGATTAATACTCCATGATGCTTAGAAGTGGCATC
FS10000387:24:BPG61608-2632:1:1101:13520:1370 1:N:0:3	D_0__Bacteria, , , , , ,	1	0	1	0	0	0	0	0	0	0	0	0	CAGGCCTAACACATGCAAGTCGAGCGAGACCTTCGGGTCTAGCCGCGGACGGGTGAGTAACGCGTGGGAACGTGCCCTTCTCTACGGTATAGCCCCGGGAATCTGGGAGTAATACCGTATACGCCTTTTGGGGGAAAGAATTATCGGAGAA
FS10000387:24:BPG61608-2632:1:1101:13560:3600 1:N:0:3	D_0__Bacteria, D_1__Proteobacteria, D_2__Gammaproteobacteria, , , ,	1	0	1	0	0	0	0	0	0	0	0	0	CTAACACATGCAAGTCGAGCGGCAGCGGGATAGTAGCTTGCTACTTTTCTCGGCAAGCGGCGGACGGGTGAGTAATGCCTGGGGATCTGCCCAGTCGAGGGGGATAACTACTGGTAACGGTAGCTAATACTGCATACGCCCTACGG
FS10000387:24:BPG61608-2632:1:1101:13570:1690 1:N:0:6	D_0__Bacteria, D_1__Proteobacteria, D_2__Gammaproteobacteria, D_3__Betaproteobacteriales, D_4__Burkholderiaceae, D_5__Undibacterium,	1	0	0	0	1	0	0	0	0	0	0	0	AGGCCTAACACATGCAAGTCGAACGGCAACACGGGTGCTTGCACCTGGTGGCGAGTGGCGAACTGGTGAGTAAAGTATCGGAACGTGCCTGCTAGTGAGGGATATCTAGTCAAAAGACTAGCTAATACCGCATACCATCTAACGATGAAA
FS10000387:24:BPG61608-2632:1:1101:13610:3050 1:N:0:4	D_0__Bacteria, D_1__Proteobacteria, D_2__Gammaproteobacteria, D_3__Pseudomonadales, D_4__Moraxellaceae, D_5__Acinetobacter, D_6__uncultured bacterium	1	0	0	1	0	0	0	0	0	0	0	0	CAGGCCTAACACATGCAAGTCGAGCGGAAATGAGGAGCTTGCACCTCGTCTCAGCGGCGGTCGGGTGAGTAATGCTTAGGAATCTGCCACTTAGTGGGGGACAACATTCCGAAAGGAATGCTAATACCGCATACGTCCAACGGGAG
FS10000387:24:BPG61608-2632:1:1101:13640:3370 1:N:0:4	D_0__Bacteria, D_1__Proteobacteria, D_2__Gammaproteobacteria, , , ,	1	0	0	1	0	0	0	0	0	0	0	0	CAGGCCTAACACATGCAAGTCGAGCGGCAGCACGAGGGAGTTTACTCCTGAGGTGGCGTGCGGCGGACAGGTGAGTGATGCCTAGGGATCTGCCCAGTCGAGGGGGATAACAGTTGGTAACGACTGCTAATACTGCATACGGCCTACGGGG
FS10000387:24:BPG61608-2632:1:1101:13650:2660 1:N:0:6	D_0__Bacteria, , , , , ,	1	0	0	0	1	0	0	0	0	0	0	0	CAGGCTAACACATGCAAGTCGTGCGGATGACGGAAGCTTGCTCCTTGATTCAGCGGCGGACGGGTGTGTAATGCCTAGGAATCTGCCTGGTAGTGGGGGACAACGTTTCAAAAGGAACACTAATACCGCATACGTCCTACGGGAGAAAG
FS10000387:24:BPG61608-2632:1:1101:13690:3130 1:N:0:1	D_0__Bacteria, D_1__Proteobacteria, D_2__Gammaproteobacteria, , , ,	1	1	0	0	0	0	0	0	0	0	0	0	CAGGCCTAACACATGCAAGTCGAGCGGCAGCACAAGTGAGTATACTCTTGAGGTGGCGTGCGGCGGACGGGTGAGTGATGCCTAGCGATTTGCCCAGTCGAGGGGGGTAACAGTTGGTAACGACTGCTAATACCGCATACGCCCTACGGGG
FS10000387:24:BPG61608-2632:1:1101:1370:1590 1:N:0:3	D_0__Bacteria, D_1__Proteobacteria, D_2__Gammaproteobacteria, D_3__Alteromonadales, D_4__Shewanellaceae, D_5__Shewanella,	1	0	1	0	0	0	0	0	0	0	0	0	CAGGCCTAACACATGCAAGTCGAGCGGCAGCACAAGTAAGTTTACTTATGAGGTGGCGTGCGGCGGACGGGTGAGTAATGCCTAGGGATCTGCCCTGTCGTGGGGGATAACAGTTGGAAACGACTGCTGATACCGCACACGCCCTACGGGG
FS10000387:24:BPG61608-2632:1:1101:13730:3530 1:N:0:4	D_0__Bacteria, D_1__Bacteroidetes, D_2__Bacteroidia, D_3__Flavobacteriales, D_4__Flavobacteriaceae, D_5__Flavobacterium, D_6__uncultured bacterium	1	0	0	1	0	0	0	0	0	0	0	0	AGTGCAAGTCGAGGGGTAGAAGGAGCTTGCTCCTTTGAGACCGGCGCACGGGTGCGTAACGCGTATGCAATCTACCTTGTACAGGGGGATAGCCCAGAGAAATTTGGATTAATACCCCATAGTATCTTCGGAAGGCATCTTCTGATTATT
FS10000387:24:BPG61608-2632:1:1101:13740:2690 1:N:0:3	D_0__Bacteria, D_1__Proteobacteria, D_2__Gammaproteobacteria, D_3__Alteromonadales, D_4__Alteromonadaceae, D_5__Alishewanella, D_6__uncultured bacterium	1	0	1	0	0	0	0	0	0	0	0	0	AGGCCTAACACATGCAAGTCGAGCGGGGTATTCGGACCTAGCGGCAGACGGGTGAGTAATGCTTAGGAAGCTACCCGACAGAGGGGGATACCAGTTGGAAACGACTGTTAATACCGCATAATGTCTACGGACCAAAGTGTGGGACCTTTG
FS10000387:24:BPG61608-2632:1:1101:13740:3260 1:N:0:6	D_0__Bacteria, D_1__Proteobacteria, D_2__Gammaproteobacteria, D_3__Pseudomonadales, D_4__Pseudomonadaceae, D_5__Pseudomonas, D_6__uncultured Pseudomonas sp.	1	0	0	0	1	0	0	0	0	0	0	0	AGGCCTAACACATGCAAGTCGAGCGGCTGCACAAGGGAGTTTTCTCCTGACGTGGCGAGTGGCGGACGGGTGAGTTATGCCTAGGGTTCTACCCAGCCGAGGGGGATTACAGTTGGAAACGACTGCTAATACCGCATACGCCCTACGGGG
FS10000387:24:BPG61608-2632:1:1101:13860:1630 1:N:0:1	D_0__Bacteria, D_1__Proteobacteria, D_2__Gammaproteobacteria, D_3__Aeromonadales, D_4__Aeromonadaceae, D_5__Aeromonas,	1	1	0	0	0	0	0	0	0	0	0	0	GGGCTAACACATGCAAGTCGAGCGGCAGCGGGAAAGTAGCTTGCTACTTTTGCCGGCGAGCGGCGGACGGGTGAGTAATGCCTGGGGATCTGCCCAGTCGTGGGGGATAACTACTGGAAGCGGTAGCTAGTACCGCATACACCCTACGG
FS10000387:24:BPG61608-2632:1:1101:13890:1660 1:N:0:1	D_0__Bacteria, D_1__Proteobacteria, D_2__Gammaproteobacteria, D_3__Alteromonadales, D_4__Alteromonadaceae, D_5__Rheinheimera,	1	1	0	0	0	0	0	0	0	0	0	0	AGGCTAACACATGCAAGTCGAGCGGGGTTTTCGGTCCTAGCGGCGGACGGGTGAGTAATGCGTAGGAAGCTACTCGATAGAGGGGGATACCAGTTGGAAACGACTGTTAATTCCGCATAATGTCTATGATCTAAAGTGTGGGACCTTCG
FS10000387:24:BPG61608-2632:1:1101:13930:1700 1:N:0:4	D_0__Bacteria, D_1__Proteobacteria, D_2__Gammaproteobacteria, D_3__Pseudomonadales, D_4__Moraxellaceae, D_5__Perlucidibaca, Ambiguous_taxa	1	0	0	1	0	0	0	0	0	0	0	0	CAGGCTAACACATGCAAGTCGAGCGGGGACTTCGGTCCTTGCGGCGAACGGGTGTGGAATGCTTGGGAATCTGCCCAGTAGTGGGGGATAACGTTTCGAGAGGATCGCTAATACCGCATACGTCCTACGGGAGAAACGGGGGGATCTT
FS10000387:24:BPG61608-2632:1:1101:13960:3270 1:N:0:4	D_0__Bacteria, D_1__Proteobacteria, D_2__Gammaproteobacteria, , , ,	1	0	0	1	0	0	0	0	0	0	0	0	CAGGCCTAACACATGCAAGTCGAGCGGCAGCTGGAAACTAGCTTGCTACTTTTGCCGGCGAGCGGCGGACAGCTGAGTAATGCCTGGGGATCTGCCCAGTCGAAGGGGTTAACTACTGGAAACGGTAGCTAATACTCCATACGCCCTACG
FS10000387:24:BPG61608-2632:1:1101:13980:1360 1:N:0:4	D_0__Bacteria, D_1__Proteobacteria, D_2__Gammaproteobacteria, , , ,	1	0	0	1	0	0	0	0	0	0	0	0	CAGGCCTAACACATGCAAGTCGAGCGGCAGCGGGAAAGTAGCTTGCTACTTTTGCCGGCGTGCGGCGGACGGGTGAGTAATGCCTGGGGTTCTGCCCAGTCGAGGGGGATTACTACTGGATGCGGAAGCTAATACCGCATACGCCTCACGG
FS10000387:24:BPG61608-2632:1:1101:14060:1920 1:N:0:6	D_0__Bacteria, D_1__Proteobacteria, D_2__Gammaproteobacteria, , , ,	1	0	0	0	1	0	0	0	0	0	0	0	AGGCCTAACACATGCAAGTCGAGCGGCAGCGGGAAAGTAGCTTGCTACTTTTGCCGGCGTTTGTCTCACGGGTGAGTAATCCCTGGGGATCTGCCCAGTCAAGGGGGATAACTACTGGAAACGGTAGCTAATACCGCATACGCCCTAC
FS10000387:24:BPG61608-2632:1:1101:14130:1930 1:N:0:8	D_0__Bacteria, , , , , ,	2	0	0	0	0	0	1	0	1	0	0	0	AGGCCTAACACATGCAAGTCGAACGGCAGCACGGAGCTTGCTCTGGTGGTGAGCGGCGAACGGGTGAGTAATATATCGGAACGTACCCAAGAGTGGGGGATAACGTAGCGAGAGCTACGCTAATACCGCATACGATCTAAGGATGAAAG
FS10000387:24:BPG61608-2632:1:1101:14130:2210 1:N:0:1	D_0__Bacteria, D_1__Proteobacteria, D_2__Gammaproteobacteria, , , ,	1	1	0	0	0	0	0	0	0	0	0	0	GGCCTAACACATGCAAGTCGAGCGGCAGCGGGAAAGTAGCTTGCTACTTTTGCCGGCGTGCGGCGGACGGGTGTGTAATGCCTGGAGATCTCCTCAGTCGAGGGGGATAACTACTGGAAACGGTAGCTAATTCCGCATACGCCCTACGG
FS10000387:24:BPG61608-2632:1:1101:14170:4060 1:N:0:3	D_0__Bacteria, D_1__Proteobacteria, D_2__Gammaproteobacteria, D_3__Aeromonadales, D_4__Aeromonadaceae, D_5__Aeromonas,	1	0	1	0	0	0	0	0	0	0	0	0	GGCTAACACATGCAAGTCGAGCGGCAGCGGGAAAGTAGCTTGCTACTTTTGCCGGCGAGCGGCAGACGGGTGAGTAATGCCTGGGCATCTGCCCAGTCGAGGGGGATAACTACTGGAATCGGTAGCGAATACCGCTTACGCCCTACGGG
FS10000387:24:BPG61608-2632:1:1101:14210:1380 1:N:0:1	D_0__Bacteria, D_1__Proteobacteria, D_2__Gammaproteobacteria, D_3__Aeromonadales, D_4__Aeromonadaceae, D_5__Aeromonas,	3	1	0	0	2	0	0	0	0	0	0	0	GGGGGCTAACACATGCAAGTCGAGCGGCAGCGGGAAAGTAGCTTGCTACTTTTGCCGGCGAGCGGCGGACGGGTGAGTAATGCCTGGGGATCTGCCCAGTCGAGGGGGATAACTACTGGGAACGGTAGCTAATACCGCATTGGCCCTACGG
FS10000387:24:BPG61608-2632:1:1101:14240:1590 1:N:0:4	D_0__Bacteria, D_1__Proteobacteria, D_2__Gammaproteobacteria, , , ,	1	0	0	1	0	0	0	0	0	0	0	0	CAGGCCTAACACATGCAAGTCGAGCGGTTGCGGGTAAGTAGCTTGCTACTTTTGCCAGTGAGCGGCGGACGGGTGAGTAATGCCTGGGGATCTGCCCAGTCGAGGGGGATAACTACTGGAAACGGTAGCTAATACCGCATACGCCCTACGG
FS10000387:24:BPG61608-2632:1:1101:14300:3360 1:N:0:6	D_0__Bacteria, D_1__Proteobacteria, D_2__Gammaproteobacteria, D_3__Betaproteobacteriales, D_4__Burkholderiaceae, D_5__Massilia, D_6__uncultured bacterium	1	0	0	0	1	0	0	0	0	0	0	0	GGGCCTAACACATGCAAGTCGAACGGCAGCACGGAGCTTGCTCTGGTGGCGAGTGGCGAACGGGTGAGTAATATATCGGAACGTACCCAAGAGTGGGGGATAACGTAGCGAAAATTGCGCTTATACCCCATACGATCTTAGGATGAAAG
FS10000387:24:BPG61608-2632:1:1101:14380:2230 1:N:0:6	D_0__Bacteria, D_1__Bacteroidetes, D_2__Bacteroidia, D_3__Flavobacteriales, D_4__Flavobacteriaceae, D_5__Flavobacterium, D_6__uncultured bacterium	1	0	0	0	1	0	0	0	0	0	0	0	GGGGCTAACACATGCAAGTCGAGGGGTAGAGTGGTTTCGGCCACTTGAGACCGGCGCACGGGTGCGTAACGCGTATGCAATCTACCTTGTACAGGGGGATAGCCCAGAGTAATTTGGACTAATGCCCCATGGTGTTTAAGAGTGGCATC
FS10000387:24:BPG61608-2632:1:1101:14410:3910 1:N:0:6	D_0__Bacteria, D_1__Proteobacteria, D_2__Gammaproteobacteria, D_3__Alteromonadales, D_4__Shewanellaceae, D_5__Shewanella,	1	0	0	0	1	0	0	0	0	0	0	0	AGGCCTAACACATGCAAGTCGAGCGGCAGCACAAGTTAGTATACTTATGAGGTGGCGAGCAGCGGACGGGTGAGTAATGCCTAGGGATCTGCCCAGTCGAGGGGGAGAACAGTTGGAAACGACTGCTAATACCGCATACGCTCCACCGAG
FS10000387:24:BPG61608-2632:1:1101:14420:4070 1:N:0:20	D_0__Bacteria, D_1__Proteobacteria, D_2__Gammaproteobacteria, D_3__Pseudomonadales, D_4__Pseudomonadaceae, D_5__Pseudomonas, D_6__uncultured bacterium	1	0	0	0	0	0	0	0	0	0	0	1	CAGGCCTAACACATGCAAGTCGAGCGGTAGTGAGAAGCTTGCTTTTCACGACAGCGGCGGACGGGTGAGTAGTGCCTAGGAATCTGCCTGGTAGTGGGGGTTAACGTTCGGAAACGGACGTTAATACCGCATACGTCCAACGGGAGAATG
FS10000387:24:BPG61608-2632:1:1101:14450:3190 1:N:0:3	D_0__Bacteria, D_1__Proteobacteria, D_2__Gammaproteobacteria, , , ,	1	0	1	0	0	0	0	0	0	0	0	0	AGGCCTAACACATGCAAGTCGAGCGGCAGCGGGAAAGTAGCTTGCTACTTTTGCCGGCGTGCGGCGGACGGGTGAGTAATGCCTGGGGATCTGCCCAGTCGGGGGGGATAACTACAGGAAACGATAGCTAATACCGCATACGCCTTACGG
FS10000387:24:BPG61608-2632:1:1101:14450:3470 1:N:0:8	D_0__Bacteria, D_1__Proteobacteria, D_2__Alphaproteobacteria, D_3__Rhodobacterales, D_4__Rhodobacteraceae, D_5__Paracoccus, Ambiguous_taxa	1	0	0	0	0	0	1	0	0	0	0	0	CAGGCCTAACACATGCAAGTCGAGCGCCCTTTCGGGGGAGCGGCGGACGGGTGAGTAACGCGTGGGAGTATGCCCTTCTCTACGGAATAGCCTCGGGAGACTGAGAGTAATACCGTATACGCCCATAGGGGGAAGGACATACCGGGGAGGG
FS10000387:24:BPG61608-2632:1:1101:14460:1280 1:N:0:4	D_0__Bacteria, D_1__Proteobacteria, D_2__Alphaproteobacteria, D_3__Sphingomonadales, D_4__Sphingomonadaceae, D_5__SD04E11, D_6__uncultured bacterium	1	0	0	1	0	0	0	0	0	0	0	0	AGGCCTAACACATGCAAGTCGAACGAGACCTTCGGGTCTAGTGGCGCACGGGTGCGTAACGCGTGGGAATCTGCCCTTGGGTTCAGAATAACTCGCCAAAAGGCGTGTTAATACCGGATGATGTCGTAAGACCAAAGATTTATTGCC
FS10000387:24:BPG61608-2632:1:1101:14460:1610 1:N:0:1	D_0__Bacteria, D_1__Proteobacteria, D_2__Gammaproteobacteria, , , ,	2	2	0	0	0	0	0	0	0	0	0	0	AGGCCTAACACATGCAAGTCGAGCGGCAGCGGGAAAGTAGCTTGCTACTTTTGCCGGCGAGCGGCGGACGGGTGAGTAATGCCTGGGGATCTGCCCAGTCGAGGGGGATGACAACTGGGAACGGTAGCTAATACCGCATACGGCCTAGGG
FS10000387:24:BPG61608-2632:1:1101:14530:1180 1:N:0:6	D_0__Bacteria, D_1__Proteobacteria, D_2__Gammaproteobacteria, D_3__Alteromonadales, D_4__Shewanellaceae, D_5__Shewanella, Ambiguous_taxa	1	0	0	0	1	0	0	0	0	0	0	0	CAGGCCTAACACATGCAAGTCGAGCGGCAGCGCAAGGGAGTTTACTCCTGAGGTGGCGAGCGGCGGACGGGTGAGTAATGCCTAGGCATCCGCCCAGTCGAGGGGGATAACAGTAGAAAACGACTGCTAATACCGCTTACGCGCTAGAGGG
FS10000387:24:BPG61608-2632:1:1101:14540:2420 1:N:0:6	D_0__Bacteria, D_1__Bacteroidetes, D_2__Bacteroidia, D_3__Flavobacteriales, D_4__Flavobacteriaceae, D_5__Flavobacterium, D_6__uncultured bacterium	1	0	0	0	1	0	0	0	0	0	0	0	AGGCTAACTCATGCAAGTCGAGGGGTAGAGTGGTTTCAGCCACTTGAAACCGGCGCACGGGTGCGTAACGCGTATGCAATCTACCTTGTACTCGGGGATAGCCCAGAGAAATTTGGATTAATACCCCATGGTGTTTAAGACTGGCATCA
FS10000387:24:BPG61608-2632:1:1101:14560:2090 1:N:0:18	D_0__Bacteria, D_1__Proteobacteria, D_2__Gammaproteobacteria, , , ,	1	0	0	0	0	0	0	0	0	1	0	0	AGGCCTAACACATGCAAGTCGAGCGGCAGCGGGAAAGTAGCTTGCTACTTTTGCCGGCGAGCGGCGGACAGATGAGTAATGCCTGGGGATTTGCCCAGTCAAGGGGGATAACTACTGGAAACGATAGCTAATACCGCATACGCTCTACG
FS10000387:24:BPG61608-2632:1:1101:14570:3710 1:N:0:1	D_0__Bacteria, D_1__Proteobacteria, D_2__Gammaproteobacteria, , , ,	1	1	0	0	0	0	0	0	0	0	0	0	AGGCCTAACACATGCAAGTCGAGCGGCAGCGGGAATGTAGCTTGCTACTTTTGCCGGCGTGCGGCACACGGGTGAGTAATGCGTGGGAATCTGCTCAGTCGAGGGGGATTACTACTGGAAACGGTAGCTAATACCGCATACGCCCTACGG
FS10000387:24:BPG61608-2632:1:1101:14590:3830 1:N:0:1	D_0__Bacteria, D_1__Proteobacteria, D_2__Gammaproteobacteria, D_3__Alteromonadales, D_4__Shewanellaceae, D_5__Shewanella,	1	1	0	0	0	0	0	0	0	0	0	0	CAGGCCTAACACATGCAAGTCGAGCGGCAGCACAAGTAAGTTTACTTATGAAGTGGCGAGCGGCGGACGGGTGAGTAATGCCTAGGGATCTGCCCAGTCGAGGGGGATAACAGTTAGAAACAACTGCTAATATCGTATACGTCCT
FS10000387:24:BPG61608-2632:1:1101:1460:1810 1:N:0:6	D_0__Bacteria, D_1__Proteobacteria, D_2__Gammaproteobacteria, D_3__Alteromonadales, D_4__Shewanellaceae, D_5__Shewanella,	1	0	0	0	1	0	0	0	0	0	0	0	AGGCCTAACACATGCAAGTCGAGCGGCAGCACAAGTAAGTTTACTTATGAGGTGGCGAGCGGCGGACGGGTGAGCAATGCCTAGGGATCTGCCCAGTCGAGGGGGATAACAGATGGAAGCGACTGCCAATACCGCATACACCCAACGGGG
FS10000387:24:BPG61608-2632:1:1101:14640:2450 1:N:0:3	D_0__Bacteria, D_1__Proteobacteria, D_2__Gammaproteobacteria, D_3__Aeromonadales, D_4__Aeromonadaceae, D_5__Aeromonas,	1	0	1	0	0	0	0	0	0	0	0	0	CAGGCCTAACACATGCAAGTCGAGCGGCAGCGGGAAAGTAGCTTGCTACTTTTACCGGCGTGCCGCGGACGCGTGAGTAATGCCTGGGAATTTGCCCAGTCGTGGGGGATTACAGTTGGAAACGACTGCTAATACCGCATACGCCCTGCGG
FS10000387:24:BPG61608-2632:1:1101:14640:2530 1:N:0:3	D_0__Bacteria, D_1__Proteobacteria, D_2__Gammaproteobacteria, , , ,	1	0	1	0	0	0	0	0	0	0	0	0	CAGGCCTAACACATGCAAGTCGAGCGGCAGCGGGAAAGTAGCTTGCTACTTTTTCCGGTGTGCGGCGGACGGGTGAGAAATGCCTGGGATATTGCTCAGTTGAGGGGGATTACAGTTGGAAACGACTGCTAATACCGCATACGCCCTACGG
FS10000387:24:BPG61608-2632:1:1101:1470:2100 1:N:0:6	D_0__Bacteria, D_1__Proteobacteria, D_2__Gammaproteobacteria, D_3__Pseudomonadales, D_4__Moraxellaceae, D_5__Acinetobacter, D_6__uncultured bacterium	1	0	0	0	1	0	0	0	0	0	0	0	CAGGCCTAACACATGCAAGTCGAGCGGAGATGAGGTGCTTGCACCTTATCTTAGCGGCAGACGGGTGAGTAATGCTTAGGAATCTGCCTATTACTAGGGGACAACATTCCGAAAGGAATGCTAATACCACATACGTCCTACGCGAGAAAG
FS10000387:24:BPG61608-2632:1:1101:14780:3460 1:N:0:8	D_0__Bacteria, D_1__Proteobacteria, D_2__Gammaproteobacteria, D_3__Betaproteobacteriales, , ,	1	0	0	0	0	0	1	0	0	0	0	0	CAGGCCTAACACATGCAAGTCGAACGGTAACAGGGTGCTTGCACCGCTGACGAGTGGCGGTCGGGTGAGTAATGCGTCGGAACGAGCCGAGTAGTGGGGGAGGACGCAGCGAGAGCAGTGCTAATACCGCATACGTACTGAGGTAG
FS10000387:24:BPG61608-2632:1:1101:14800:3630 1:N:0:3	D_0__Bacteria, D_1__Proteobacteria, D_2__Gammaproteobacteria, D_3__Betaproteobacteriales, D_4__Burkholderiaceae, D_5__Polynucleobacter,	1	0	1	0	0	0	0	0	0	0	0	0	CAGGCCTAACACATGCAAGTCGAACGGCAGCACGGGTGCTTGTACCTGGTGGCGAGTGGCGAACGGGTGAGTAATTCATCGGAACGTACCTTATCGTGGGAGATAACACAGCGAAAGCTGTGCTTATTGCGCATACGCCCTGAGAGGGAAA
FS10000387:24:BPG61608-2632:1:1101:14820:2140 1:N:0:8	D_0__Bacteria, D_1__Proteobacteria, D_2__Gammaproteobacteria, D_3__Enterobacteriales, D_4__Enterobacteriaceae, D_5__Edwardsiella, D_6__Edwardsiella tarda	1	0	0	0	0	0	1	0	0	0	0	0	AGGCCTAACACATGCAAGTCGAGCGGTAGCAGGGAGAAAGCTTGCTTTCTCCGCTGACGAGCGGCGGACGGGTGAGTAATGTCTGGGGATCTGCCTGGTGGAGGGGGATAACTACTGGAAACGGTAGCAAATACCGCATAGCGTCGCGAG
FS10000387:24:BPG61608-2632:1:1101:14820:2520 1:N:0:6	D_0__Bacteria, D_1__Proteobacteria, D_2__Gammaproteobacteria, D_3__Alteromonadales, D_4__Alteromonadaceae, D_5__Rheinheimera,	1	0	0	0	1	0	0	0	0	0	0	0	GGCCTAACACATGCAAGTCGAGCGGGGTTTTCGGACCTAGCGGCGGACGGGTGAGTAGTGCGTAGGAAGCTACCTGACAGAGGGGGATACCAGTTGGAAATGACTATTAATACCGCATAATGTCTACCGTCCATAGTGTGGGAC
FS10000387:24:BPG61608-2632:1:1101:14860:3540 1:N:0:4	D_0__Bacteria, D_1__Proteobacteria, D_2__Gammaproteobacteria, D_3__Xanthomonadales, D_4__Xanthomonadaceae, D_5__Xanthomonas, Ambiguous_taxa	1	0	0	1	0	0	0	0	0	0	0	0	CAGGCCTAACACATGCAAGTCGAACGGCAGCACAGTAAGAGCTTGCTCTTATGGGTGGCGAGTGGCGGACGGGTGTGGAGTACATCGGAATCTACTCTTTTGTGGGGGATGACATAGGGATATTTACGCTAATTCCGCATGCGACCTACGG
FS10000387:24:BPG61608-2632:1:1101:14890:3200 1:N:0:6	D_0__Bacteria, D_1__Proteobacteria, D_2__Gammaproteobacteria, D_3__Pseudomonadales, D_4__Moraxellaceae, D_5__Acinetobacter, Ambiguous_taxa	1	0	0	0	1	0	0	0	0	0	0	0	AGGCCTAACACATGCAAGTCGAGCGGAGAGAGGTATCTTGCTACTGATTTTTGCGGCGGACGGGTGAGTAATACTTAGGAATCTGGCTATTAGTGGGGGACTACATTTCGAAAGGGATGCTAATACCGCTTACGTCCTTCGGGAGAAAGC
FS10000387:24:BPG61608-2632:1:1101:14900:3150 1:N:0:3	D_0__Bacteria, D_1__Proteobacteria, D_2__Gammaproteobacteria, D_3__Aeromonadales, D_4__Aeromonadaceae, D_5__Aeromonas, Ambiguous_taxa	1	0	1	0	0	0	0	0	0	0	0	0	AGGCCTAACACATGCAAGTCGAGCGGCAACAGGAAAGTAGCTTGCTACTTTTGCCGGCGACCGGCGGACGGGTGAGTAATGCCTGGCAAATTGCCCAGTTGAGGGCGATGACAGTTGGAAACGACTGCTAATACCGCATACGGCGTAC
FS10000387:24:BPG61608-2632:1:1101:1490:3450 1:N:0:1	D_0__Bacteria, D_1__Proteobacteria, D_2__Gammaproteobacteria, D_3__Alteromonadales, D_4__Shewanellaceae, D_5__Shewanella,	1	1	0	0	0	0	0	0	0	0	0	0	CAGGCCTAACACATGCAAGTCGAGCGGCAGCACAAGTAAGTTTACTTATGAGGTGGCGTGCGGCGGACGGGTGAGTAATGCCTAGGGATCTGCCCAGTCGAGGGGGAGAACAGTTGGAAACGACAGCTAAAACTGCATACACGCTTCGGGG
FS10000387:24:BPG61608-2632:1:1101:15020:3310 1:N:0:19	D_0__Bacteria, D_1__Actinobacteria, D_2__Actinobacteria, D_3__Propionibacteriales, D_4__Propionibacteriaceae, D_5__Cutibacterium, D_6__uncultured bacterium	1	0	0	0	0	0	0	0	0	0	1	0	CAGGCTAACACATGCAAGTCGAACGGAAGGGCCCTGCTTTTGTGGGGTGCTCGAGCGGCGAACGGGTGAGTAACACGTGAGTAACCTGCCCTTGGCTGTGGGATGACTTCAGGAAATTGGGGCAAATACCGGATAGGAGCTCCAGCTG
FS10000387:24:BPG61608-2632:1:1101:15120:2300 1:N:0:6	D_0__Bacteria, D_1__Proteobacteria, D_2__Gammaproteobacteria, D_3__Pseudomonadales, D_4__Moraxellaceae, D_5__Acinetobacter,	1	0	0	0	1	0	0	0	0	0	0	0	AGGCCTAACACATGCAAGTCGAGCGGGGGAGATTGCTTCGGTAATTGACCTAGCGGCGGACGGGTGAGTAATACTTAGGAATCTGCTTATTAATGGGGGACATCATCTCGAAAGGGATCTTAATACCGCATACACCCTACGGGGGAAA
FS10000387:24:BPG61608-2632:1:1101:15140:1870 1:N:0:6	D_0__Bacteria, , , , , ,	2	0	0	0	2	0	0	0	0	0	0	0	AGGCCTAACACATGCAAGTCGAACGGCAGCACGGAGCTTGCTCTGGTGGCGAGTGGCGAACGGGTGAGTAATACATCGGAACGTACCCAAGAGTGGGGGACAACGTAGCGAAAGAAACGCTAATACCGCATACGACCTAGGGGTGAAAG
FS10000387:24:BPG61608-2632:1:1101:15200:1540 1:N:0:4	D_0__Bacteria, D_1__Proteobacteria, D_2__Gammaproteobacteria, , , ,	1	0	0	1	0	0	0	0	0	0	0	0	CAGGCCTAACACATGCAAGTCGAGCGGTAGCACAGGGGAGTTTACTTCTGAGGTGGCGAGCGGCGGATGGGTAAGTAATGCCTAGGGATCTGCCCAGTCGAGGAGGATGTCAGTTGGAAACGACTGCTAATACCGCACACCCCCT
FS10000387:24:BPG61608-2632:1:1101:1520:4050 1:N:0:6	D_0__Bacteria, D_1__Proteobacteria, D_2__Gammaproteobacteria, , , ,	1	0	0	0	1	0	0	0	0	0	0	0	AGGCCTAACACATGCAAGTCGAGCGGCAGCGGGAAAGTAGCTTGCTACTTTTGCTGGCGAGCGGCGGACGGGTGAGTAATACCTGGGGATCTGCCCAGTCGAGGGAGATAACTACTGGAAACAGTTGCTAATACTGCATACGCCCTA
FS10000387:24:BPG61608-2632:1:1101:15240:1240 1:N:0:10	D_0__Bacteria, D_1__Proteobacteria, D_2__Gammaproteobacteria, , , ,	1	0	0	0	0	0	0	0	1	0	0	0	CAGGCCTAACACATGCAAGTCGAGCGGCAGCACAAGGGAGTTTTCTCCTGAGGTGGCGAGCGGCGGACGGGTGAGTAATGCCTAGGGATCTGCCCAGTCGAGGGGGTTAACAGTTGGAAACAACTGCTAATACCGCATACCCCCTACAGG
FS10000387:24:BPG61608-2632:1:1101:15280:2460 1:N:0:6	D_0__Bacteria, D_1__Proteobacteria, D_2__Gammaproteobacteria, D_3__Alteromonadales, D_4__Shewanellaceae, D_5__Shewanella,	1	0	0	0	1	0	0	0	0	0	0	0	CAGGCCTAACACATGCAAGTCGAGCGGCAGCACAAGTAAGTTTTCTTATGAGGTGGCGAGCGCCGGACGGGTGAGTAATGCTTAGGGATCTGCCCTGTCGAGGGGGATAATAGTTGGAAACGACTGCTAATACCGCATACGCCCTACGGGG
FS10000387:24:BPG61608-2632:1:1101:15340:2890 1:N:0:6	D_0__Bacteria, D_1__Proteobacteria, D_2__Gammaproteobacteria, , , ,	2	0	1	0	1	0	0	0	0	0	0	0	AGGCCTAACACATGCAAGTCGAGCGGCAGCACAAGGGAGTTTACTCCTGAGGTGGCGAGCGGCGGACGGGTGAGTAATGCCTAGGGATCTGCCCAGTCGAGGGGGATAACAGAAGGAAGCGACTGCTAATACCGCGTACGCCCAACGGGG
FS10000387:24:BPG61608-2632:1:1101:15450:3170 1:N:0:4	D_0__Bacteria, D_1__Proteobacteria, D_2__Gammaproteobacteria, , , ,	1	0	0	1	0	0	0	0	0	0	0	0	CAGGCCTAACACATGCAAGTCGAGCGGCAGCACAAAGGAGTTTACTCCTGAGGTGGCGAGTGGCGGACGGGTGAGTAATGCCTAGGGATCTGCCCAGTCGAGGGGGATAACAGTTGGAAACAACTGTTAATATCGCATACGCCCTAC
FS10000387:24:BPG61608-2632:1:1101:15460:3260 1:N:0:8	D_0__Bacteria, D_1__Proteobacteria, D_2__Gammaproteobacteria, D_3__Betaproteobacteriales, D_4__Burkholderiaceae, D_5__Herbaspirillum, D_6__Herbaspirillum seropedicae	2	0	0	0	0	0	2	0	0	0	0	0	AGGCCTAACACATGCAAGTCGAACGGCAGCATAGGAGCTTGCTCCTGATGGCGAGTGGCGAACGGGTGAGTAGTATATCGGAACGTGCCCTAGAGTGGGGGGTAACTAGTCGAAAGATTAGCTAATACCGCATACGATCTACGGACGAAA
FS10000387:24:BPG61608-2632:1:1101:15480:1740 1:N:0:18	D_0__Bacteria, D_1__Proteobacteria, D_2__Gammaproteobacteria, D_3__Pseudomonadales, D_4__Pseudomonadaceae, D_5__Pseudomonas, Ambiguous_taxa	1	0	0	0	0	0	0	0	0	1	0	0	CAGGCCTAACACATGCAAGTCGAGCGGTAGAGAGAAGCTTGCTTCTCTTGAGAGCGGCGGACGGGTGAGTAATGCCTAAGAATCTGCCTGGTAGTGGTGGATAACGTTTGGAAACGGACGCTAATACCGCATACGTCTTACCGGAGTAAG
FS10000387:24:BPG61608-2632:1:1101:15500:1420 1:N:0:8	D_0__Bacteria, D_1__Proteobacteria, D_2__Gammaproteobacteria, D_3__Alteromonadales, D_4__Shewanellaceae, D_5__Shewanella,	1	0	0	0	0	0	1	0	0	0	0	0	AGGCCTAACACATGCAAGTCGAGCGGCAGCACAAGTAAGTTTACTTATGAGGTGGCGAGCGGCGGACGGGTGAGTAATGCCTAGGGATCTGCCCAGTCGAGGGGGTTATTAGTTGGAAACGACTGCTAATACCGCATTCACCCTACAGGG
FS10000387:24:BPG61608-2632:1:1101:1550:2520 1:N:0:3	D_0__Bacteria, D_1__Proteobacteria, D_2__Gammaproteobacteria, , , ,	1	0	1	0	0	0	0	0	0	0	0	0	CAGGCCTAACACATGCAAGTCGAGCGGCAGCGGGAAAGTAGCTTGCTTCTTTTGCCGGCGAGCGGCGCACGGGAGAGTAATGCCAGGGGATCTGCCCAGTCGAGGGGGATAACTACTGGAAACGGTAGCTAATAGCGCATACGCCCCACGG
FS10000387:24:BPG61608-2632:1:1101:15510:1990 1:N:0:4	D_0__Bacteria, D_1__Proteobacteria, D_2__Gammaproteobacteria, D_3__Alteromonadales, D_4__Shewanellaceae, D_5__Shewanella,	1	0	0	1	0	0	0	0	0	0	0	0	CAGGCCTAACACATGAAGTCGAGCGGCAGCACAAGTAAGTTTACTTATGAGGTGGCGAGCAGCGGTCGGGTGAGTAATGCCTAGAGATCTGCCCAGTCGAGGGGGATAACAGTTAGAAACAACTGCTAATACTGCATACGCCCTAC
FS10000387:24:BPG61608-2632:1:1101:15600:3090 1:N:0:10	D_0__Bacteria, , , , , ,	1	0	0	0	0	0	0	0	1	0	0	0	AGGCCTAACACATGCAAGTCGAACGAACAAAATTGGGGCTTGCTCCAATTTTAGTGAGTGGCAAACGGGTGAGTAACACGTGGGAATCTACCTATCAGTACGGAATATCATTTGGAAACAGATGCTAATACTCTATATTCTCCAAGGAG
FS10000387:24:BPG61608-2632:1:1101:1560:2650 1:N:0:1	D_0__Bacteria, D_1__Proteobacteria, D_2__Gammaproteobacteria, D_3__Alteromonadales, D_4__Alteromonadaceae, D_5__Rheinheimera,	1	1	0	0	0	0	0	0	0	0	0	0	CAGGCCTAACACATGCAAGTCGAGCGGGGTTTTCGGACCTAGCGGCGGACGGGTGAGTAATGCGTAGGAAGCTACCCGGTAGAGGGGCATACCAGTTGGAAACGACTGTCAATACCACATAATGTCTACGGACCAAAGTGTGGGCCCAT
FS10000387:24:BPG61608-2632:1:1101:15620:1350 1:N:0:4	D_0__Bacteria, D_1__Proteobacteria, D_2__Gammaproteobacteria, D_3__Alteromonadales, D_4__Shewanellaceae, D_5__Shewanella, D_6__Shewanella sp. NB2	1	0	0	1	0	0	0	0	0	0	0	0	AGGCCTAACACATGCAAGTCGAGCGGTAGCACAAGGGAGTTTTCTCCTGTGGTGGCGAGCGGCGGACGGGTGAGTAAAGCCTAGAGATCTGCCCAGTCGTGGGGGATAACAGTTGGAAACGACTGCTAATACCGCATACGCCGTATGGGG
FS10000387:24:BPG61608-2632:1:1101:15640:1760 1:N:0:6	D_0__Bacteria, D_1__Proteobacteria, D_2__Gammaproteobacteria, , , ,	1	0	0	0	1	0	0	0	0	0	0	0	CAGGCCTAACACATGCAAGTCGAGCGGCAGCGGGAAAGTAGCTTGCTACTTTTGCCGGCGTGCGGCGGACGAGTGAGTAATGTCTGGGGATCTGCTCAGTTGAGGGGGATAACTACTGGAAATGATTGCTAATACCGCATACCCTCTACGG
FS10000387:24:BPG61608-2632:1:1101:15700:1040 1:N:0:4	D_0__Bacteria, D_1__Proteobacteria, D_2__Gammaproteobacteria, D_3__Betaproteobacteriales, D_4__Burkholderiaceae, D_5__uncultured, D_6__uncultured bacterium	2	0	0	1	1	0	0	0	0	0	0	0	AGGCTAACACATGCAAGTCGAACGGTAACGCGGGGCAACCTGGCGACGAGTGGCGAACGGGTGAGTAATGCATCGGAACGTGCCCAACAGTAGGGGATAGCCTGGCGAAAGCCGGATTAATACCCCATACGACCTGAGGATGAAAGCGG
FS10000387:24:BPG61608-2632:1:1101:15740:3440 1:N:0:1	D_0__Bacteria, D_1__Proteobacteria, D_2__Gammaproteobacteria, D_3__Pseudomonadales, D_4__Moraxellaceae, D_5__Acinetobacter, D_6__uncultured bacterium	1	1	0	0	0	0	0	0	0	0	0	0	CGGCCTAACACATGCAAGTCGAGCGGAGATGAGGTGCTTGCACCTTATCTTAGCGGCGGACGGGTGAGTAATGCTTAGAAATCTGCCACTTAGTGGGGGACAACATTCCGTAAGGAATGCTAATACCGCATACGTCCTACGGGAGATAGCA
FS10000387:24:BPG61608-2632:1:1101:15780:2790 1:N:0:6	D_0__Bacteria, D_1__Proteobacteria, D_2__Gammaproteobacteria, , , ,	1	0	0	0	1	0	0	0	0	0	0	0	AGGCCTAACACATGCAAGTCGAGCGGCAGCACAAGGGAGTTTTCTCCTGAGGTGGCGAGCGGCGGACGGGAGAGCAGTGCCTAGGGAATTGCCCAGTCGAGGGGGATAACAGTTGGAAACGACTGCTAATTCCGCATTCACCCTACGGGG
FS10000387:24:BPG61608-2632:1:1101:15960:1780 1:N:0:3	D_0__Bacteria, D_1__Proteobacteria, D_2__Gammaproteobacteria, D_3__Pseudomonadales, D_4__Moraxellaceae, D_5__Acinetobacter,	1	0	1	0	0	0	0	0	0	0	0	0	CAGGCCTAACACATGCAAGTCGAGCGGTGATGTGGTGCTTGCACCTTATCTTAGCGGCGGACGGGTGAGTAATGCTTAGGAACCTGCCTATTAGTGGGGGACAACATTCCGAAAGGGATGCTAATACCGCATACGTCCTACGGGTGAAAG
FS10000387:24:BPG61608-2632:1:1101:15960:2640 1:N:0:18	D_0__Bacteria, D_1__Proteobacteria, D_2__Gammaproteobacteria, , , ,	1	0	0	0	0	0	0	0	0	1	0	0	CAGGCCTAACACATGCAAGTCGAACGGTAACAGGTCTTCGGACGCTGACGAGTGGCGAACGGGTGAGTAATACACCGGAACGTGCCCAGTCGTGGGGGATAACTTCTCGAAAGAGTAGCTAATACCGCATACGATCTGAGGATGAAAGCAG
FS10000387:24:BPG61608-2632:1:1101:15970:3840 1:N:0:3	D_0__Bacteria, D_1__Proteobacteria, D_2__Gammaproteobacteria, D_3__Alteromonadales, D_4__Alteromonadaceae, D_5__Rheinheimera,	1	0	1	0	0	0	0	0	0	0	0	0	CAGGCTAACACATGCAAGTCGAGCGGGGTTTTCGGACCTAGCGGCGGACGGGTGTGTAATGCGTAGGAAGCTACCCGATAGAGGGGGATACTAGTTGGAAACGACTGTTAATACCGCATAATGTCTACGGACCAAACTATGGGACCTTC
FS10000387:24:BPG61608-2632:1:1101:16020:1560 1:N:0:8	D_0__Bacteria, D_1__Proteobacteria, D_2__Gammaproteobacteria, D_3__Betaproteobacteriales, D_4__Burkholderiaceae, D_5__Undibacterium,	17	0	3	0	9	2	1	0	0	1	1	0	CAGGCCTAACACATGCAAGTCGAACGGCAGCACGGGTGCTTGCACCTGGTGGCGAGTGGCGAACGGGTGAGTAAAGTATCGGAACGTGCCTGGTAGTGGGGGATAACTAGTCGAAAGACTAGCTAGTACCGCACACGATCTAGGGATGA
FS10000387:24:BPG61608-2632:1:1101:16040:1540 1:N:0:10	D_0__Bacteria, D_1__Proteobacteria, D_2__Alphaproteobacteria, , , ,	1	0	0	0	0	0	0	0	1	0	0	0	CAGGCCTAACACATGCAAGTCGAACGGATCCTTCGGGATTAGTGGCGGACGGGTGAGTAACACGTGGGAACGTGCCCATTGGTTCGGAACAACTCAGGGAAACTTGAGCTGGTACCGGAAGTGCCCTTCGGGGGGAAGATTTGTCGCCA
FS10000387:24:BPG61608-2632:1:1101:16050:2800 1:N:0:9	D_0__Bacteria, D_1__Proteobacteria, D_2__Gammaproteobacteria, , , ,	2	0	0	1	0	0	0	1	0	0	0	0	AGGCCTAACACATGCAAGTCGAGCGGCAGCGGGAAAGTAGCTTGCTACTTTTGCCGGCGAGCGGCGGACGGATGAGTAATGCCTGCGGATCTGCCCAGTCGAGGGAGATAACTACTGGAAACGATAGCTAATACCGCATTCGCTCTACG
FS10000387:24:BPG61608-2632:1:1101:16090:2380 1:N:0:4	D_0__Bacteria, D_1__Proteobacteria, D_2__Alphaproteobacteria, , , ,	1	0	0	1	0	0	0	0	0	0	0	0	CAGGCCTAACACATGTAAGTCGAACGGGCACTTCGGTGCTAGTGGCAGACGGGTGAGTAACGTGTGGGATCGTGCCTTTCGGTTCGGAATAATCCAGGGTAACTTGGACTAATACCGGATACGCCCTTCGGGGGAAAGATTTATCACCGA
FS10000387:24:BPG61608-2632:1:1101:1610:1190 1:N:0:19	D_0__Bacteria, D_1__Bacteroidetes, D_2__Bacteroidia, D_3__Flavobacteriales, D_4__Weeksellaceae, D_5__Chryseobacterium, Ambiguous_taxa	1	0	0	0	0	0	0	0	0	0	1	0	AGGCCTAACACATGCAAGTCGAGCGGTAGAGATTCTTCGGAATCTTGAGAGCGGCGCACGGGTGCGGAACACGTGTGCAGCCTGCCTTTATCTGGAGGATAGCCTTTCGAAAGGGAGATTAACACCCCATAATATAATGAGTGGCATCA
FS10000387:24:BPG61608-2632:1:1101:16120:2060 1:N:0:6	D_0__Bacteria, D_1__Proteobacteria, D_2__Gammaproteobacteria, , , ,	1	0	0	0	1	0	0	0	0	0	0	0	CAGGCCTAACACATGCAAGTCGAGCGGCAGCACAGGGGAGTTTACTCCTGAGGTGGCGAGTGGCGGACGGGTGAGTAATGCCTAGGGATCTGCCCAGTCGAGGGGGATAACAGTAGGAAACGACTGCTAATACCGCATTCTCCCTACGGGG
FS10000387:24:BPG61608-2632:1:1101:16180:1230 1:N:0:10	D_0__Bacteria, D_1__Proteobacteria, D_2__Gammaproteobacteria, D_3__Xanthomonadales, D_4__Rhodanobacteraceae, D_5__Rhodanobacter,	1	0	0	0	0	0	0	0	1	0	0	0	AGGCCTAACACATGCAAGTCGAACGGCAGCACAGCAGAGCTTGCTCAGTGGGTGGCGAGTGGCGGACGGGTGAGTAATGCATCGGGACCTTCCTCAACGTGGGGGGTAACGTAGGGAAACTTACGCTGATACTGCGTATGTCCCACGGG
FS10000387:24:BPG61608-2632:1:1101:16200:2530 1:N:0:6	D_0__Bacteria, D_1__Proteobacteria, D_2__Gammaproteobacteria, , , ,	1	0	0	0	1	0	0	0	0	0	0	0	CAGGCCTAACACATGCAAGTCGAGCGGCAGCGGGAAAGTAGCTTGCTATTTTTGCCGGCGAGCGGTGGACGGATGAGTAATGTCTGGGGATCTGCCCAGTCGAGGGGGATAACTACTGGAAACGGTTGCTAATACCGCATTCGC
FS10000387:24:BPG61608-2632:1:1101:16290:2690 1:N:0:7	D_0__Bacteria, D_1__Proteobacteria, D_2__Gammaproteobacteria, D_3__Pseudomonadales, D_4__Moraxellaceae, D_5__Acinetobacter, D_6__uncultured bacterium	1	0	0	0	0	1	0	0	0	0	0	0	CAGGCCTAACACATGCAAGTCGAGCGGCAGCGGGAAAGTAGCTTGTTACTTTTGCCGGCGAGCGGCGGACGAGTGTATAATACCTGGGGATCTGCCCAGTCGAGGGCGATAACTACTGGAAACGGTAGCTAATACCGCAT
FS10000387:24:BPG61608-2632:1:1101:16300:1650 1:N:0:6	D_0__Bacteria, D_1__Proteobacteria, D_2__Alphaproteobacteria, , , ,	1	0	0	0	1	0	0	0	0	0	0	0	GGGGGGGAACAATGCAAGTCGAACGGATCCTTCGGGATTAGTGGCGGACGGGTGAGTAACACGTGGGAACGTGCCCTTTGGTTCGAAACAACTCAGGGAGACTTGAGCTAATACCGGATGTGCCCTTCGGGGGAAAGATTTATCGCCATTG
FS10000387:24:BPG61608-2632:1:1101:16300:3510 1:N:0:1	D_0__Bacteria, D_1__Proteobacteria, D_2__Gammaproteobacteria, D_3__Aeromonadales, D_4__Aeromonadaceae, D_5__Aeromonas, D_6__uncultured bacterium	1	1	0	0	0	0	0	0	0	0	0	0	AGGCCTAACACATGCAAGTCGAGCGGCAGCGGGAAGGTAGCTTGCTACTTTTGCCGGCGAGCGGCGGACGGGTGAGTAATGCCTGGGGATCTGCCCAGCCGAGGGGGATGACTACTGGGAACGGTAGCTAAAACCGCATGCGCCCAACGG
FS10000387:24:BPG61608-2632:1:1101:16360:3160 1:N:0:3	D_0__Bacteria, D_1__Proteobacteria, D_2__Alphaproteobacteria, D_3__Sphingomonadales, D_4__Sphingomonadaceae, D_5__Altererythrobacter, D_6__uncultured bacterium	1	0	1	0	0	0	0	0	0	0	0	0	CAGGCCTAACACATGCAAGTCGAACGAGACCTTCGGGTCTAGTGGCGCACGGGTGCGTAACGCGTGGGAATCTGCCCTTTCCTTCTGAATATCAGTTAGAAATGTCTGCTAATACCGGATGATGTCTTCGGACCAAAGATCTATCGGC
FS10000387:24:BPG61608-2632:1:1101:1660:3060 1:N:0:6	D_0__Bacteria, D_1__Proteobacteria, D_2__Gammaproteobacteria, D_3__Betaproteobacteriales, D_4__Burkholderiaceae, D_5__Rhodoferax, D_6__uncultured beta proteobacterium	1	0	0	0	1	0	0	0	0	0	0	0	AGGCCTAACACATGCAAGTCGAACGGCAGCACGGGAGCAATCCTGGTGGCGAGTGGCGAACGGGTGTGTAATATATCAGAACGAGCCCAGTCGTGGGGGATAACGCAGCGAAAGCTGTGCTAGTACCGCAACCGATCTACGGATGTAAG
FS10000387:24:BPG61608-2632:1:1101:1700:3340 1:N:0:1	D_0__Bacteria, D_1__Proteobacteria, D_2__Gammaproteobacteria, D_3__Aeromonadales, D_4__Aeromonadaceae, D_5__Aeromonas,	1	1	0	0	0	0	0	0	0	0	0	0	GGGCTAACACATGCAAGTCGAGCGGCAGCGGGAAAGTAGCTTGCTGCTTTTACCGGCGAGCGGCGGACGGGTGAGTAGTGCCTGGGGATCTGCTCAGTCGAAGGGGATAACTACTGAAAACGGTAGCTAATACCGCATACGCCGTACGGG
FS10000387:24:BPG61608-2632:1:1101:1740:1340 1:N:0:3	D_0__Bacteria, D_1__Proteobacteria, D_2__Gammaproteobacteria, , , ,	1	0	1	0	0	0	0	0	0	0	0	0	AGGCCTAACACATGCAAGTCGAGCGGCAGCACAAGGGAGTTTTCTCCTGAGGTGGCGAGCGGCGGACGGGTGAGCAATGCCTAGGGTTCTGCCCAGTCGAGGGGGATAACAGATGGAGACGACTGCTGATACCGCTTACGCCCAACAGGG
FS10000387:24:BPG61608-2632:1:1101:1740:1420 1:N:0:4	D_0__Bacteria, D_1__Proteobacteria, D_2__Gammaproteobacteria, , , ,	1	0	0	1	0	0	0	0	0	0	0	0	AGGCCTAACACATGCAAGTCGAGCGGCGGCGGGAAAGTAGCTTGCTACTTTTGCCGGCGAGCGGCGGACGGGTGAGTAATGCCTGGCGATCTGCCCAGTCGAGGGGGATAACAGCTGGAAACGGTAGCTAATAGCGCATACGCCCTACGG
FS10000387:24:BPG61608-2632:1:1101:1780:2240 1:N:0:7	D_0__Bacteria, D_1__Proteobacteria, D_2__Gammaproteobacteria, D_3__Pseudomonadales, D_4__Moraxellaceae, D_5__Acinetobacter, Ambiguous_taxa	1	0	0	0	0	1	0	0	0	0	0	0	CAGGCCTAACACATGCAAGTCGTGCGGAGAGAGGTTGCTTGCTACTGATCTCAGCGGCGGACGGGTGTGTAATACTTAGGAATCTGGCTATTTGTGGGAGACAACATTTCGAAAGGCATGCTAATACCGCATACGTCCTACGGGAGAAAG
FS10000387:24:BPG61608-2632:1:1101:1800:2150 1:N:0:6	D_0__Bacteria, D_1__Proteobacteria, D_2__Gammaproteobacteria, D_3__Pseudomonadales, D_4__Moraxellaceae, D_5__Acinetobacter, Ambiguous_taxa	1	0	0	0	1	0	0	0	0	0	0	0	AGGCCTAACACATGCAAGTCGAGCGGTGAGAGGTAGCTTGCTACTCATCTTAGCGGCGGACGGGTGAGTAATACTTAGGAATCTGGCTTTTTGTGGGGGACAACATTTTGAAAGGGATGCTAATACCGCATACTTCCTACGGGAGTAAG
FS10000387:24:BPG61608-2632:1:1101:1820:2260 1:N:0:1	D_0__Bacteria, D_1__Proteobacteria, D_2__Gammaproteobacteria, , , ,	1	1	0	0	0	0	0	0	0	0	0	0	CAGGCTAACACATGCAAGTCGAGCGGCAGCACGAGGGAGTTTACTCCTGAGGTGGCGAGCGGCGGACGGGTGAGTAATGCCTAGGGATCTGCTCAGTCGAGGGGGATAACAGTAGGAAACGACTGCTAATACTGCATTCGCCCTACAGGGG
FS10000387:24:BPG61608-2632:1:1101:1820:3730 1:N:0:6	D_0__Bacteria, D_1__Proteobacteria, D_2__Gammaproteobacteria, D_3__Alteromonadales, D_4__Shewanellaceae, D_5__Shewanella,	1	0	0	0	1	0	0	0	0	0	0	0	AGGCCTAACACATGCAAGTCGAGCGGCAGCACAAGTAAGTTTACTTATGAGGTGGCGAGCGGCGGACGGGTGAGTAATGCGTAGGGATCTGCCCAGTCGAGGGGGATAACAGTTGGAAACGACTGCTGATACCGCATACAGCCTACGAGG
FS10000387:24:BPG61608-2632:1:1101:1830:2840 1:N:0:6	D_0__Bacteria, D_1__Proteobacteria, D_2__Gammaproteobacteria, D_3__Betaproteobacteriales, D_4__Burkholderiaceae, ,	1	0	0	0	1	0	0	0	0	0	0	0	CAGGCCTAACACATGCAAGTCGAACGGTAACAGGTCTTCGGATGCTGACGAGTGGCGAACGGGTGAGTAATACATCGGAACGTGCCCGATCGTGGGGGATAACGAAGCGAAAGCTTTACTAATTCCGCATAAGAACTACGGATGAATGCAG
FS10000387:24:BPG61608-2632:1:1101:1880:3750 1:N:0:18	D_0__Bacteria, D_1__Proteobacteria, D_2__Alphaproteobacteria, , , ,	1	0	0	0	0	0	0	0	0	1	0	0	CAGGCCTAACACATGCAAGTCGAACGGATCCTTCGGGATTAGTGGCGGACGGGTGAGTAACACGTGGGAACGTGCCCTTTGGTTCGGAACTACTCAGAGAAGCTTGAGCTAATACCGGAAGAGCCCTTCGGGGGAGAGATTTTTCGC
FS10000387:24:BPG61608-2632:1:1101:1890:2040 1:N:0:1	D_0__Bacteria, D_1__Proteobacteria, D_2__Gammaproteobacteria, , , ,	1	1	0	0	0	0	0	0	0	0	0	0	CAGGCTAACACATGCAAGTCGAGCGGCAGCACAGGTAAGTTTACTTTTGAGGTGGCGAGCGGCGGACGGGTGAGTAATGCCTAGGGATCTGCCCAGTCGAGGGGGATAACAGTAGGAAACGACTGCTAATACCGCATAGACCCTACGGGG
FS10000387:24:BPG61608-2632:1:1101:1980:3600 1:N:0:6	D_0__Bacteria, D_1__Proteobacteria, D_2__Gammaproteobacteria, D_3__Betaproteobacteriales, D_4__Burkholderiaceae, D_5__Undibacterium,	9	0	1	0	6	1	1	0	0	0	0	0	AGGCCTAACACATGCAAGTCGAACGGCGGCACGGGTGCTTGCACCTGGTGGCGAGTGGCGAACGGGTGAGTAAAGTATCGGAACGTGCCTGGTAGTGGGGGATAACTAGTCGAAAGACTAGCTAATACCGCAAACGATCTAGGGATGAAA
FS10000387:24:BPG61608-2632:1:1101:2050:2770 1:N:0:3	D_0__Bacteria, D_1__Proteobacteria, D_2__Gammaproteobacteria, D_3__Alteromonadales, D_4__Alteromonadaceae, D_5__Rheinheimera,	1	0	1	0	0	0	0	0	0	0	0	0	CAGGCCTAACACATGCAAGTCGAGCGGGGTTTTCGGACCTAGCGGCGGACGGGTGAGTAGTGCGTAGGAAGCTACCCGATAGAGGGGGATACCAGTTGGAAACGACTGTAAGTACTGCATAATGTCTACGGACCAAAGTGTGGGATCTT
FS10000387:24:BPG61608-2632:1:1101:2220:4000 1:N:0:4	D_0__Bacteria, D_1__Proteobacteria, D_2__Gammaproteobacteria, D_3__Aeromonadales, D_4__Aeromonadaceae, D_5__Aeromonas, D_6__Aeromonas schubertii	1	0	0	1	0	0	0	0	0	0	0	0	CAGGCCTAACACATGCAAGTCGAGCGGCAGCGGGAGAGTAGCTTGCTACTTTTGCCGGCGAGCGGCGGACGAGTGTGTAATACCTGGGGATCTGCCCAGTCGTGGGGGATAACTACTGGAAACGGTAGCTAATACCGCATTCGCC
FS10000387:24:BPG61608-2632:1:1101:2360:1120 1:N:0:6	D_0__Bacteria, D_1__Proteobacteria, D_2__Gammaproteobacteria, , , ,	1	0	0	0	1	0	0	0	0	0	0	0	CAGGCCTAACACATGCAAGTCGAGCGGCAGCACAAGGGAGTTTACTCCTGAGGTGGCGAGCGGCGGACGGGTGAGTAGTGCCTAGGGATCTGCGCAGTCGGGGGGGATAACAGATGGAAGCGACTGCTAACACCGCAAGCACCCTACGGGG
FS10000387:24:BPG61608-2632:1:1101:2360:2390 1:N:0:6	D_0__Bacteria, D_1__Bacteroidetes, D_2__Bacteroidia, D_3__Flavobacteriales, D_4__Flavobacteriaceae, D_5__Flavobacterium, D_6__uncultured bacterium	1	0	0	0	1	0	0	0	0	0	0	0	CAGGCCTAACACATGCAAGTCGAGGGGTAGAGTGGTTTCGGCCACTTGGGACTGGCGCACGGGTGCGTAACGCGTATGCAATCTACCCTGTATAGGGGGATAGGCCAGAGAAATTTGGATAAATACCCCATGGTGCCTAAGAGCGGCAT
FS10000387:24:BPG61608-2632:1:1101:2360:3740 1:N:0:6	D_0__Bacteria, D_1__Bacteroidetes, D_2__Bacteroidia, D_3__Flavobacteriales, D_4__Flavobacteriaceae, D_5__Flavobacterium, D_6__uncultured bacterium	1	0	0	0	1	0	0	0	0	0	0	0	AGGCCTAACACATGCAAGTCGAGGGGTAGAGTGGTTTCGGCCACTTGAGACCGGCGCACGGGTGCGTAACGCGTGTGCAATCTACCTTGTACAGGGGGATAGCCCAGAGAAATTTGGATTAATACCCCACGGAGACTAAGAGTGGCGTC
FS10000387:24:BPG61608-2632:1:1101:2410:2380 1:N:0:3	D_0__Bacteria, , , , , ,	1	0	1	0	0	0	0	0	0	0	0	0	CAGGCCTAACACATGCAAGTCGAGCGGAGATGAGGTGCTTGCACCTTATCTTAACGGCGGTCGGGTGAGTAACGCTTAGGAGTCTGCCTATTAGTGGGGGACAACATTCCGAAAGGAATGCTAATACCGCATACGTCCAACGGGAGAAAG
FS10000387:24:BPG61608-2632:1:1101:2440:2180 1:N:0:6	D_0__Bacteria, D_1__Proteobacteria, D_2__Alphaproteobacteria, D_3__Rhizobiales, D_4__Rhizobiaceae, D_5__uncultured, D_6__uncultured organism	1	0	0	0	1	0	0	0	0	0	0	0	CAGGCCTAACACATGCAAGTCGAGCGCACCAATTATGGTGAGCGGCAGACGGGTGAGTAATGTGTGGGAGTCAACCTATTACTACGGAATAACACAGAGAAATTTGTGCTAATACCGTATAGTTCCGAGAGGATAGAGATTTATCGGTAGA
FS10000387:24:BPG61608-2632:1:1101:2440:3690 1:N:0:10	D_0__Bacteria, , , , , ,	1	0	0	0	0	0	0	0	1	0	0	0	AGGCCTAACACATGCAAGTCGAGCGGATGACGGGAGCTTGCTCCTTGATTCAGCGGCGGACGGGTGAGTAATGCCTAGGAGTCTGCCTGGTAGTGGGGGATAACGTTTTGATAGGAACGCTAGTACCGCAAACGTCCTACGGGAGAAAG
FS10000387:24:BPG61608-2632:1:1101:2600:2100 1:N:0:9	D_0__Bacteria, D_1__Proteobacteria, D_2__Alphaproteobacteria, D_3__Rhizobiales, D_4__Beijerinckiaceae, D_5__Methylobacterium, Ambiguous_taxa	1	0	0	0	0	0	0	1	0	0	0	0	AGGCCTAACACATGCAAGTCGAGCGGGCCCTTCGGGGTCAGCGGCAGACGGGTGAGTAACACGTGGGAACGTGCCCTTTACTTCGGAATAACTCAGGGAAACTTTAGCTAATACCGGATACGCCCTTATGGGGAAAGGTTTACTGC
FS10000387:24:BPG61608-2632:1:1101:2680:1440 1:N:0:8	D_0__Bacteria, D_1__Proteobacteria, D_2__Gammaproteobacteria, D_3__Pseudomonadales, D_4__Moraxellaceae, D_5__Acinetobacter, D_6__uncultured bacterium	4	0	1	0	1	0	1	0	1	0	0	0	CAGGCCTAACACATGCAAGTCGAGCGGAGATTGGGTGCTTGCACCTAATCTTAGCGGCGGACGGGTGTGTGAAACTTAGGAATCAGGCTATTAGTGGGGGACAACATTTCGAAAGGGATGCTAATACCGCATGCGTCCTACGGGAGAAAG
FS10000387:24:BPG61608-2632:1:1101:2700:1030 1:N:0:3	D_0__Bacteria, D_1__Proteobacteria, D_2__Gammaproteobacteria, , , ,	1	0	1	0	0	0	0	0	0	0	0	0	CAGGTCTAACACATGCAAGTCGAGCGGCAGCGGGAAAGTAGCTTGCTACTTTTGCCGGCGTGCGGGAGACGGGTGAGTAGTGCCTGGGGATCTGCTCAGTCGAGGGGGATTACTACTGGAAACGGTAGCTAATACCGCATACGCCCCACGG
FS10000387:24:BPG61608-2632:1:1101:2710:1080 1:N:0:10	D_0__Bacteria, D_1__Proteobacteria, D_2__Gammaproteobacteria, D_3__Betaproteobacteriales, D_4__Burkholderiaceae, D_5__Bordetella, D_6__uncultured bacterium	7	0	0	0	3	1	0	0	2	0	1	0	CAGGCCTAACACATGCAAGTCGAACGGCAGCACGGGAGCAATCCTGGTGGCGAGTGGCGAACGGGTGAGTAATATATCGGAACGTGCCCAGTCGTGGGGGATAATGCAGCGAAAGCTGTGCTAATACCGTATACGATCTACGGATGAATA
FS10000387:24:BPG61608-2632:1:1101:2720:2340 1:N:0:10	D_0__Bacteria, D_1__Proteobacteria, D_2__Gammaproteobacteria, , , ,	1	0	0	0	0	0	0	0	1	0	0	0	CAGGCCTAACACATGCAAGTCGAGCGGCAGCACAAGTGAGGCTACTTATGAGGTGGCGAGTGGCGGACGGGAGAGTAATGCGTAGGGATCTGCCCAGTCGAGGGGGATAACAGTAGGAGACGACTGCCAATACCGCATACGCCCTACGGGG
FS10000387:24:BPG61608-2632:1:1101:2760:2340 1:N:0:6	D_0__Bacteria, D_1__Proteobacteria, D_2__Gammaproteobacteria, , , ,	1	0	0	0	1	0	0	0	0	0	0	0	GGGGCCTAACACATGCAAGTCGAGCGGCAGCGGGAAAGTAGCTTGCTACTTTTGCCGGCGAGCGGCGGACGGGTGAGTAATGCCTGGCGATCTGCCCAGTCCAGGGGGACAACAACAGGAAACGGTAGCTAATACCCCATTCGCCCTACGG
FS10000387:24:BPG61608-2632:1:1101:2770:1110 1:N:0:6	D_0__Bacteria, , , , , ,	1	0	0	0	1	0	0	0	0	0	0	0	AGGCCTAACACATGCAAGTCGAGCGGCAGCACAAGGGAGTATACTCCTGGGGTGGCGAGCGGCGGACGGGTGAGTAATGCCTAGGGATCTGCCCAGTCGAGGAGGATAACAATTGGAAACGACTGCTAATACCGCATACGGCCTGCG
FS10000387:24:BPG61608-2632:1:1101:2780:1920 1:N:0:1	D_0__Bacteria, D_1__Proteobacteria, D_2__Gammaproteobacteria, , , ,	1	1	0	0	0	0	0	0	0	0	0	0	CAGGCCTAACACATGCAAGTCGAGCGGCAGCACAAGGGAGTTTACTCTCGAGGTGGCGAGCGGCGGACGGGTGAGTAATGCCTAGGGATCTGCCCAGTCAAGGGGGACAATAGTTGGAAACGACCGCTAATACTGCATACGCCCTACG
FS10000387:24:BPG61608-2632:1:1101:2820:2630 1:N:0:6	D_0__Bacteria, , , , , ,	1	0	0	0	1	0	0	0	0	0	0	0	AGGCCTAAACATGAAGTCGAGCGGATGACGGGAGCTTGCTCCTTGATTCAGCGGCGGACGGGTGAGTGATGCCTAGGAGTCTGCCTGGTGGTGGGGGACAACGTTTCGAAAGGAACGCTAATAGCGCATACGTCCTACGGGGGAAAGCAG
FS10000387:24:BPG61608-2632:1:1101:2860:2750 1:N:0:6	D_0__Bacteria, D_1__Proteobacteria, D_2__Gammaproteobacteria, D_3__Betaproteobacteriales, D_4__Burkholderiaceae, D_5__Janthinobacterium, D_6__uncultured bacterium	3	1	0	0	2	0	0	0	0	0	0	0	AGGCCTAACACATGCAAGTCGAACGGCAGCACGGAGCTTGCTCTGGTGGCAAGTGGCGAACGGGTGAGTAATATATCGGAACGTACCCAAGAGTGGGGAATAACGTAGCGATAGTTACGCTAATACCGCATACGATCTAAGGATGATAG
FS10000387:24:BPG61608-2632:1:1101:2890:3920 1:N:0:8	D_0__Bacteria, D_1__Proteobacteria, D_2__Gammaproteobacteria, D_3__Xanthomonadales, D_4__Xanthomonadaceae, ,	1	0	0	0	0	0	1	0	0	0	0	0	CAGGCCTAACACATGCAAGTCGAACGGCAGCACAGGAGAGCTTGCTCTCTGGGTGGCGTGTGGCGGACGGGTGTGGAATACATCGGAATCTGCCCTGTCGTGGGGGATAACGTAGGGAAACTTTCGCTAATACCGCATACGACCTTCG
FS10000387:24:BPG61608-2632:1:1101:2910:3500 1:N:0:1	D_0__Bacteria, D_1__Proteobacteria, D_2__Gammaproteobacteria, , , ,	1	1	0	0	0	0	0	0	0	0	0	0	CAGGCCTAACACATGCAAGTCGAGCGGCAGCACGAGGGAGTTTACTCCTGAGGTGGCGTGCGGCGGACGGGTGAGTAATGCCTAGGGATCTGCCCAGTCGAGGGGGATAATAGTTGGAAACGACTTCTAATACCGCATACGCCCTTCGGGG
FS10000387:24:BPG61608-2632:1:1101:2920:3480 1:N:0:6	D_0__Bacteria, D_1__Proteobacteria, D_2__Gammaproteobacteria, D_3__Betaproteobacteriales, D_4__Burkholderiaceae, D_5__Comamonas, D_6__uncultured bacterium	1	0	0	0	1	0	0	0	0	0	0	0	CAGGCCTAACACATGCAAGTCGAACGGTAGCAGGTCTTCGGATGCTGACGAGTGGCGAACCGGTGAGTAGTACATTGGAACGTGGCTAGTAGTGGGGGTTAACTACTCGATAGAGTAGCTAATACCGCATGAGATCTACGGATGAAAGCAG
FS10000387:24:BPG61608-2632:1:1101:2960:3130 1:N:0:19	D_0__Bacteria, D_1__Actinobacteria, D_2__Actinobacteria, D_3__Corynebacteriales, D_4__Corynebacteriaceae, D_5__Corynebacterium 1, D_6__uncultured bacterium	2	0	0	0	0	0	0	0	0	0	1	1	CAGGCCTAACACATGCAAGTCGAACGGAAAGGCTCCTGCTTGCAGGGGTACTCGAGTGGCGAACGGGCGAGTAACACGTGGGTGATCTGCCTTGTACTCTGGGATAGGCTTGGGAAACTGGGCCTAATACCGGATGATAACTGCCTTTAGA
FS10000387:24:BPG61608-2632:1:1101:2970:3660 1:N:0:4	D_0__Bacteria, D_1__Proteobacteria, D_2__Gammaproteobacteria, , , ,	2	0	1	1	0	0	0	0	0	0	0	0	CAGGCCTAACACATGCAAGTCGAGCGGCAGCACAAGGGAGTTTACTCCTGAGGTGGCGAGCGGCGGACGGGTGAGTAATGCCTAGGGATCTGCCCAGTCGAGGGGGACAACAGTTGGAAACGGCAGCTAATACCGCATAGGCCCAACGGGG
FS10000387:24:BPG61608-2632:1:1101:2980:1270 1:N:0:7	D_0__Bacteria, D_1__Proteobacteria, D_2__Gammaproteobacteria, D_3__Alteromonadales, D_4__Shewanellaceae, D_5__Shewanella,	2	0	0	1	0	1	0	0	0	0	0	0	CAGGCCTAACACATGCAAGTCGAGCGGCAGCACAAGTAAGTATACTTATGAGGTGGCGAGCGGCGGACGGGTGAGTAATGGCTAGGGATCTGCCCAGTCGAGGGGGATGACAGTTGGAAACGACTGCTAGTACCGCAAACGCCCTACGGGG
FS10000387:24:BPG61608-2632:1:1101:3050:1320 1:N:0:4	D_0__Bacteria, D_1__Actinobacteria, D_2__Actinobacteria, D_3__Micrococcales, D_4__Intrasporangiaceae, D_5__Janibacter, D_6__Janibacter melonis	2	0	0	2	0	0	0	0	0	0	0	0	CAGGCCTAACACATGCAAGTCGAACGGTGAACCTTGGGGCTTGCTCTAAGGGGATCAGTGGCGAACGGGTGAGTAACACGTGAGTAGCCTGCCCCGGACTCTGGAGTAAGTGCTGGAAACGGCGTCTAGTATCGGATACGAGACGCAACC
FS10000387:24:BPG61608-2632:1:1101:3120:2210 1:N:0:1	D_0__Bacteria, D_1__Proteobacteria, D_2__Gammaproteobacteria, D_3__Aeromonadales, D_4__Aeromonadaceae, D_5__Aeromonas, D_6__uncultured bacterium	1	1	0	0	0	0	0	0	0	0	0	0	AGGCCTAACACATGCAAGTCGAGCGGCAGCGGGAAAGTAGCTTGCTACTTTTGCCGGCGAGCGGCGCACGGGTGAGTAATGCCTGGGGTTCTGCCCAGTCGAGGGGGATAACTACTGGAAACGGTAGCTAACACCACATGCGCCCCACGG
FS10000387:24:BPG61608-2632:1:1101:3120:3110 1:N:0:6	D_0__Bacteria, D_1__Bacteroidetes, D_2__Bacteroidia, D_3__Flavobacteriales, D_4__Flavobacteriaceae, D_5__Flavobacterium, Ambiguous_taxa	1	0	0	0	1	0	0	0	0	0	0	0	CAGGCCTAACACATGCAAGTCGAGGGGTAGAGTTAGCTTGCTAACTTGAGACCGGGGCACGGGTGCGTAACGCGCATGCAATCTACCTTGTACAGGGGGATGGCCCAGAGAAATTTGAAACAATAGCCCATGGTGTTTAACAGTGGCA
FS10000387:24:BPG61608-2632:1:1101:3180:2490 1:N:0:10	D_0__Bacteria, D_1__Proteobacteria, D_2__Gammaproteobacteria, D_3__Alteromonadales, D_4__Alteromonadaceae, D_5__Rheinheimera,	1	0	0	0	0	0	0	0	1	0	0	0	CAGGCCTAACACATGCAAGTCGAGCGGGGGTTTCGGACCTAGCGGCGGACGGGTGGGTAGTGCGTAGGAAGCTACCCGAAAGAGGGGGATACCAGTTGGAAGCGACTGTTAATACCGCATTATGTCTACGGACCATAGTGTGGGACCTTC
FS10000387:24:BPG61608-2632:1:1101:3220:1860 1:N:0:6	D_0__Bacteria, D_1__Proteobacteria, D_2__Gammaproteobacteria, D_3__Aeromonadales, D_4__Aeromonadaceae, D_5__Aeromonas, D_6__uncultured bacterium	1	0	0	0	1	0	0	0	0	0	0	0	AGGCCTAACACATGCAAGTCGAGCGGCAGCGGGAAGGTAGCTTGCTACTTTTGCCGGCGAGCGGCGGGCGGGTGAGTAGTGCCTGGGGGTCTGCCCAGTCGAGGGGGATAACTACTGGAGACGGAAGCTAATAGCGCATGGGCCCTACGG
FS10000387:24:BPG61608-2632:1:1101:3220:2760 1:N:0:6	D_0__Bacteria, D_1__Proteobacteria, D_2__Gammaproteobacteria, , , ,	1	0	0	0	1	0	0	0	0	0	0	0	CAGGCCTAACACATGCAAGTCGAGCGGCTGCGGGAAAGTAGCTTGCTACTTTTGCTGGCGTGCGGCGGACGGGTGAGTAATGCCTGGGGATCTGCTCAGTCGTGGGGGATAACTACTGGAAACGGTAGCTGATACCGGATAC
FS10000387:24:BPG61608-2632:1:1101:3250:3580 1:N:0:4	D_0__Bacteria, D_1__Proteobacteria, D_2__Gammaproteobacteria, , , ,	1	0	0	1	0	0	0	0	0	0	0	0	CAGGCCTAACACATGCAAGTCGAGCGGCAGCACGAGGGAGTTTGCTCCTGAGGTGGCGAGCGGCGGACGGGTGAGTAATGCCTAGGAATCTGCCCAGTCGAGGGGGATAACAACTGGAAACGACAGCTAATACCGCATAAGCCCTACGGG
FS10000387:24:BPG61608-2632:1:1101:3300:2170 1:N:0:1	D_0__Bacteria, , , , , ,	1	1	0	0	0	0	0	0	0	0	0	0	AGGCCTAACAATGCAAGTCGAACGGCAGCACGGAGCTTGCTCTGGTGGCGGGTGGCGAACGGGTGAGAAATATATCGGAACGTACCCAAGAGCGGGGGGTAACGTAGCGAAAGTTACGCTAATACCGCATACGATCTAAGGATGAAAGC
FS10000387:24:BPG61608-2632:1:1101:3300:2460 1:N:0:3	D_0__Bacteria, D_1__Proteobacteria, D_2__Gammaproteobacteria, D_3__Pseudomonadales, D_4__Moraxellaceae, D_5__Acinetobacter, D_6__uncultured bacterium	2	0	1	0	0	0	1	0	0	0	0	0	CAGGCCTAACACATGCAAGTCGAGCGGAGGTGAGGTGCTTGCACCTTGACTCAGCGGCGGACGGGTGAGTAATGCTTAGGAATCTGCCAGGTAGTGGGGGACAACATTCCGAAAGGAATGCTAATACCGCATACGTCCTACGGGAGAAAG
FS10000387:24:BPG61608-2632:1:1101:3320:3820 1:N:0:4	D_0__Bacteria, D_1__Proteobacteria, D_2__Gammaproteobacteria, D_3__Enterobacteriales, D_4__Enterobacteriaceae, ,	1	0	0	1	0	0	0	0	0	0	0	0	CAGGCCTAACACATGCAAGTCGAGCGGCAGCGGAAAGTAGCTTGCTACTTTGCCGGCGAGCGGCGGACGGGTGAGAAATGTCTGGGGATCTGCCTGATGGAGGGGGTTAACTACTGGAAACGGTAGCCAATACCGCATAACCTGGCAA
FS10000387:24:BPG61608-2632:1:1101:3360:3280 1:N:0:6	D_0__Bacteria, , , , , ,	1	0	0	0	1	0	0	0	0	0	0	0	CAGGCCTAACAATGCAAGTCGAACGGCAGCACGGAGCTTGCTCTGGTGGCGAGTGGCGAACGGGTGAGTAATATTTCGGAACGTACCCAAGAGTGGGGGATAACGTATCGAAAGTTACGCTTATTCCGCATTCGATCTAAGGATGAAAGC
FS10000387:24:BPG61608-2632:1:1101:3440:2900 1:N:0:4	D_0__Bacteria, D_1__Bacteroidetes, D_2__Bacteroidia, D_3__Flavobacteriales, D_4__Weeksellaceae, D_5__Bergeyella, D_6__uncultured Bacteroidetes bacterium	1	0	0	1	0	0	0	0	0	0	0	0	CAGGCCTAACACATGCAAGTCGAGCGGTATTGTTTCACTGGAAATGAGAGAGCGGCGTACGGGTGCGGAACACGTGTGCAACCTGCCTTTATCTGGGGGATAGCCTTTCGTAAGGAAGAATAATTCTCCATAATATATTGAACG
FS10000387:24:BPG61608-2632:1:1101:3450:2830 1:N:0:6	D_0__Bacteria, D_1__Proteobacteria, D_2__Gammaproteobacteria, , , ,	1	0	0	0	1	0	0	0	0	0	0	0	CAGGCCTAAACATGCAAGTCGAGCGGCAGCACAAGGGAGTTTACTCCTGAGGTGGCGAGCGGCGGACGGGTGAGTAATGCCTAGGGATCTGCCCAGTCGAGGGGGATTACAGTTGGAAACGACTGCTAATACCGCATACACCCATCG
FS10000387:24:BPG61608-2632:1:1101:3480:2980 1:N:0:3	D_0__Bacteria, D_1__Proteobacteria, D_2__Gammaproteobacteria, , , ,	1	0	1	0	0	0	0	0	0	0	0	0	AGGCCTAACACATGCAAGTCGAGCGGCAGCACAAGGGAGTTTACTCCTGAGGTGGCGAGCGGCGGACGGGTGAGTAATGCCTAGGGATTTGCCCAGTCAAGGGGGATAACACTTGGAAACAACTGCTAATACCGCATACGCCCTTCGGGG
FS10000387:24:BPG61608-2632:1:1101:3560:2650 1:N:0:6	D_0__Bacteria, D_1__Proteobacteria, D_2__Gammaproteobacteria, , , ,	1	0	0	0	1	0	0	0	0	0	0	0	GGGGCCTAACACATGCAAGTCGAGCGGCAGCACAAGGGAGTTTACTCCTGAGGTGGCGAGCGGCGGACGGGTGAGTAATGCCTAGGGATCTGCTCAGTCAAGGGGGATAATAGTTGGAAACGACTGCTACTACCGCATACGCCCTACGGGG
FS10000387:24:BPG61608-2632:1:1101:3580:2150 1:N:0:6	D_0__Bacteria, D_1__Proteobacteria, D_2__Gammaproteobacteria, D_3__Alteromonadales, D_4__Alteromonadaceae, Ambiguous_taxa, Ambiguous_taxa	1	0	0	0	1	0	0	0	0	0	0	0	AGGCCTAACACATGCAAGTCGAGCGGGGTTTTCAGACCTAGCGGCGGACGGGTGAGTAATGCGTAGGAGGCTACCCGATAGAGGGGGATACCAGTTGGAAACGACAGATAATACCGCATAATGACTACGGACCAAAGTGTGGGACCATCG
FS10000387:24:BPG61608-2632:1:1101:3620:3730 1:N:0:4	D_0__Bacteria, D_1__Proteobacteria, D_2__Gammaproteobacteria, D_3__Alteromonadales, D_4__Alteromonadaceae, D_5__Rheinheimera,	1	0	0	1	0	0	0	0	0	0	0	0	CAGGCCTAACACATGCAAGTCGAGCGGGGTTATCGGACCTAGCGGCGGACGGGTGAGTAATGCGTAGGAAGCTACCCGATAGAGGGGGATACCAGTTGGAGACGACTGTTAACACCGCATAATGACTACGGACCAAAGTGTGGGACCATCG
FS10000387:24:BPG61608-2632:1:1101:3660:1880 1:N:0:4	D_0__Bacteria, D_1__Proteobacteria, D_2__Gammaproteobacteria, , , ,	1	0	0	1	0	0	0	0	0	0	0	0	CAGGCCTAACACATGCAAGTCGAGCGGCTGTACAAGGGAGTTTACTCCTGAGGTGGCGAGCGGCGGACAAGTGAGTAATGCCTAGGGATCTGCTCAGTCGAGGTGGATAACAGTTGGAAACGACTGCTGATACCGCATACGCCTTACGG
FS10000387:24:BPG61608-2632:1:1101:3680:2930 1:N:0:6	D_0__Bacteria, D_1__Bacteroidetes, D_2__Bacteroidia, D_3__Flavobacteriales, D_4__Flavobacteriaceae, D_5__Flavobacterium, Ambiguous_taxa	1	0	0	0	1	0	0	0	0	0	0	0	CAGGCCTAACACATGCAAGTCGAGGGGTAGAGTTAGCTTGCTAACTTGAGACCGGCGCACGGGTGCATAACGCGTATGCAATCTACCTTGTACTGAGGGGTAGCGCAGAGTAATTTGGATTAATACCCCATGGTGTTTAGAAGTAGCA
FS10000387:24:BPG61608-2632:1:1101:3700:2370 1:N:0:6	D_0__Bacteria, D_1__Proteobacteria, D_2__Gammaproteobacteria, D_3__Pseudomonadales, D_4__Moraxellaceae, D_5__Acinetobacter, Ambiguous_taxa	2	0	0	0	2	0	0	0	0	0	0	0	AGGCCTAACACATGCAAGTCGAGCGGAGAGAGGTAGCTTGCTACTGATCATAGCGGCGGACGGGTGAGTAAAACTAAGGAGTCAGGCTATTAGTGGGGGACAACAATTCGAAAGGGATGCTAATACCGCATACGTCCTACGGGAG
FS10000387:24:BPG61608-2632:1:1101:3740:3450 1:N:0:18	D_0__Bacteria, D_1__Proteobacteria, D_2__Gammaproteobacteria, D_3__Pseudomonadales, D_4__Pseudomonadaceae, D_5__Pseudomonas, D_6__uncultured bacterium	1	0	0	0	0	0	0	0	0	1	0	0	GGGGCTAACACATGCAAGTCGAGCGGTAGAGAGAAGCTTGCTTTTCTTGAGAGCGGCGGACGGGTAAGTAATGCCTAGGAATCTGCCTGGTAGTGGGGGAAAACGTTCGGAAACGGACGCTAATACTGTTTTCGTCCTACCGCAAAAAG
FS10000387:24:BPG61608-2632:1:1101:3760:2430 1:N:0:3	D_0__Bacteria, D_1__Proteobacteria, D_2__Alphaproteobacteria, D_3__Sphingomonadales, D_4__Sphingomonadaceae, D_5__Sphingomonas, Ambiguous_taxa	1	0	1	0	0	0	0	0	0	0	0	0	CAGGCCTAACACATGCAAGTCGAACGAGGCCCTTCGGGGTTTAGTGGCGCACGGGTGCGTAACGCGTGGGAATCTGCCCTATGGTTCGGAATAACAGCTGGAAACGGCTGCTAATACTGGATGATAACGAGAGTCCAAAGATTTATTGC
FS10000387:24:BPG61608-2632:1:1101:3820:2410 1:N:0:1	D_0__Bacteria, D_1__Proteobacteria, D_2__Gammaproteobacteria, , , ,	1	1	0	0	0	0	0	0	0	0	0	0	AGGCCTAACACATGCAAGTCGAGCGGCAGCGGGAAAGTAGCTTGCTACTTTTGCCGGCGAGCGGCGGACGGGTGAGTAATGCCTGGGGATCTGCCCAGTCGAGGGGGACAACTAGTGGAAACGGTAGCTAAAAGCGCATTGGCCCAACGG
FS10000387:24:BPG61608-2632:1:1101:3860:3770 1:N:0:7	D_0__Bacteria, D_1__Proteobacteria, D_2__Gammaproteobacteria, D_3__Pseudomonadales, D_4__Moraxellaceae, D_5__Perlucidibaca, Ambiguous_taxa	1	0	0	0	0	1	0	0	0	0	0	0	CAGGCCTAACACATGCAAGTCGAGCGGGGACTTCGGTCCTAGCGGCGAACGGGTGAGGAATGCTTGGGAGTCTGCCCAGTAGTGGGGGATAACGTTTCGAAAGGAACGCTAATACCGCAGACGACCGACGGGAGAGGGGGGGGG
FS10000387:24:BPG61608-2632:1:1101:3880:2800 1:N:0:19	D_0__Bacteria, D_1__Proteobacteria, D_2__Gammaproteobacteria, D_3__Aeromonadales, D_4__Aeromonadaceae, D_5__Aeromonas,	1	0	0	0	0	0	0	0	0	0	1	0	CAGGCCTAACACATGCAAGTCGAGCGGCTGCGGGAAAGTAGCTTGCTACTTTTGCCGGCGAGCGGCGGACAGGTGAGTAATGCCTGGGAAGTTGCCCAGTCGAGGGGGACAATAGTTGGAAACGACTGCTAATTCCGCATACGCCCTACG
FS10000387:24:BPG61608-2632:1:1101:3920:3910 1:N:0:6	D_0__Bacteria, D_1__Proteobacteria, D_2__Gammaproteobacteria, D_3__Alteromonadales, D_4__Shewanellaceae, D_5__Shewanella,	1	0	0	0	1	0	0	0	0	0	0	0	CAGGCCTAACACATGCAAGTCGAGCGGCAGCACAAGTAAGTTTACTTATGAGGTGGCGAGCGGCGGACGGGTGAGTGATGCCTAGGGACCTGCCCAGTCGTGGGGGATAACAGTTGGAAACGACAGCAAAAACCGCACACACCCTACGGGG
FS10000387:24:BPG61608-2632:1:1101:3960:1480 1:N:0:9	D_0__Bacteria, D_1__Bacteroidetes, D_2__Bacteroidia, D_3__Flavobacteriales, D_4__Flavobacteriaceae, D_5__Flavobacterium, Ambiguous_taxa	1	0	0	0	0	0	0	1	0	0	0	0	CAGGCCTAACACATGCAAGTCGAGGGGTAGAGTTAGCTTGCTATCTTGAGACTGGCGCACGGGTGCGTAACGCGTATGCAATCTACCTTGTACAGGGGGATAGCCCAGAGTAATTTGGGTTAATACCCCATGGCGTTTAGAAGAAGCA
FS10000387:24:BPG61608-2632:1:1101:3960:1870 1:N:0:6	D_0__Bacteria, D_1__Proteobacteria, D_2__Gammaproteobacteria, D_3__Pseudomonadales, D_4__Moraxellaceae, D_5__Perlucidibaca, Ambiguous_taxa	1	0	0	0	1	0	0	0	0	0	0	0	GGCCTAACACATGCAAGTCGAGCGGGGACTTCGGTCCTAGCGGCGAACGGGTGAGGAATGCTTGGGAATCTGCCCAGTACTGAGGGATTACGTTTCGAAAGGAACGCTAATACCGCATACGTCCTACGGGAGAAAGAGCGGGATTTTC
FS10000387:24:BPG61608-2632:1:1101:4060:2540 1:N:0:6	D_0__Bacteria, D_1__Proteobacteria, D_2__Gammaproteobacteria, D_3__Xanthomonadales, D_4__Xanthomonadaceae, D_5__Stenotrophomonas, D_6__uncultured Stenotrophomonas sp.	2	1	0	0	1	0	0	0	0	0	0	0	AGGCCTAACACATGCAAGTCGAACGGCAGCACGGAGCTTGCTCTGGTGGCGAGCGGCGAACGGGTGAGTAATATTTCGGAACGTACCCAAGAGTGGGGGATAACGTAGCGAAAGTTACGCTAATACCGCATACGACCTACGGATGAAAG
FS10000387:24:BPG61608-2632:1:1101:4100:2230 1:N:0:4	D_0__Bacteria, D_1__Proteobacteria, D_2__Gammaproteobacteria, , , ,	1	0	0	1	0	0	0	0	0	0	0	0	CAGGCCTAACACATGCAAGTCGAGCGGCAGCACAGGTGAGTTTACTTATGAGGTGGCGAGCGGCGGACGGGTGAGTAATGCGTAGGGATCTGCCCAGTCGAGGGGGATAACAGTAGGAAACGAGTGCTAATACCGCATACGCCCTACGGGG
FS10000387:24:BPG61608-2632:1:1101:4130:3870 1:N:0:6	D_0__Bacteria, D_1__Bacteroidetes, D_2__Bacteroidia, D_3__Flavobacteriales, D_4__Flavobacteriaceae, D_5__Flavobacterium, Ambiguous_taxa	1	0	0	0	1	0	0	0	0	0	0	0	CAGGCCTAACACATGCAAGTCGAGGGGTAGAGTTAGCTTGCTAACTTGAGACCGGCGCTCGGGTGCGTAACGCGTATGCAATCTACCTTGTTCAGCGGGATGGCCCAGAGAAATTTGGATTAGTACCCCATGGTGTTTAGAGGTGGCATCA
FS10000387:24:BPG61608-2632:1:1101:4190:3690 1:N:0:6	D_0__Bacteria, D_1__Proteobacteria, D_2__Gammaproteobacteria, D_3__Pseudomonadales, D_4__Moraxellaceae, D_5__Acinetobacter, Ambiguous_taxa	8	0	1	0	2	0	1	0	4	0	0	0	CAGGCCTAACACATGCAAGTCGAGCGGAGAGAGGTAGCTTGCTGCTGAACTCAGCGGCGGACGGGTGAGTAATACTTAGGAATCTGGCTAATAGTGGGGGACAACATTTCGAAAGGGATGCTAATACCGCATACTTCCTACGGGAGAAAG
FS10000387:24:BPG61608-2632:1:1101:4210:3640 1:N:0:3	D_0__Bacteria, D_1__Proteobacteria, D_2__Gammaproteobacteria, , , ,	1	0	1	0	0	0	0	0	0	0	0	0	CAGGCCTAACACATGCAAGTCGAGCGGCAGCACAAGGGAGTTTACTCCTGAGGTGGCGAGCGGCGGACGGCTGAGTAATGCGTAGGGGTCTGCCCAGTCGAGGGGGATAACAGTTGGAAACGACTGCTAGTACCGCATACGCCCTACGAGG
FS10000387:24:BPG61608-2632:1:1101:4250:2640 1:N:0:6	D_0__Bacteria, D_1__Proteobacteria, D_2__Gammaproteobacteria, D_3__Aeromonadales, D_4__Aeromonadaceae, D_5__Aeromonas, D_6__uncultured bacterium	1	0	0	0	1	0	0	0	0	0	0	0	CAGGCCTAACACATGCAGTCGAGCGGCAGCACAAGGGAGTTTTCTCCTGAGGTGGCGAGCGGCGGACGGGTGAGTAATGGCTAGGGATCTGCCCAGTCGAGGGGGATAGCAGTTGGAAACGACTGCTAATACCGCATACACCCTGCGGGG
FS10000387:24:BPG61608-2632:1:1101:4260:1060 1:N:0:6	D_0__Bacteria, D_1__Proteobacteria, D_2__Gammaproteobacteria, D_3__Betaproteobacteriales, D_4__Burkholderiaceae, Ambiguous_taxa, Ambiguous_taxa	1	0	0	0	1	0	0	0	0	0	0	0	GGGCCTAACACATGCAAGTCGAACGGCAGCACGGGAGCAATCCTGGTGGCGAGTGGCGAACGGGTGAGTAATATATCGGAACGTGCCCAGTCGTGGGGGATAACGTTGCGAAAGCTACGCAAATACCGCATACGATCTAGGGATAGAAG
FS10000387:24:BPG61608-2632:1:1101:4330:2740 1:N:0:3	D_0__Bacteria, D_1__Bacteroidetes, D_2__Bacteroidia, D_3__Flavobacteriales, D_4__Flavobacteriaceae, D_5__Flavobacterium, D_6__uncultured bacterium	1	0	1	0	0	0	0	0	0	0	0	0	AGGCCTAACACATGCAAGTCGAGGGGTAGAGTGGTTTCGGCTACTTGAGACCGGCGCACGGGTGCGTAACACGTATGCAGTCTACCTTGTACTGGGGGATAGCCCACAGAAATTAGAATTAATACCCCATGGTGTTTAAGAG
FS10000387:24:BPG61608-2632:1:1101:4340:2730 1:N:0:8	D_0__Bacteria, D_1__Proteobacteria, D_2__Gammaproteobacteria, D_3__Xanthomonadales, D_4__Xanthomonadaceae, D_5__Pseudoxanthomonas, Ambiguous_taxa	1	0	0	0	0	0	1	0	0	0	0	0	CAGGCCTAACACATGCAAGTCGAACGGCAGCGGGTAGGGAGCTTGCTCCCTATGCCGGCGAGTGGCGGACGGGGGAGGAATACTTCGGAATCTACTCTGTCGAGGGGGATAACGTAGGGAAACATACCCTAAATCCGCATGCGACCTACGG
FS10000387:24:BPG61608-2632:1:1101:4350:1930 1:N:0:6	D_0__Bacteria, D_1__Proteobacteria, D_2__Gammaproteobacteria, D_3__Betaproteobacteriales, D_4__Rhodocyclaceae, D_5__Candidatus Accumulibacter, Ambiguous_taxa	1	0	0	0	1	0	0	0	0	0	0	0	CAGGCCTAACACATGCAAGTCGAACGGCAGCACGGGCTTCGGCCTTCTGGCGAGCGGCGAACGGGTGAGTAATGCATTGGAACGTACCGTGTAGTGGGGGATAACGTAGCGAAAGTTACGCTAATACCGCATACGCCCCATGGGGGAAAG
FS10000387:24:BPG61608-2632:1:1101:4350:2270 1:N:0:7	D_0__Bacteria, D_1__Proteobacteria, D_2__Gammaproteobacteria, D_3__Pseudomonadales, D_4__Moraxellaceae, D_5__Acinetobacter, Ambiguous_taxa	3	0	0	0	1	2	0	0	0	0	0	0	CAGGCTAAACATGCAAGTCGAGCGGAGAGAGGTAGCTTGCTACTGATCTTAGCGGTGGACGGGTGAGTAATACTTAGGAATCTGGCTATTAGTGGGGGACAACATTTCGAAAGGGATGCTAATACCGCATACGTCCTACAGGAGAAAGCA
FS10000387:24:BPG61608-2632:1:1101:4480:3290 1:N:0:6	D_0__Bacteria, D_1__Proteobacteria, D_2__Gammaproteobacteria, D_3__Pseudomonadales, D_4__Moraxellaceae, D_5__Enhydrobacter,	1	0	0	0	1	0	0	0	0	0	0	0	CAGGCCTAACACATGCAAGTCGAACGATGAAACTCTAGCTTGCTAGAGATGAATAGTGGCGGACGGGTGAGTAACATTTAGGAATCTGCCTAGTTGTGGGGGATAGCTCAGGGAAACTCGAATTAATACCGCATGCGACCTACGAGCGA
FS10000387:24:BPG61608-2632:1:1101:4600:1210 1:N:0:8	D_0__Bacteria, D_1__Proteobacteria, D_2__Gammaproteobacteria, D_3__Betaproteobacteriales, , ,	2	0	0	0	1	0	1	0	0	0	0	0	AGGCCTAACACATGCAAGTCGAACGGTAACAGGGTGCTTGCACCGCTGACGAGTGGCGAACGGGTGAGTAATGCGTCGGAACGTGCCGAGTGGTGGGGGATAACGCAGCGAAAGTTATGCTAGTACCGGATGCGCACTGAGGTAGAAAG
FS10000387:24:BPG61608-2632:1:1101:4650:2300 1:N:0:6	D_0__Bacteria, D_1__Bacteroidetes, D_2__Bacteroidia, D_3__Flavobacteriales, D_4__Flavobacteriaceae, D_5__Flavobacterium, D_6__uncultured bacterium	1	0	0	0	1	0	0	0	0	0	0	0	CAGGCCTAACACATGCAAGTCGAGGGGTAGTGTGGTTTCGGCCACTTGAGACCGGCGGACGGGTGCGTAGCGCGTATGCAACCTACCATGTACAGGGGGATAGCGCAGAGAAATTTGGATTAATACCCCATGGTGCTTATGTGTGGCATCA
FS10000387:24:BPG61608-2632:1:1101:4660:1260 1:N:0:6	D_0__Bacteria, D_1__Proteobacteria, D_2__Gammaproteobacteria, D_3__Betaproteobacteriales, D_4__Burkholderiaceae, D_5__Janthinobacterium, D_6__uncultured Janthinobacterium sp.	1	0	0	0	1	0	0	0	0	0	0	0	AGGCTAACACATGCAAGTCGAACGGCAGCACGGAGCTTGCTCTGGTGGCGAGTGGCGAACGGGTGAGTATTATTTCGGAACGTACCCAAGAGTGGGGGATATCGTAGCGAAAGTTACGCTAGTACCGCATGCGATCTAAGGATGAAGGTA
FS10000387:24:BPG61608-2632:1:1101:4720:2340 1:N:0:19	D_0__Bacteria, D_1__Proteobacteria, D_2__Gammaproteobacteria, D_3__Pseudomonadales, D_4__Pseudomonadaceae, D_5__Pseudomonas, D_6__uncultured Pseudomonas sp.	1	0	0	0	0	0	0	0	0	0	1	0	CAGGCCTAACACATGCAAGTCGAGCGGTAGAGAGAAGCTTGCTTCTCTTGAGAGCGGCGGTCGGGTGAGTAATGCCTAGGAGTCTGCCTGGCAGTAGGGGATAACGTTTGGAAACGGACGCTAATACTGCATACGTCCTAC
FS10000387:24:BPG61608-2632:1:1101:4880:2610 1:N:0:1	D_0__Bacteria, D_1__Proteobacteria, D_2__Gammaproteobacteria, D_3__Alteromonadales, D_4__Shewanellaceae, D_5__Shewanella, D_6__uncultured Shewanella sp.	1	1	0	0	0	0	0	0	0	0	0	0	AGGCCTAACACATGCAAGTCGAGCGGCAGCACGAGGGAGTTTACTCCTGAGGTGGCGAGCGGCGGACGGGTGAGTAATGCCTAGAGATCTGCCCAGTCGAGGGGGATATCAGTTGGAAACAACTACTAATACCGCATATGCCCTACGGGG
FS10000387:24:BPG61608-2632:1:1101:4880:3090 1:N:0:8	D_0__Bacteria, D_1__Proteobacteria, D_2__Gammaproteobacteria, D_3__Pseudomonadales, D_4__Moraxellaceae, D_5__Acinetobacter, D_6__uncultured bacterium	6	0	1	0	0	0	4	0	1	0	0	0	AGGCCTAACACATGCAAGTCGAGCGGAGGTTGGGTGCTTGCACCTTATCTCAGCGGCGGACGGGTGAGTAATACTTAGGAATCTGGCTATTAGTGGGGGACAACGTTTCGAAAGGGATGCTAATACCGCATACGTCCTACGGGAGAAAG
FS10000387:24:BPG61608-2632:1:1101:4890:1660 1:N:0:4	D_0__Bacteria, D_1__Proteobacteria, D_2__Alphaproteobacteria, D_3__Sphingomonadales, D_4__Sphingomonadaceae, D_5__Sphingomonas, Ambiguous_taxa	1	0	0	1	0	0	0	0	0	0	0	0	CAGGCCTACACATGCAAGTCGAACGAAGGCTTCGGCCTTAGTGGCGCACGGGTGCGTAACGCGTGGGTATCTGCCCCTTGCTTCGGAATAACAGTTAGAAATGACTGCTATTACCGGATGATGACGTAAGTCCAAAGATTTTTCGCCATGG
FS10000387:24:BPG61608-2632:1:1101:4920:1340 1:N:0:1	D_0__Bacteria, D_1__Proteobacteria, D_2__Gammaproteobacteria, D_3__Alteromonadales, D_4__Shewanellaceae, D_5__Shewanella,	1	1	0	0	0	0	0	0	0	0	0	0	GGCCTAACACATGCAAGTCGAGCGGCAGCACAAGTAAGTTTACTTTTGAGGTGGCGAGCGGCGGACGGGTGAGTATTGCCTAGGGATCTTCCCAGTCAAGGGGGATTATAGTTGGAAACGACTGCTAATACTGCATACGCCTT
FS10000387:24:BPG61608-2632:1:1101:4930:1320 1:N:0:4	D_0__Bacteria, D_1__Proteobacteria, D_2__Gammaproteobacteria, , , ,	1	0	0	1	0	0	0	0	0	0	0	0	CAGGCCTAACACATGCAAGTCGAGCGGCAGCACAAGGGAGTTTACTCCTGAGGTGGCGAGCGGCGGACGGGTGAGTAATGCCTAGGGATCTGCTCAGTCAAGTGGCATAACAATTGGAATCGACTGCTAATTCCGCATACGCCCT
FS10000387:24:BPG61608-2632:1:1101:4940:1660 1:N:0:8	D_0__Bacteria, D_1__Proteobacteria, D_2__Gammaproteobacteria, D_3__Alteromonadales, D_4__Shewanellaceae, D_5__Shewanella, D_6__Shewanella sp. NB2	2	0	0	1	0	0	1	0	0	0	0	0	CAGGCCTAACACATGCAAGTCGAGCGGCAGCACGAGGGAGTCTACTCCTGAGGTGGCGAGCGGCGGACGGGTGAGTAATGCCTAGGGATCTGCCCAGTCGTGGGGGATAACAGTTGGAAACGACAGCTAATACTGCATACGCCCTACGGGG
FS10000387:24:BPG61608-2632:1:1101:4940:3810 1:N:0:19	D_0__Bacteria, D_1__Bacteroidetes, D_2__Bacteroidia, D_3__Cytophagales, D_4__Spirosomaceae, D_5__Runella,	8	0	0	0	0	0	0	0	0	0	8	0	CAGGCCTAACACATGCAAGTCTAGGGGGCAGCAATGTCACCGTCGCACGGGTGCGTAACGCGTATGCAACCTGCCCATCACAGGGGGATAGCCTTTGGAAACAGGGATTAATACCGCATAAAGGAGGGGCTCCGCATGGAGATATTGCTAA
FS10000387:24:BPG61608-2632:1:1101:5000:3480 1:N:0:8	D_0__Bacteria, D_1__Proteobacteria, D_2__Gammaproteobacteria, D_3__Pseudomonadales, D_4__Moraxellaceae, D_5__Acinetobacter,	1	0	0	0	0	0	1	0	0	0	0	0	CAGGCCTAACACATGCAAGTCGAGCGGATAGAGGTAGCTTGCTACTGATTTTAGCGGCGGACGGGTGAGTAATGCTTAGGAATCTGCCTATTTGTGGGGGACAACATTTCGAACGGGATGCTAATACCGCATACGTCCTACGGGAGAAAG
FS10000387:24:BPG61608-2632:1:1101:5020:2960 1:N:0:6	D_0__Bacteria, D_1__Bacteroidetes, D_2__Bacteroidia, D_3__Flavobacteriales, D_4__Weeksellaceae, D_5__Chryseobacterium, D_6__Chryseobacterium hominis	2	0	0	0	2	0	0	0	0	0	0	0	CAGGCCTAACACATGCAAGTCGAGCGGTATTGTTTCTTCGGAATCGAGAGAGCGGCGCACGGGTGCGGAACACGTGTGCAACCTGCCTTTATCTGGGGGATAGGCTTTCGAAAAGAAGAATAATACCCCATAATATTTTGAGTGGCATCAT
FS10000387:24:BPG61608-2632:1:1101:5020:3090 1:N:0:8	D_0__Bacteria, D_1__Bacteroidetes, D_2__Bacteroidia, D_3__Flavobacteriales, D_4__Flavobacteriaceae, D_5__Flavobacterium, D_6__uncultured bacterium	1	0	0	0	0	0	1	0	0	0	0	0	AGGCCTAACACATGCAAGTCGAGGGGTAGAGTGGTTTCGGCCACTTGAGACCGGCGCACGGGTGCGTAACGCGTATCCAGTCTACCTTGTACAGGGGGATACCCCAGAGAAATTTGGATTAATTCTCCATGGTGTTAAAGTGTGGCAT
FS10000387:24:BPG61608-2632:1:1101:5040:3390 1:N:0:6	D_0__Bacteria, D_1__Proteobacteria, D_2__Alphaproteobacteria, D_3__Rhizobiales, D_4__Rhizobiaceae, D_5__uncultured, D_6__uncultured organism	1	0	0	0	1	0	0	0	0	0	0	0	CAGGCCTAACACATGCAAGTCGAGCGCACCATTTATGGTGAGCGGCAGACGGGTGAGTAGTGTATGGGAATCTACCTATTACTACGGAATAACACAGAGAAGTTTGTGCTAATACCGTGTAATTCTGAGAGGATAAAGATTTATCGGTAAT
FS10000387:24:BPG61608-2632:1:1101:5100:2600 1:N:0:8	D_0__Bacteria, , , , , ,	2	0	0	0	1	0	1	0	0	0	0	0	CAGGCCTAACACATGCAAGTCGAGCGGCAGCACGGAGCTTGCTCTGGTGGCGAGTGGCGGACGGGTGAGTAATATTTCGGAACGTACCCAAGAGTGGGGGATAACGTTGCGAAAGTTACGCTAATACCGCATACGATCTAGGGATGAAAG
FS10000387:24:BPG61608-2632:1:1101:5200:1620 1:N:0:1	D_0__Bacteria, D_1__Proteobacteria, D_2__Gammaproteobacteria, , , ,	1	1	0	0	0	0	0	0	0	0	0	0	CAGGCCTAACACATGCAAGTCGAGCGGCAGCACAAGGGAGTTTACTCCTGAGGTGGCGTGCGGCGGACGGGTGAGTAATGCCTAGCGATCTGCTCTGTCAAGGGGGATAATAGTTGGTAACGACTGCTAATACTGCATACACCCTTC
FS10000387:24:BPG61608-2632:1:1101:5340:2130 1:N:0:20	D_0__Bacteria, D_1__Actinobacteria, D_2__Actinobacteria, D_3__Propionibacteriales, D_4__Propionibacteriaceae, D_5__Cutibacterium, D_6__uncultured bacterium	1	0	0	0	0	0	0	0	0	0	0	1	CAGGCCTAACACATGCAAGTCGAACGGAAAGGCCTTGCTATTGTGGGGTGCTCGAGTGGCAGACGGGTGAGTAACACGTGAGTAACCTGCCCTTGACTTTGGGATAGCTTCAGGAAACTGGGGCTAATACCGGATAGGAGCCCCCGCTGC
FS10000387:24:BPG61608-2632:1:1101:5450:2510 1:N:0:6	D_0__Bacteria, D_1__Proteobacteria, D_2__Gammaproteobacteria, , , ,	1	0	0	0	1	0	0	0	0	0	0	0	CAGGCCTAACACATGCAAGTCGAGCGGCAGCGGGAATGTAGCTTGCTACTTTTGCCGGCGAGCAGCGGACGGGTAAGTAATGCCTGGGGATCTGCCCAGTCGAGGGGGATAATTACTGGAAACAGTTGCTAATACCGCATACGCCCTA
FS10000387:24:BPG61608-2632:1:1101:5500:3120 1:N:0:6	D_0__Bacteria, D_1__Proteobacteria, D_2__Gammaproteobacteria, D_3__Betaproteobacteriales, D_4__Burkholderiaceae, D_5__Comamonas, Ambiguous_taxa	1	0	0	0	1	0	0	0	0	0	0	0	CAGGCCTAACACATGCAAGTCGAGCGGTAACAGGTGTTCGGATGCTGACGAGTGGCGAACGGGTGAGTGATACATCGGAACGTGCCTAGTAGTGGGGGATAACTACTCAAAAGAGTAGCTAATACTGCATGAGGTCTATGGATGAAAGCAG
FS10000387:24:BPG61608-2632:1:1101:5510:2130 1:N:0:1	D_0__Bacteria, D_1__Proteobacteria, D_2__Gammaproteobacteria, , , ,	1	1	0	0	0	0	0	0	0	0	0	0	CAGGCCTAACACATGCAAGTCGAGCGGCAGCACGAGGGAGTTTACTCCTGAGGTGGCGAGTGGCGGACGGGTGAGTAATGCCTAGGGATTTGCCCAGTCGAGGGGGATAGTAGTTGGAAACGACTGCTAATACCGCATACGCCCTACGGGG
FS10000387:24:BPG61608-2632:1:1101:5570:4070 1:N:0:3	D_0__Bacteria, D_1__Proteobacteria, D_2__Gammaproteobacteria, , , ,	1	0	1	0	0	0	0	0	0	0	0	0	CAGGCCTACACATGCAAGTCGAGCGGCAGCACAAGTAAGTTTACTTATGAGGTGGCGAGCGGCGGACAGGTGAGTAATGCCTAGGGATCTGCCCAGTCGAGGGAGATAACAGTTGGAAACGACTGCTAATACTGCATTCACCCTACGGGG
FS10000387:24:BPG61608-2632:1:1101:5580:3320 1:N:0:6	D_0__Bacteria, D_1__Proteobacteria, D_2__Gammaproteobacteria, D_3__Aeromonadales, D_4__Aeromonadaceae, D_5__Aeromonas, Ambiguous_taxa	1	0	0	0	1	0	0	0	0	0	0	0	AGGCCTAACACATGCAAGTCGAGCGGGCTGAGGTGCTTCGGTACTGATCCTAGCGGCGGACGGGTGAGTAATGCTTAGGAATCTGCCATTTAGTGGGGGACAACATTCCGTAAGGAATGCTAATAGCGCATACGTCCAACGGGAGA
FS10000387:24:BPG61608-2632:1:1101:5600:3230 1:N:0:7	D_0__Bacteria, D_1__Bacteroidetes, D_2__Bacteroidia, D_3__Flavobacteriales, D_4__Flavobacteriaceae, D_5__Flavobacterium, D_6__uncultured bacterium	1	0	0	0	0	1	0	0	0	0	0	0	CAGGCCTAACACATGCAAGTCGAGGGGTAGAGTGGATTCGGCCACTTGAGACCGGCGCTCGGGTGCGTATCGCGTATGCAATCTACCTTGTACAGCGGGACAGCCCAGAGAAATTTGGATTAATACTCCATGGTGTTCAAGAGTG
FS10000387:24:BPG61608-2632:1:1101:5640:1250 1:N:0:4	D_0__Bacteria, D_1__Proteobacteria, D_2__Alphaproteobacteria, D_3__Sphingomonadales, D_4__Sphingomonadaceae, D_5__Altererythrobacter, D_6__uncultured bacterium	1	0	0	1	0	0	0	0	0	0	0	0	AGGCCTAACACATGCAAGTCGAACGAGACCTTCGGGTCTAGTGGCGCACGGGTGCGTAACGCGTGGGAATCTGCCCTTTGCTTCGGAATAACAGTTAGAAATGTCTGCTAATACCGGTAGATGTCTTCGGACCAAAGAATTATCGGCAAA
FS10000387:24:BPG61608-2632:1:1101:5650:2860 1:N:0:20	D_0__Bacteria, D_1__Proteobacteria, D_2__Gammaproteobacteria, D_3__Betaproteobacteriales, D_4__Burkholderiaceae, D_5__Polynucleobacter,	2	0	0	0	0	0	0	0	0	0	0	2	CAGGCCTAACACATGCAAGTCGAACGGCAGCACGGGTGCTTGCACCTGGTGGCGAGTGGCGAACGGGTGAGTAATATATCGGAACGTACCTTATTGTGGGGGATAACGCAGCGAAAGCTGTGCTAATACCGCATAATCTCTAAGAGGGAAA
FS10000387:24:BPG61608-2632:1:1101:5720:2530 1:N:0:6	D_0__Bacteria, , , , , ,	1	0	0	0	1	0	0	0	0	0	0	0	GGGGCTAACACATGCAAGTCGAGCGGATGACGGGAGCTTGCTCCTTGATTCAGCGGCGGACGGGTGAGTAATGCCTAGGAATCTGCCTGGTTGTGGGGGACAACGTTTCTAAAGGAACGCTAATACTGCACACGTCCTACGGGAGAAAG
FS10000387:24:BPG61608-2632:1:1101:5760:3240 1:N:0:4	D_0__Bacteria, D_1__Proteobacteria, D_2__Alphaproteobacteria, D_3__Sphingomonadales, D_4__Sphingomonadaceae, D_5__Altererythrobacter, D_6__uncultured bacterium	1	0	0	1	0	0	0	0	0	0	0	0	AGGCCTAACACATGCAAGTCGAACGAGACTTTCGGGTCTAGTGGCGCACAGGTGCGTAACGCGTGGAAATCTGCCCTTTGCTTCGGAATAACAGTTAGAAATGACTGCTAATACCGGTTGATGTTTTCGGACCAATGATTTATCGGCAAA
FS10000387:24:BPG61608-2632:1:1101:5760:3350 1:N:0:6	D_0__Bacteria, D_1__Proteobacteria, D_2__Gammaproteobacteria, D_3__Betaproteobacteriales, D_4__Burkholderiaceae, D_5__Massilia, D_6__uncultured bacterium	47	6	0	9	18	1	0	1	8	3	0	1	CAGGCTAACACATGCAAGTCGAACGGCAGCACGGAGCTTGCTCTGGTGGCGAGTGGCGAACGGGTGAGTAATATATCGGAACGTACCCATGAGTGGGGGATAACGTAGCGAAAGTTACGCTAATTCCGCATACGATCTAAGGATGAAAGCA
FS10000387:24:BPG61608-2632:1:1101:5780:2640 1:N:0:6	D_0__Bacteria, D_1__Proteobacteria, D_2__Gammaproteobacteria, D_3__Pseudomonadales, D_4__Moraxellaceae, D_5__Acinetobacter, D_6__uncultured bacterium	1	0	0	0	1	0	0	0	0	0	0	0	AGGCCTAACACATGCAAGTCGAGCGGTGATGAGGTGCTTGCACCTTATTTTTGCGGCGGACGGGCGAGTAATTCTTAGGAATCTGCCTATTAGTCCAGGACAACATTTCGAAAGGAATGCTAATACCGCATACGTCCTACGGGAGAAA
FS10000387:24:BPG61608-2632:1:1101:5810:3450 1:N:0:6	D_0__Bacteria, D_1__Proteobacteria, D_2__Gammaproteobacteria, , , ,	1	0	0	0	1	0	0	0	0	0	0	0	CAGGCCTAACACATGCAAGTCTAGCGGCAGCACAAGTGAGTTTACTCATGAGGTGGCGAGCGGCGGACAGGTGAGTAATGCCTAGGGATCTGCCTTGTTGAGGGGGTTAATAGTTGGAAACGACTGCTAATACTGCATACGCCCTTCGGG
FS10000387:24:BPG61608-2632:1:1101:5820:3230 1:N:0:7	D_0__Bacteria, , , , , ,	1	0	0	0	0	1	0	0	0	0	0	0	AGGCCTAACACATGCAAGTCGAGCGGTAACAGAAATTAGCTTACAAATTTGCTGACGAGCGGCGGACGGACGAGTAATGCCTGGGAATATGCCTTAGTGTGCAGGATAACTATTGGAAACGATAGCTAATACCGCATAATGTCATCGGA
FS10000387:24:BPG61608-2632:1:1101:6090:2000 1:N:0:6	D_0__Bacteria, D_1__Proteobacteria, D_2__Gammaproteobacteria, D_3__Betaproteobacteriales, D_4__Burkholderiaceae, D_5__Undibacterium,	1	0	0	0	1	0	0	0	0	0	0	0	CAGGCCTAACACATGCAAGTCGAACGGCAGCACGGGTGCTTGCACCTGGTGGCGAGTGGCGATCGGGTGAGTAAAGTATCAGAACGTGCTTGGTAGTGGGGGATAACTAGTCGAAAGACTAGCTAATACCGCATACGATCT
FS10000387:24:BPG61608-2632:1:1101:6140:1920 1:N:0:6	D_0__Bacteria, D_1__Proteobacteria, D_2__Gammaproteobacteria, D_3__Alteromonadales, D_4__Shewanellaceae, D_5__Shewanella,	1	0	0	0	1	0	0	0	0	0	0	0	AGGCCTAAACATGCAAGTCGAGCGGCAGCACAAGTAAGTTTACTTATGAGGTGGCGAGCGGCGGACGGGTGAGTAATGCCTAGGGATCTGCCCAGTCGAGGGGGACAGCAGTTGGAAACGACTGCTAATACCGCATACACCCAACGG
FS10000387:24:BPG61608-2632:1:1101:6180:1110 1:N:0:6	D_0__Bacteria, D_1__Proteobacteria, D_2__Gammaproteobacteria, , , ,	1	0	0	0	1	0	0	0	0	0	0	0	AGGCCTAACACATGCAAGTCGAGCGGCAGCGGGAAAGTAGCGTGCTACTTTTGCCAGCGAGCGGCGGACGGGTGAGTAATGCCAGGGGATCTGGCCAGTCGAGGGGGATAACTACTGGAAACGGTAGCAAGAAGCGCATACGGCCTACGG
FS10000387:24:BPG61608-2632:1:1101:6200:1510 1:N:0:4	D_0__Bacteria, D_1__Bacteroidetes, D_2__Bacteroidia, D_3__Chitinophagales, D_4__Chitinophagaceae, D_5__Sediminibacterium, Ambiguous_taxa	1	0	0	1	0	0	0	0	0	0	0	0	CAGGCCTAACACATGCAAGTCGAGGGGCAGCATGAATGTAGCAATACATTTGATGGCGACCGGCAAACGGGTGCGCAACACGTACACAACCTTCTTGTAAGTGGGGAATAGCCCAGAGAAATTTGGTTTAATACCCCGTATCACAATGAT
FS10000387:24:BPG61608-2632:1:1101:6230:1360 1:N:0:6	D_0__Bacteria, D_1__Bacteroidetes, D_2__Bacteroidia, D_3__Flavobacteriales, D_4__Flavobacteriaceae, D_5__Flavobacterium, Ambiguous_taxa	1	0	0	0	1	0	0	0	0	0	0	0	CAGGCCTAACACATGCAAGTCGAGGGGTAGAGTTTGCTTGCTAACTTGAGACCGGCGCACGGGTGTGTAACGCGTATGCAATCTACCTTGTACAGGGGGATAGCTCAGAGAAATTTGGATTAATACCCTATGGTGTTTAGAAGTGGTAT
FS10000387:24:BPG61608-2632:1:1101:6240:2590 1:N:0:6	D_0__Bacteria, D_1__Proteobacteria, D_2__Gammaproteobacteria, , , ,	1	0	0	0	1	0	0	0	0	0	0	0	CAGGCCTAACACATGCAAGTCGAGCGGCAGCGGGAAAGTAGCTTGCTACTTTTGCCGGCGAGCGGCGGACAGATGAGTAATGCCTGGGGATCTGCCCAGTCGAGGGGGATAACTACTAGAAACAGTAGCTAATACCGCATACGCCCTGCG
FS10000387:24:BPG61608-2632:1:1101:6260:3970 1:N:0:6	D_0__Bacteria, D_1__Proteobacteria, D_2__Gammaproteobacteria, D_3__Alteromonadales, D_4__Shewanellaceae, D_5__Shewanella,	1	0	0	0	1	0	0	0	0	0	0	0	AGGCCTAACACATGCAAGTCGAGCGGCAGCACAAGTAAGAGTACTTGTGAGGTGGCGAGCGGCGGACGGGAGAGTAATGGCTAGGGATCAGCCCAGTCGAGGGGGAGAACAGTTGGAAACGACTGCTAAAACCGCATACGCCCTACGGAG
FS10000387:24:BPG61608-2632:1:1101:6300:1360 1:N:0:6	D_0__Bacteria, D_1__Bacteroidetes, D_2__Bacteroidia, D_3__Flavobacteriales, D_4__Flavobacteriaceae, D_5__Flavobacterium, D_6__uncultured bacterium	1	0	0	0	1	0	0	0	0	0	0	0	AGGCCTAACACATGCAAGTCGAGGGGTAGAGTGGTTTCGGCCACTTGAGACCGGCGCACGGGTGCGTAACGCGTATGCAATCTACCTTGTACAGGGGGATAGCCCAGAGGAGTTTGGATTGATACCCCATGGTGCTTAAGGGTGGCATC
FS10000387:24:BPG61608-2632:1:1101:6300:1420 1:N:0:8	D_0__Bacteria, D_1__Bacteroidetes, D_2__Bacteroidia, D_3__Flavobacteriales, D_4__Weeksellaceae, D_5__Chryseobacterium, D_6__Chryseobacterium hominis	1	0	0	0	0	0	1	0	0	0	0	0	CAGGCCTAACACATGCAAGTCGAGCGGTATTTGTACTTCGGAACAGAGAGAGCGGGGCACGGGTGCGGAACACGTGTGCAGCCTGCCTTTATCTGGGGGATAGCCTTTCGAAAGGAGGATTGATACCCCAGAACATATTGAGAGGCA
FS10000387:24:BPG61608-2632:1:1101:6360:1140 1:N:0:1	D_0__Bacteria, D_1__Proteobacteria, D_2__Gammaproteobacteria, D_3__Aeromonadales, D_4__Aeromonadaceae, D_5__Aeromonas, D_6__Aeromonas schubertii	1	1	0	0	0	0	0	0	0	0	0	0	CAGGCCTAACACATGCAAGTCGAGCGGCAGCGGGAGAGTAGCTTGCTACCTTTGCCGGCGAGCGGCGGACGGGTGAGAAATGCCTGGGGATCTGCCCAGTCGAGGGGGATGACTACTGGAAGCGGGAGCTAATAGCGCACACGCCCTACGG
FS10000387:24:BPG61608-2632:1:1101:6410:1380 1:N:0:9	D_0__Bacteria, D_1__Proteobacteria, D_2__Gammaproteobacteria, D_3__Pseudomonadales, D_4__Moraxellaceae, D_5__Enhydrobacter,	1	0	0	0	0	0	0	1	0	0	0	0	CAGGCCTAACACATGCAAGTCGAACGATGATACTCTAGCTTGCTAGAGTTGATTAGTGGCGGACGGGTGAGTATCATTTAGGAATCTGCCTAGTAGTGGGGGACAGCTCGGGGAAACTCGAATTAATACCGCATACGACCTACGGGTGAA
FS10000387:24:BPG61608-2632:1:1101:6420:4010 1:N:0:4	D_0__Bacteria, D_1__Bacteroidetes, D_2__Bacteroidia, D_3__Flavobacteriales, D_4__Flavobacteriaceae, D_5__Flavobacterium,	1	0	0	1	0	0	0	0	0	0	0	0	CAGGCCTAACACATGCAAGTCGAGGGGTAGAAGGAGCTTGCTCCTTTGAGACCGGCGCACGGGTGCGTAACGCGTATGCAGTCTACCTTGTACAGGGGGATAGCCCAGAGAAGCTTGGATTAATACCCCATAGTACCTTCGGAGGG
FS10000387:24:BPG61608-2632:1:1101:6450:2420 1:N:0:1	D_0__Bacteria, D_1__Proteobacteria, D_2__Gammaproteobacteria, , , ,	6	3	0	3	0	0	0	0	0	0	0	0	CAGGCCTAACACATGCAAGTCGAGCGGCAGCGGGAAAGTAGCTTGCTACTTTTGCCGGCGAGCGGCAGACGGGTGAGTAATGTCTGGGGTTCTGCTCAGTCGAGGGGGATTACTACTGGAAACGATAGCTAATACCACATACGCCCTACGG
FS10000387:24:BPG61608-2632:1:1101:6500:1340 1:N:0:3	D_0__Bacteria, D_1__Proteobacteria, D_2__Gammaproteobacteria, D_3__Pseudomonadales, D_4__Moraxellaceae, D_5__Acinetobacter, D_6__uncultured bacterium	1	0	1	0	0	0	0	0	0	0	0	0	AGGCCTAACACATGCAAGTCGAGCGGAGATGAGGTGCTTGCACCTTATCTTAGCGGCGGACGGGTGAGTAATGCTTAGGAATCTGCCACATACTTGCTGACAACATTCCGAAAGGAATGCTAATACCGCATACGTCCTACGGGAGAAAG
FS10000387:24:BPG61608-2632:1:1101:6500:1720 1:N:0:6	D_0__Bacteria, D_1__Bacteroidetes, D_2__Bacteroidia, D_3__Flavobacteriales, D_4__Flavobacteriaceae, D_5__Flavobacterium, Ambiguous_taxa	1	0	0	0	1	0	0	0	0	0	0	0	AGGCCTAACACATGCAAGTCGAGGGGTAGAGTTGGCTTGCTAACTTGAGACCGGCGCACGGGTGCGTAACGCGTATGCAATCTACCTTGTACAGGGGGATGGCTCAGGGAAATTTGGATTAATACCCCATGGTGATTAGAAGTGGCATTA
FS10000387:24:BPG61608-2632:1:1101:6500:2680 1:N:0:7	D_0__Bacteria, D_1__Proteobacteria, D_2__Gammaproteobacteria, D_3__Pseudomonadales, D_4__Moraxellaceae, D_5__Acinetobacter, Ambiguous_taxa	8	1	0	0	1	2	2	0	2	0	0	0	CAGGCCTAACACATGCAAGTCGAGCGGAGAGAGGTAGCTTGCTTCTGAACTTAGCGGCGGACGGGTGAGTAATGCTTAGGAATCTGGCTACTAGTGGGGGACAACATTTCGAAAGGGATGCTAATACCGCATACGTCCTACGGGAGAAAG
FS10000387:24:BPG61608-2632:1:1101:6540:2090 1:N:0:1	D_0__Bacteria, D_1__Proteobacteria, D_2__Gammaproteobacteria, , , ,	1	1	0	0	0	0	0	0	0	0	0	0	GGGGCCTAACACATGCAAGTCGAGCGGCAGCGGGAAACTAGCTTGCTACTTTTGCCGGCGAGCGGCGGACGGGTGAGTAGTACCTGGGGATCTGCCCAGTCGAGGGGGATAACTACTGGAAACGGTAGCTATTACCGCATACGCCCTACG
FS10000387:24:BPG61608-2632:1:1101:6580:2920 1:N:0:8	D_0__Bacteria, D_1__Proteobacteria, D_2__Gammaproteobacteria, D_3__Betaproteobacteriales, D_4__Burkholderiaceae, D_5__Herbaspirillum,	1	0	0	0	0	0	1	0	0	0	0	0	CAGGCCTAACACATGCAAGTCGAACGGCAGCATAGGAGCTTGCTCCTGATGGCGAGTGGCGAACGGGCGAGTAAAATATCGGAACGTGCCCTAGGGTGGGGGATGACTAGTCGAAAGAATAGCTAGTACGGCATACGAACTACGGATGA
FS10000387:24:BPG61608-2632:1:1101:6580:3600 1:N:0:4	D_0__Bacteria, D_1__Proteobacteria, D_2__Gammaproteobacteria, D_3__Aeromonadales, D_4__MB19, D_5__uncultured bacterium, D_6__uncultured bacterium	1	0	0	1	0	0	0	0	0	0	0	0	CGGGCGTGACACATGCAAGTCGAGCGGCAGCGGGAAAGTAGCTTGCTACTTTTTGCCGGCGAGCGGCGGACGGGTGAGTAATGCCTGGGGATCTGCCCAGTCGAGGGGGGTAACTACAGGAAACGGTAGCTAATACCGCATAGGCCGTAC
FS10000387:24:BPG61608-2632:1:1101:6580:3910 1:N:0:6	D_0__Bacteria, D_1__Proteobacteria, D_2__Gammaproteobacteria, D_3__Aeromonadales, D_4__Aeromonadaceae, D_5__Aeromonas, D_6__uncultured bacterium	1	0	0	0	1	0	0	0	0	0	0	0	CAGGCCTAACACATGCAAGTCGAGCGGCAGCGGGAAAGTAGCTTGCTACTTTTGCCGGCGAGCGGCGGACGGGTAAGTAATGCCTGGGGATCTGCCCAGTCGAGGGGGATGACTACTGGGAACGGTAGCTAATTGCGCATGCGCCCTACGG
FS10000387:24:BPG61608-2632:1:1101:6600:3840 1:N:0:7	D_0__Bacteria, D_1__Bacteroidetes, D_2__Bacteroidia, D_3__Flavobacteriales, D_4__Flavobacteriaceae, D_5__Flavobacterium, Ambiguous_taxa	1	0	0	0	0	1	0	0	0	0	0	0	CAGGCCTAACACATGCAAGTCGAGGGGTAGAGTTAGCTTGCTAACTTGAGACTGGCGCACGGGTGCGTAATGCGTATGCAATCTACCTTGTACAGGGGGATTGCCCAGAGAAATATGGAATAATACCCCTTAGCGTTTAGTAGTGGCATC
FS10000387:24:BPG61608-2632:1:1101:6650:3990 1:N:0:6	D_0__Bacteria, D_1__Bacteroidetes, D_2__Bacteroidia, D_3__Flavobacteriales, D_4__Flavobacteriaceae, D_5__Flavobacterium, Ambiguous_taxa	1	0	0	0	1	0	0	0	0	0	0	0	CAGGCCTAACACATGCAAGTCGAGGGGTAGAGTTAGCTTGCTAACTTGAGTCCGGCGCACGGGTGCGAATCGCGCATGCAAACTACCTTGTACAGGGGGATAGCCCAGAGAAATTTGGAATAATATCCCAAGGTGTTTAGAGGTG
FS10000387:24:BPG61608-2632:1:1101:6660:2060 1:N:0:3	D_0__Bacteria, D_1__Acidobacteria, D_2__Aminicenantia, D_3__Aminicenantales, D_4__uncultured bacterium, D_5__uncultured bacterium, D_6__uncultured bacterium	1	0	1	0	0	0	0	0	0	0	0	0	CAGGCCTAACACATGCAAGTCGAACGGTAACAGGTCATCGGATGCTGACGAGAGGCGATCGGGTGAGTAGTACATCGGAACGCGCCTAGTAGTGGGGGATTACTACTCGAAAGAGTAGCTAATACCACACGAGATCTACGGATGAAAGCAG
FS10000387:24:BPG61608-2632:1:1101:6780:1500 1:N:0:1	D_0__Bacteria, D_1__Proteobacteria, D_2__Gammaproteobacteria, , , ,	1	1	0	0	0	0	0	0	0	0	0	0	GGCCTAACACATGCAAGTCGAGCGGCAGCACAAGGGAGTTTACTCCTGAGGTGGCGAGCGGCGGACGGGTGTGTAATGCCTAGGGACCTGCCCTGTCGAGGGGGATAACAGTTGGAAACGACTGCTAATACCGCATACACCCTTCGGGG
FS10000387:24:BPG61608-2632:1:1101:6800:2920 1:N:0:4	D_0__Bacteria, D_1__Bacteroidetes, D_2__Bacteroidia, D_3__Flavobacteriales, D_4__Flavobacteriaceae, D_5__Flavobacterium, D_6__uncultured bacterium	1	0	0	1	0	0	0	0	0	0	0	0	CAGGCCTAACACATGCAAGTCGAGGGGTAGAAGGAGCTTGCTCCTCTGGGACCGGCGCACGGGTGCGTAACGCGTATGCAATCTACCTTGTACAGGGGGATTGCCCAGAGAAATTTGGATCAATACCCCATAGTATCTTCGGAGGGCA
FS10000387:24:BPG61608-2632:1:1101:6810:3730 1:N:0:1	D_0__Bacteria, D_1__Proteobacteria, D_2__Gammaproteobacteria, D_3__Aeromonadales, D_4__Aeromonadaceae, D_5__Aeromonas,	1	1	0	0	0	0	0	0	0	0	0	0	CAGGCTAACACATGCAAGTCGAGCGGCAGCCGGATAGTAGCTTGCTACTTTTGCTGGCGAGCGGCGGACGGGTGAGTAATGCCTGCGGATCTGCCCAGTCGAGTGGGATAACTACTGGAAACGGTAGCTAATACCGCATACGCCCTACG
FS10000387:24:BPG61608-2632:1:1101:6820:1100 1:N:0:7	D_0__Bacteria, D_1__Proteobacteria, D_2__Gammaproteobacteria, D_3__Pseudomonadales, D_4__Moraxellaceae, D_5__Acinetobacter,	2	0	0	0	1	1	0	0	0	0	0	0	AGGCCTAACACATGCAAGTCGAGCGGAGGATGGGTGCTTGCTCCTTATCTTAGCGGCGGACGGGTGAGTAATGCTTAGGAATCTGGCTGGTAGTGGGGGACAACGTTTCGAAAGGGATGCTAATACCGCATACGTCCTACGGGAGAAAG
FS10000387:24:BPG61608-2632:1:1101:6870:1790 1:N:0:10	D_0__Bacteria, D_1__Proteobacteria, D_2__Gammaproteobacteria, D_3__Pseudomonadales, D_4__Moraxellaceae, D_5__Acinetobacter,	1	0	0	0	0	0	0	0	1	0	0	0	CAGGCCTAACACATGCAAGTCGAGTGGTGAAAGGTAGCTTGCTACTGATCTTAGCGGCGGACGGGTGAGTAGTACTTAGGAATCTGCCTATTAGTGGGGGATAACATTTCGAAACGGATGCTAATACCGCATACGTCCTACGGGAGAAAG
FS10000387:24:BPG61608-2632:1:1101:6880:2950 1:N:0:10	D_0__Bacteria, D_1__Actinobacteria, D_2__Actinobacteria, D_3__Propionibacteriales, D_4__Propionibacteriaceae, D_5__Cutibacterium, D_6__uncultured bacterium	5	0	0	0	1	0	1	0	2	1	0	0	CAGGCCTAACACATGCAAGTCGAACGGAAAGGCCCTGCTTTTGTGGGGTGCTCGAGTGGCGAACGGGTGAGTAACACATGAGTAACCTGCCCTTGACTTTGGGATTACTTCAGAAAACTGGGGCTAATACCGGATAGGAGCTCCTGCTG
FS10000387:24:BPG61608-2632:1:1101:6900:1690 1:N:0:3	D_0__Bacteria, , , , , ,	1	0	1	0	0	0	0	0	0	0	0	0	AGGCCTAACACATGCAAGTCGAGCGAGACCATCGGGACTAGCGGCGGACGGGTGAGTAACGCGTGGGAACGTGCCCTTCTCTACGGAATAGCCCCGGGAAACTGGGAGTAATACCGTATGCGCCCTTTGGGGGGAAGATGTATCGGAGA
FS10000387:24:BPG61608-2632:1:1101:6900:2980 1:N:0:6	D_0__Bacteria, D_1__Proteobacteria, D_2__Gammaproteobacteria, D_3__Aeromonadales, D_4__Aeromonadaceae, D_5__Aeromonas,	1	0	0	0	1	0	0	0	0	0	0	0	AGGCCTAACACATGCAAGTCGAGCGGCAGCGGGAAAGTAGCTTGCTACTTTTGCCGGCGAGCGGCGGACGGGTGAGTAATGCCTGGGAAATTGCCCAGTCCAGCGGGACAACAGTAGGAAACGACTGCTAATACCGCATACGCCCAACGG
FS10000387:24:BPG61608-2632:1:1101:7060:3770 1:N:0:1	D_0__Bacteria, D_1__Proteobacteria, D_2__Gammaproteobacteria, D_3__Alteromonadales, D_4__Shewanellaceae, D_5__Shewanella,	1	1	0	0	0	0	0	0	0	0	0	0	CAGGCCTAACACATGCAAGTCGAGCGGCAGCACAAGTAAGTTTACTTACGAGGTGGCGAGCGGCGGACGGGTGAGTAATGCCTAGGGATCTGCCCAGTCGAGGGGGATAACAGTTGGAGACGACAGCTAATACCGCGTACGCGCCACGGGG
FS10000387:24:BPG61608-2632:1:1101:7100:3810 1:N:0:8	D_0__Bacteria, D_1__Bacteroidetes, D_2__Bacteroidia, D_3__Flavobacteriales, D_4__Flavobacteriaceae, D_5__Flavobacterium, D_6__uncultured bacterium	1	0	0	0	0	0	1	0	0	0	0	0	AGGCCTAACACATGCAAGTCGAGGGGTAGAGTGGTTTCGGCCACTTGAGACCGGCGCACGGGTGCGTAACGCGTATGCAATCTACCTTGTACAGGGGGATAGCCCAGAGAAATTTGGAGTGATACCCCATGGTGTATAGGAGTGGCAACG
FS10000387:24:BPG61608-2632:1:1101:7140:1480 1:N:0:6	D_0__Bacteria, D_1__Proteobacteria, D_2__Gammaproteobacteria, , , ,	1	0	0	0	1	0	0	0	0	0	0	0	CAGGCCTAACACATGCAAGTCGAGCGGCAGCACGAGGGAGTCTGCTTGTGAGGTGGCGAGCGGCGGACGGGTGAGTAATGCCTAGGGATCTGCCCAGTCGAGGGGGATAACAGTTGGACGCGACTGCTAAAACCGCATACACCCAGCGGGG
FS10000387:24:BPG61608-2632:1:1101:7150:3450 1:N:0:4	D_0__Bacteria, D_1__Proteobacteria, D_2__Gammaproteobacteria, , , ,	1	0	0	1	0	0	0	0	0	0	0	0	CAGGCCTAACACATGCAAGTCGAGCGGCAGCACAAGGGAGTTTACTCCTGAGGTGGCGAGTGGCGGACGGGTGAGTAATGGCTAGGGATCTGCCCAGTCGAGGGGGATAACAGTTGGAGACGACTGCTAGTAGCGCATACGCCCAACAGGG
FS10000387:24:BPG61608-2632:1:1101:7170:1560 1:N:0:6	D_0__Bacteria, D_1__Proteobacteria, D_2__Alphaproteobacteria, D_3__Rhizobiales, D_4__Rhizobiaceae, D_5__uncultured, D_6__uncultured organism	1	0	0	0	1	0	0	0	0	0	0	0	CAGGCCTAACACATGCAAGTCGAGCGCACCATTTATGGTGAGCGGCAGACAGGTGAGTAATGTGTGGGGAACTACCTATTACTACGGAATAACACAGAGAAATATGTGCTAATACCGTATAGTTCCGAGAGGACAAAGATCTATCGGTA
FS10000387:24:BPG61608-2632:1:1101:7180:2230 1:N:0:6	D_0__Bacteria, D_1__Bacteroidetes, D_2__Bacteroidia, D_3__Flavobacteriales, D_4__Flavobacteriaceae, D_5__Flavobacterium, Ambiguous_taxa	1	0	0	0	1	0	0	0	0	0	0	0	CAGGCCTAACACATGCAAGTCGAGGGGTAGAGTTAGCTTGCTAACTTGAGACCGGCGCACGGGTGCGTAACGCGTATGCAACCTACCTAGTACAGGGGGATAGCCCAGAGAAGTTTGGATTAGTACCCCAAGGAGTATAGAAGTGGCATC
FS10000387:24:BPG61608-2632:1:1101:7250:3930 1:N:0:4	D_0__Bacteria, D_1__Proteobacteria, D_2__Gammaproteobacteria, D_3__Aeromonadales, D_4__Aeromonadaceae, D_5__Aeromonas, D_6__Aeromonas schubertii	3	1	1	1	0	0	0	0	0	0	0	0	CAGGCCTAACACATGCAAGTCGAGCGGCAGCGGGAGAGTAGCTTGCTACTTTTGCCGGCGTGCGGCGGACGGGTGAGTAATGCCTGGGGATCTGCTCAGTTGAGGGGGATTACTACTGGAAGCGGTAGCTAATACCGCATACGCCCTACGG
FS10000387:24:BPG61608-2632:1:1101:7280:1340 1:N:0:9	D_0__Bacteria, D_1__Proteobacteria, D_2__Gammaproteobacteria, D_3__Vibrionales, D_4__Vibrionaceae, D_5__Vibrio,	1	0	0	0	0	0	0	1	0	0	0	0	CAGGCCTAACACATGCAAGTCGAGCGGCAGCACAGAGGATCTTGTTCCTTGGGTGGCGAGCGGCGGACGGGTGAGTAAAGCCTGGGTAATTGCCCGGTGGAGGGGGATAACCATTGGAAACGATGGCTAGTACCGCATAACCTCGCAAGA
FS10000387:24:BPG61608-2632:1:1101:7310:1670 1:N:0:7	D_0__Bacteria, D_1__Proteobacteria, D_2__Gammaproteobacteria, D_3__Xanthomonadales, D_4__Rhodanobacteraceae, ,	1	0	0	0	0	1	0	0	0	0	0	0	CAGGCCTAACACATGCAAGTCGAACGGCAGCACAGCAGAGCTTGCTCTGTGGGTGGCGTGTGGCGGACGGGTGAGTAATGCATCGGGACCTACCTCGACGTGGGGGATAACGTAGGAAAACTTACGCTAATACCGCATACGTCCTATGGGA
FS10000387:24:BPG61608-2632:1:1101:7320:3100 1:N:0:3	D_0__Bacteria, D_1__Proteobacteria, D_2__Gammaproteobacteria, D_3__Alteromonadales, D_4__Alteromonadaceae, D_5__Rheinheimera,	1	0	1	0	0	0	0	0	0	0	0	0	CAGGCCTAACACATGCAAGTCGAGCGGGGTTTTCGGACCTAGCGGCGGACGGGTGTGTAATGGGTAGGAAGTTACCCGGTAGAGGGGGATACCAGTTGGAAACGACTGTAAATGCCGCATAATGTCTACGGACCAAAGTGTGGGACCT
FS10000387:24:BPG61608-2632:1:1101:7320:3500 1:N:0:6	D_0__Bacteria, D_1__Proteobacteria, D_2__Alphaproteobacteria, , , ,	1	0	0	0	1	0	0	0	0	0	0	0	AGGCCTAACACATGCAAGTCGAACGGATCCTTCGGGACTAGTGGCGGACGGGTGAGTAACACGTGGGAACGTGCCCTTTGGTTCGGAACAACTCGGGGAAACTTAAGCTAATACCGGATATACCCTTCGGGGGAAAGATTTATCGCCAT
FS10000387:24:BPG61608-2632:1:1101:7340:3520 1:N:0:4	D_0__Bacteria, D_1__Proteobacteria, D_2__Gammaproteobacteria, , , ,	1	0	0	1	0	0	0	0	0	0	0	0	AGGCCTAACACATGCAAGTCGAGCGGCAGCACAAGGGAGTTTACTCCTGAGGTGGCGAGCGGCGGACGGGCGAGTAATGCCTAGGGATTTGCCCTGTCGTGGGGGATAACAGTTGGAAATGACTGCTTATACCCCGTACGCCCCACGGGG
FS10000387:24:BPG61608-2632:1:1101:7380:3730 1:N:0:4	D_0__Bacteria, D_1__Proteobacteria, D_2__Gammaproteobacteria, , , ,	1	0	0	1	0	0	0	0	0	0	0	0	AGGCCTAACACATGCAAGTCGAGCGGCAGCGGGAAAGTAGCTTGCTACTTTTGCTGGCGTGCGGCGGACGGGTGAGTAATGCCTGGGGATCCGCCCAGTCGGGGGGGATAACTACTGGAAGCGGTAGCCAAGACCGCATACGCCGTACGG
FS10000387:24:BPG61608-2632:1:1101:7540:2980 1:N:0:6	D_0__Bacteria, , , , , ,	6	0	0	1	5	0	0	0	0	0	0	0	CAGGCCTAACACATGCAAGTCGAACGGCAGCACGGAGCTTGCTCTGGTGGCGAGTGGCGGACGGGTGAGTAATATATCGGAACGTACCCAAGAGTGGGGGACAACGTAGCGAAAGTTACGCTAATACCGCATACGACCTAAGGGTGAAAG
FS10000387:24:BPG61608-2632:1:1101:7580:2600 1:N:0:3	D_0__Bacteria, D_1__Proteobacteria, D_2__Gammaproteobacteria, , , ,	1	0	1	0	0	0	0	0	0	0	0	0	CAGGCCTAACACATGCAAGTCGAGCGGCAGCACAAGTGAGTTTACTCATGAGGTGGCGTGCGGCGGACGGGTGAGTGATGCCTAGGGACCTGCCCAGTCGTGGGGGATAACAGTTGGAAACGACCGCAGAAACCGCATACGCCCCACGGGG
FS10000387:24:BPG61608-2632:1:1101:7640:3670 1:N:0:4	D_0__Bacteria, D_1__Proteobacteria, D_2__Gammaproteobacteria, , , ,	1	0	0	1	0	0	0	0	0	0	0	0	CAGGCCTAACACATGCAAGTCGAGCGGCAGCGGGAAAGTAGCTTGCTACTTTTTCTGGCGAGCGGCGGACGGGTGAGTAATGCCTGGGGATCTGCTCAGTCGAGGGGGATAACTACTGGAAGCGGTAGCAAATACCGCATACGCCCTACGG
FS10000387:24:BPG61608-2632:1:1101:7660:1040 1:N:0:6	D_0__Bacteria, D_1__Proteobacteria, D_2__Gammaproteobacteria, D_3__Alteromonadales, D_4__Shewanellaceae, D_5__Shewanella, D_6__uncultured Shewanella sp.	1	0	0	0	1	0	0	0	0	0	0	0	GCCTAACACATGCAAGTCGAGCGGCAGTACAAGTGAGTTTACTCATGACGTGGCGAGCGGCGGACGGATGAGTAATGCCTAGGGATCTGCCCAGTCGAGGGCGATAACAGTTGGAAACGACTGCTAATACCGCTTACGCCCTACAAGG
FS10000387:24:BPG61608-2632:1:1101:7740:1500 1:N:0:10	D_0__Bacteria, D_1__Proteobacteria, D_2__Gammaproteobacteria, D_3__Vibrionales, D_4__Vibrionaceae, D_5__Vibrio,	2	0	0	0	0	0	1	0	1	0	0	0	CAGGCCTAACACATGCAAGTCGAGCGGCAGCACAGAGGAGCTTGTTCCTGGGGTGGCGAGCGGCGGACGGGTGAGTAATGCCTGGGAAATTGCCCGGTGGAGGGGGATAACCATTGGAAACGATGGCTAATACCGCATAACCTCGATGGAG
FS10000387:24:BPG61608-2632:1:1101:7740:3100 1:N:0:6	D_0__Bacteria, D_1__Proteobacteria, D_2__Gammaproteobacteria, D_3__Alteromonadales, D_4__Shewanellaceae, D_5__Shewanella,	3	1	0	1	1	0	0	0	0	0	0	0	CAGGCCTAACACATGCAAGTCGAGCGGCAGCACAAGTAAGTCTACTTATGAGGTGGCGAGCGGCGGACGGGTGAGCAATGCCTAGGGATCTGCCCAGTCGAGGGGGATAGCAGTTGGAAACGACTGCTAGTACCGCATACGGCCTACGGGG
FS10000387:24:BPG61608-2632:1:1101:7780:1240 1:N:0:8	D_0__Bacteria, D_1__Proteobacteria, D_2__Gammaproteobacteria, D_3__Betaproteobacteriales, D_4__Burkholderiaceae, ,	1	0	0	0	0	0	1	0	0	0	0	0	AGGCCTAACACATGCAAGTCGAACGGCAGCATAGGAGCTTGCTCCTGATGGCGAGTGGCGATCGGGTGAGTAATATATCGGAACGTGCCCTAGAGTGGGGGATAACTAGTCGAAAGATTAGCTGATACCGCATACGATCAACGGATGAA
FS10000387:24:BPG61608-2632:1:1101:7810:1480 1:N:0:9	D_0__Bacteria, D_1__Proteobacteria, D_2__Alphaproteobacteria, D_3__Sphingomonadales, D_4__Sphingomonadaceae, D_5__Sphingomonas, Ambiguous_taxa	1	0	0	0	0	0	0	1	0	0	0	0	CAGGCCTAACACATGCAAGTCGAACGAGGCCCTTTGGGGTTTAGTGGCGCACGGGTGCGTAACGCGTGGGAATCTGCCCTACGGTTCGGAATAACAGCTGGAAACGACTGCTAATACCGCATGATGACGAGAGTCCAGAGAATTATTGCCA
FS10000387:24:BPG61608-2632:1:1101:7860:2690 1:N:0:6	D_0__Bacteria, D_1__Proteobacteria, D_2__Gammaproteobacteria, , , ,	1	0	0	0	1	0	0	0	0	0	0	0	AGGCCTAACACATGCAAGTCGAGCGGCAGCACAGGGGAGTTTGCTCCTGAGGTGGCGAGCGGCGGACGGGTGAGCAATGCGTAGGGATCTGCCCAGTCGAGGGGGATAACAGTAGGAAACGACTGCTAATACCGCATACGGCCTACGGGG
FS10000387:24:BPG61608-2632:1:1101:7930:2090 1:N:0:8	D_0__Bacteria, D_1__Actinobacteria, D_2__Actinobacteria, D_3__Propionibacteriales, D_4__Propionibacteriaceae, D_5__Cutibacterium, D_6__uncultured bacterium	1	0	0	0	0	0	1	0	0	0	0	0	CAGGCCTAACACATGCAAGTCGAACGGAAAGGCCCTGCTTTTGTGGGGTGCTCGAGTGGCGAACGGGTGAGTAACACGTGAGTAGCTTGCCCTTGACTTTGGGATAACTTCTGGAAACTGGGGCAAGTACCGGTTAGGAGCTCCTACTGCA
FS10000387:24:BPG61608-2632:1:1101:7950:3040 1:N:0:6	D_0__Bacteria, D_1__Proteobacteria, D_2__Gammaproteobacteria, , , ,	1	0	0	0	1	0	0	0	0	0	0	0	CAGGCCTAACACATGCAAGTCGAGCGGCAGCGGGAAAGTAGCTTGCTACTTTTGCCGGCGAGCGGCAGACGGGTGAGTAATCCCTGGGGATCTGCTCAGTCGAGGGGGATAACTACTGGATACGGTAGCTAATACCACATACGCCTTACG
FS10000387:24:BPG61608-2632:1:1101:7970:3550 1:N:0:6	D_0__Bacteria, D_1__Proteobacteria, D_2__Gammaproteobacteria, , , ,	1	0	0	0	1	0	0	0	0	0	0	0	CAGGCCTAACACATGCAAGTCGAGCGGCAGTACAAGTGAGTTTACTCATGAGGTGGCGAGCGGCGGACGGGTGAGTAATGCCTAGGGTTCTGCCTAGTCGAGGGGGATATCAGTTGGAAACAACTGCTAATACCGCATACGCCCTA
FS10000387:24:BPG61608-2632:1:1101:7980:1320 1:N:0:6	D_0__Bacteria, D_1__Proteobacteria, D_2__Gammaproteobacteria, D_3__Alteromonadales, D_4__Alteromonadaceae, D_5__Rheinheimera,	1	0	0	0	1	0	0	0	0	0	0	0	AGGCCTAACACATGCAAGTCGAGCGGGGTTTTCGGACCTAGCGGCGGTCGGGTGAGTAATGCGTAGAAAGCTACCCGATAGAGGGGGATACCAGTTGGAAACGACTGTTAATACTGCATAATATCTACAGACCAAAATGTAGAATCTT
FS10000387:24:BPG61608-2632:1:1101:7980:3800 1:N:0:3	D_0__Bacteria, D_1__Firmicutes, , , , ,	1	0	1	0	0	0	0	0	0	0	0	0	AGGCCTAACACATGCAAGTCGAACGAACCGCGAGCGAGTGCTTGCACTTGGTCAAGGTGAGTGGCGAGCGGGTGAGTAACACGTGGGTAACCTACCTCAAAGTGGGGGATAACAGTTGGAAACGACTGCTAATACCGCATGGGACATGGG
FS10000387:24:BPG61608-2632:1:1101:8000:4000 1:N:0:4	D_0__Bacteria, D_1__Proteobacteria, D_2__Gammaproteobacteria, , , ,	1	0	0	1	0	0	0	0	0	0	0	0	CAGGCCTAACACATGCAAGTCGAGCGGCAGCGGGAAAGTAGCTTGCTACTTTTGCCGGTGAGCGGCGGACGGGTGTGTAATGCCTGGGAAATTGCCCAGTCGAGGGGGATAACAGTTGGTAACGACTACTAATACCGCATACGCCCTTC
FS10000387:24:BPG61608-2632:1:1101:8040:3010 1:N:0:1	D_0__Bacteria, D_1__Proteobacteria, D_2__Gammaproteobacteria, D_3__Alteromonadales, D_4__Alteromonadaceae, D_5__Rheinheimera,	1	1	0	0	0	0	0	0	0	0	0	0	AGGCCTAACACATGCAAGTCGAGCGGGGTTTTAGGACCTAGCGGCGGACGGGTCAGTAATGCGTAGGAAGCTACCCGATAGAGGGGGATACCAGTTGGAAACGACCGTTGATACCGCATAATGTTTACGGACCAAAGTGTGGGACTTTC
[truncated: 2,735 more rows]

## Sheet: Data sheet 6
Name	Taxonomy	Combined Abundance	24cont-1	24cont-2	24cont-3	24cont-4	24pi12.5-1	24pi12.5-2	24pi12.5-3	24pi12.5-4	24pi25-1	24pi25-2	24pi25-3	24pi25-4	24pi50-1	24pi50-2	24pi50-3	24pi50-4	Sequence
[truncated: 52,178 more rows]
