# Supplementary material for: Antimicrobial-producing bacteria from fish epidermal mucus alter the fish epidermal bacterial flora and host resistance to infection
Source: Appl Environ Microbiol. 2025 Oct 30;91(11):e01450-25. doi: 10.1128/aem.01450-25 (PMC12628852; doi:10.1128/aem.01450-25)
Supplement: Data Set S3 — OTU clustering and differential abundance analysis results. [file aem.01450-25-s0003.xlsx]

## Sheet: Data Sheet 7
Name	Taxonomy	Combined Abundance	48pi50-1	48pi50-2	48pi50-3	48pi50-4	48cont-1	48cont-2	48cont-3	48cont-4	Sequence
KF625183.1.1786	D_0__Bacteria, D_1__Proteobacteria, D_2__Gammaproteobacteria, D_3__Enterobacteriales, D_4__Enterobacteriaceae, D_5__Klebsiella, D_6__Klebsiella oxytoca	65	7	0	0	4	0	0	30	24	CAGGCCTAACACATGCAAGTCGAACGGTAGCACAGAGAGCTTGCTCTCGGGTGACGAGTGGCGGACGGGTGAGTAATGTCTGGGAAACTGCCTGATGGAGGGGGATAACTACTGGAAACGGTAGCTAATACCGCATAACGTCGCAAGACCA
CCPZ01000015.154.1912	D_0__Bacteria, D_1__Proteobacteria, D_2__Gammaproteobacteria, D_3__Enterobacteriales, D_4__Enterobacteriaceae, D_5__Escherichia-Shigella, D_6__Escherichia coli	1	0	0	1	0	0	0	0	0	CAGGCCTAACACATGCAAGTCGAACGGTAACAGGAAACAGCTTGCTGTTTCGCTGACGAGTGGCGGACGGGTGAGTAATGTCTGGGAAACTGCCTGATGGAGGGGGATAACTACTGGAAACGGTAGCTAATACCGCATAACGTCGCAAGA
KJ161326.1.1708	D_0__Bacteria, D_1__Proteobacteria, D_2__Gammaproteobacteria, D_3__Pseudomonadales, D_4__Pseudomonadaceae, D_5__Pseudomonas, D_6__Pseudomonas putida	1	0	0	0	0	1	0	0	0	ATGACGGGAGCTTGCTCCTTGATTCAGCGGCGGACGGGTGAGTAATGCCTAGGAATCTGCCTGGTAGTGGGGGACAACGTTTCGAAAGGAACGCTAATACCGCATACGTCCTACGGGAGAAAGT
KF625191.1.1667	D_0__Bacteria, D_1__Proteobacteria, D_2__Gammaproteobacteria, D_3__Enterobacteriales, D_4__Enterobacteriaceae, D_5__Enterobacter, D_6__Klebsiella aerogenes	4	0	4	0	0	0	0	0	0	CAGGCCTAACACATGCAAGTCGAGCGGTAGCACAGAGAGCTTGCTCTCGGGTGACGAGCGGCGGACGGGTGAGTAATGTCTGGGAAACTGCCTGATGGAGGGGGATAACTACTGGAAACGGTAGCTAATACCGCATAACGTCGCAAGACCA
LNNI01000005.225118.226745	D_0__Bacteria, D_1__Proteobacteria, D_2__Gammaproteobacteria, D_3__Pseudomonadales, D_4__Pseudomonadaceae, D_5__Pseudomonas, D_6__Stenotrophomonas rhizophila	3994	356	335	123	268	2059	692	74	87	CAGGCCTAACACATGCAAGTCGAGCGGATGAGAAGAGCTTGCTCTTCGATTCAGCGGCGGACGGGTGAGTAATGCCTAGGAATCTGCCTGGTAGTGGGGGACAACGTTTCGAAAGGAACGCTAATACCGCATACGTCCTACGGGAGAAAGC
AY491606.1.1607	D_0__Bacteria, D_1__Proteobacteria, D_2__Gammaproteobacteria, D_3__Betaproteobacteriales, D_4__Burkholderiaceae, D_5__uncultured, D_6__uncultured bacterium	1	0	0	0	0	0	1	0	0	GATGCCTTACACATGCAAGTCGAACGGCAGCACGGACTTCGGTCTGGTGGCGAGTGGCGAACGGGTGAGTAATGTATCGGAACGTGCCCAGTAGCGGGGGATAACTACGCGAAAGCGTAGCTAATACCGCATACGCCCTACGGGGGAAAGC
FJ375375.1.1607	D_0__Bacteria, D_1__Proteobacteria, D_2__Gammaproteobacteria, D_3__Pseudomonadales, D_4__Moraxellaceae, D_5__Acinetobacter, D_6__uncultured bacterium	1	0	0	0	1	0	0	0	0	GGCTTACACATGCAAGTCGAGCGGGGTGAGGTGCTTCGGTACTGGTCCTAGCGGCGGACGGGTGAGTAATGCTTAGGAATCTGCCATTTAGTGGGGGACAACATTCCGAAAGGAATGCTAATACCGCATACGTCCTACGGGAGAAAGC
MUET01000075.10639.12235	D_0__Bacteria, D_1__Proteobacteria, D_2__Gammaproteobacteria, D_3__Vibrionales, D_4__Vibrionaceae, D_5__Vibrio, D_6__Salinivibrio sp. IB282	1	0	0	0	0	0	0	1	0	CAGGCCTAACACATGCAAGTCGAGCGGAAACGGCAGTATTGAAGCTTCGGTGGATTTACTGGACGTCGAGCGGCGGACGGGTGAGTAACGGCTGGGAACCTGCCCTGACGAGGGGGATAACCGTTGGAAACGACGGCTAATACCGCATAAT
KJ535391.1.1590	D_0__Bacteria, D_1__Proteobacteria, D_2__Gammaproteobacteria, D_3__Pseudomonadales, D_4__Pseudomonadaceae, D_5__Pseudomonas, D_6__Pseudomonas putida	9033	1595	1590	1495	2825	172	18	467	871	GCAGGCCTAACACATGCAAGTCGAGCGGATGACGGGAGCTTGCTCCTTGATTCAGCGGCGGACGGGTGAGTAATGCCTAGGAATCTGCCTGGTAGTGGGGGACAACGTTTCGAAAGGAACGCTAATACCGCATACGTCCTACGGGAGAAAGC
JN579965.1.1567	D_0__Bacteria, D_1__Proteobacteria, D_2__Gammaproteobacteria, D_3__Pseudomonadales, D_4__Pseudomonadaceae, D_5__Pseudomonas, D_6__uncultured bacterium	8	0	0	1	0	3	3	0	1	CAGGCCTAACACATGCAAGTCGAGCGGATGAGAAGAGCTTGCTCTTCGATTCAGCGGCGGACGGGTGAGTAATACCTAGGAATCTGCCTGGTAGTGGGGGACAACGTTTCGAAAGGAACGCTAATACCGCATACGTCCTACGGGAGAAAGC
EF520574.1.1564	D_0__Bacteria, D_1__Proteobacteria, D_2__Gammaproteobacteria, D_3__Xanthomonadales, D_4__Xanthomonadaceae, D_5__Stenotrophomonas, D_6__uncultured gamma proteobacterium	91	0	26	34	31	0	0	0	0	AGGCCTAACACATGCAAGTCGAACGGCAGCACAGAGGAGCTTGCTCCTTGGGTGGCGAGTGGCGGACGGGTGAGGAATACATCGGAATCTACTCTGTCGTGGGGGATAACGTAGGGAAACTTACGCTAATACCGCATACGACCTACGGGT
JN695887.1.1587	D_0__Bacteria, D_1__Proteobacteria, D_2__Gammaproteobacteria, D_3__Enterobacteriales, D_4__Enterobacteriaceae, D_5__Enterobacter, D_6__Enterobacter sp. E177e	11	11	0	0	0	0	0	0	0	CAGGCCTAACACATGCAAGTCGAACGGTAACAGGAAGCAGCTTGCTGCTTCGCTGACGAGTGGCGGACGGGTGAGTAATGTCTGGGAAACTGCCTGATGGAGGGGGATAACTACTGGAAACGGTAGCTAATACCGCATAACGTCGCAAGA
CP021151.2449418.2450984	D_0__Bacteria, D_1__Proteobacteria, D_2__Gammaproteobacteria, D_3__Vibrionales, D_4__Vibrionaceae, D_5__Photobacterium, Ambiguous_taxa	4	0	4	0	0	0	0	0	0	CAGGCCTAACACATGCAAGTCGAGCGGCAGCGACTTAACTGAACCTTCGGGGAACGTTAAGGGCGGCGAGCGGCGGACGGGTGAGTAATGCCTGGGAATATGCCCTGATGTGGGGGATAACTATTGGAAACGATAGCTAATACCGCATAAT
KJ535385.1.1548	D_0__Bacteria, D_1__Proteobacteria, D_2__Gammaproteobacteria, D_3__Xanthomonadales, D_4__Xanthomonadaceae, D_5__Stenotrophomonas, D_6__Pseudomonas sp. MDFPXXVIIE320c	95	10	26	41	18	0	0	0	0	AGGCCTAACACATGCAAGTCGAACGGCAGCACAGGAGAGCTTGCTCTCTGGGTGGCGAGTGGCGGACGGGTGAGGAATACATCGGAATCTACTCTGTCGTGGGGGATAACGTAGGGAAACTTACGCTAATACCGCATACGACCTACGGGT
KJ535392.1.1547	D_0__Bacteria, D_1__Proteobacteria, D_2__Gammaproteobacteria, D_3__Pseudomonadales, D_4__Pseudomonadaceae, D_5__Pseudomonas, D_6__Pseudomonas sp. MDAZOXVIE199c	147	30	26	34	41	2	0	5	9	CAGGCCTAACACATGCAAGTCGAGCGGATGATGGGAGCTTGCTCCTTGATTCAGCGGCGGACGGGTGAGTAATGCCTAGGAATCTGCCTGGTAGTGGGGGACAACGTTTCGAAAGGAACGCTAATACCGCATACGTCCTACGGGAGAAAGC
KJ535378.1.1545	D_0__Bacteria, D_1__Proteobacteria, D_2__Gammaproteobacteria, D_3__Pseudomonadales, D_4__Pseudomonadaceae, D_5__Pseudomonas, D_6__Pseudomonas sp. MDFPXXIVR285d	18	1	3	2	2	0	0	1	9	GCAGGCCTAACACATGCAAGTCGAGCGGATGAAGAGAGCTTGCTCTCTGATTCAGCGGCGGACGGGTGAGTAATGCCTAGGAATCTGCCTGGTAGTGGGGGACAACGTTTCGAAAGGAACGCTAATACCGCATACGTCCTACGGGAGAAAG
FJ932484.1.1543	D_0__Bacteria, D_1__Proteobacteria, D_2__Gammaproteobacteria, D_3__Xanthomonadales, D_4__Xanthomonadaceae, D_5__Pseudoxanthomonas, D_6__Pseudoxanthomonas sp. XY3	68	10	11	18	29	0	0	0	0	AGGCCTAACACATGCAAGTCGAACGGCAGCACAGGAGAGCTTGCTCTCTGGGTGGCGAGTGGCGGACGGGTGAGGAATACATCGGAATCTACCTTTTCGTGGGGGATAACGTAGGGAAACTTACGCTAATACCGCATACGACCTACGGGT
MJMI01000085.51107.52673	D_0__Bacteria, D_1__Proteobacteria, D_2__Gammaproteobacteria, D_3__Vibrionales, D_4__Vibrionaceae, D_5__Vibrio, Ambiguous_taxa	2	0	1	0	1	0	0	0	0	CAGGCCTAACACATGCAAGTCGAGCGGCAGCGACAACATTGAACCTTCGGGGGATTTGTTGGGCGGCGAGCGGCGGACGGGTGAGTAATGCCTAGGAAATTGCCCTGATGTGGGGGATAACCATTGGAAACGATGGCTAATACCGCATGAT
CP009264.3403732.3405297	D_0__Bacteria, D_1__Proteobacteria, D_2__Gammaproteobacteria, D_3__Vibrionales, D_4__Vibrionaceae, D_5__Vibrio, Ambiguous_taxa	1	0	0	0	0	1	0	0	0	CAGGCCTAACACATGCAAGTCGAGCGGAAACGAGTTATCTGAACCTTCGGGGAACGATAACGGCGTCGAGCGGCGGACGGGTGAGTAATGCCTGGGAAATTGCCCTGATGTGGGGGATAACCATTGGAAACGATGGCTAATACCGCATAAT
EF101977.1.1546	D_0__Bacteria, D_1__Proteobacteria, D_2__Gammaproteobacteria, D_3__Xanthomonadales, D_4__Xanthomonadaceae, D_5__Xanthomonas, D_6__Xanthomonas axonopodis	1	0	0	1	0	0	0	0	0	CAGGCCTAACACATGCAAGTCGAACGGCAGCACAGTAAGAGCTTGCTCTTATGGGTGGCGAGTGGCGGACGGGTGAGGAATACATCGGAATCTACTCTTTCGTGGGGGATAACGTAGGGAAACTTACGCTAATACCGCATACGACCTACGG
JN187534.1.1534	D_0__Bacteria, D_1__Proteobacteria, D_2__Gammaproteobacteria, D_3__Pseudomonadales, D_4__Pseudomonadaceae, D_5__Pseudomonas, D_6__uncultured bacterium	524	81	176	180	87	0	0	0	0	GCAGGCCTAACACATGCAAGTCGAGCGGTAGAGAGAAGCTTGCTTCTCTTGAGAGCGGCGGACGGGTGAGTAATGCCTAGGAATCTGCCTGGTAGTGGGGGATAACGTCCGGAAACGGACGCTAATACCGCATACGTCCTACGGGAGAAAGC
AEZC01000173.281.1811	D_0__Bacteria, D_1__Proteobacteria, D_2__Gammaproteobacteria, D_3__Vibrionales, D_4__Vibrionaceae, D_5__Vibrio, Ambiguous_taxa	83	0	7	15	10	37	14	0	0	GCAGGCCTAACACATGCAAGTCGAGCGGCAGCACAGAGGAACTTGTTCCTTGGGTGGCGAGCGGCGGACGGGTGAGTAATGCCTAGGAAATTGCCCTGATGTGGGGGATAACCATTGGAAACGATGGCTAATACCGCATGATGCCTACGGG
KJ619984.1.1532	D_0__Bacteria, D_1__Proteobacteria, D_2__Gammaproteobacteria, D_3__Xanthomonadales, D_4__Xanthomonadaceae, D_5__Stenotrophomonas, D_6__uncultured Stenotrophomonas sp.	39	0	16	23	0	0	0	0	0	AGGCCTAACACATGCAAGTCGAACGGCAGCACAGTAAGAGCTTGCTCTTATGGGTGGCGAGTGGCGGACGGGTGAGGAATACATCGGAATCTACTTTTTCGTGGGGGATAACGTAGGGAAACTTACGCTAATACCGCATACGACCTACGG
AY464463.1.1551	D_0__Bacteria, D_1__Proteobacteria, D_2__Gammaproteobacteria, D_3__Pseudomonadales, D_4__Pseudomonadaceae, D_5__Pseudomonas, D_6__Pseudomonas sp. ACP14	106	34	20	35	16	1	0	0	0	CAGGCCTAACACATGCAAGTCGAGCGGATGAAAGGAGCTTGCTCCTGGATTCAGCGGCGGACGGGTGAGTAATGCCTAGGAATCTGCCTGGTAGTGGGGGACAACGTTTCGAAAGGAACGCTAATACCGCATACGTCCTACGGGAGAAAG
EU547450.1.1541	D_0__Bacteria, D_1__Proteobacteria, D_2__Gammaproteobacteria, D_3__Pseudomonadales, D_4__Pseudomonadaceae, D_5__Pseudomonas, D_6__Pseudomonas corrugata	2	0	0	2	0	0	0	0	0	CAGGCCTAACACATGCAAGTCGAGCGGTAGAGAGAAGCTTGCTTCTCTTGAGAGCGGCGGACGGGTGAGTAATGCCTAGGAATCTGCCTGGTAGTGGGGGATAACGCTCGGAAACGGACGCTAATACCGCATACGTCCTACGGGAGAAAG
CP007597.4112346.4113891	D_0__Bacteria, D_1__Proteobacteria, D_2__Gammaproteobacteria, D_3__Xanthomonadales, D_4__Xanthomonadaceae, D_5__Stenotrophomonas, Ambiguous_taxa	129	26	41	33	29	0	0	0	0	TAGGCCTAACACATGCAAGTCGAACGGCAGCACAGTAAGAGCTTGCTCTTATGGGTGGCGAGTGGCGGACGGGTGAGGAATACATCGGAATCTACCTTTTCGTGGGGGATAACGTAGGGAAACTTACGCTAATACCGCATACGACCTTCGGG
FM213046.1.1528	D_0__Bacteria, D_1__Proteobacteria, D_2__Gammaproteobacteria, D_3__Xanthomonadales, D_4__Xanthomonadaceae, D_5__Pseudoxanthomonas, D_6__uncultured bacterium	6	3	1	1	1	0	0	0	0	AGGCCTAACACATGCAAGTCGAACGGCAGCACAGGAGAGCCTGCTCTCTGGGTGGCGAGTGGCGGACGGGTGAGGAATACATCGGAATCTACCTTTTCGTGGGGGATAACGTAGGGAAACTTACGCTAATACCGCATACGACCTACGGGT
HQ663903.1.1539	D_0__Bacteria, D_1__Proteobacteria, D_2__Gammaproteobacteria, D_3__Aeromonadales, D_4__Aeromonadaceae, D_5__Aeromonas, Ambiguous_taxa	55632	4879	8528	6971	5997	3382	6995	7515	11365	GCAGGCCTAACACATGCAAGTCGAGCGGCAGCGGGAAAGTAGCTTGCTACTTTTGCCGGCGAGCGGCGGACGGGTGAGTAATGCCTGGGGATCTGCCCAGTCGAGGGGGATAACTACTGGAAACGGTAGCTAATACCGCATACGCCCTACGGG
LLXU01000141.3673.5219	D_0__Bacteria, D_1__Proteobacteria, D_2__Gammaproteobacteria, D_3__Xanthomonadales, D_4__Xanthomonadaceae, D_5__Stenotrophomonas, Ambiguous_taxa	795	166	190	196	241	2	0	0	0	GCAGGCCTAACACATGCAAGTCGAACGGCAGCACAGTAAGAGCTTGCTCTTATGGGTGGCGAGTGGCGGACGGGTGAGGAATACATCGGAATCTACCTTTTCGTGGGGGATAACGTAGGGAAACTTACGCTAATACCGCATACGACCTTCGGG
DD361258.4.1529	D_0__Bacteria, D_1__Proteobacteria, D_2__Gammaproteobacteria, D_3__Pseudomonadales, D_4__Pseudomonadaceae, D_5__Pseudomonas, D_6__Pseudomonas fluorescens	10	3	4	3	0	0	0	0	0	CAGGCCTAACACATGCAAGTCGAGCGGTAGAGAGAAGCTTGCTTCTCTTGAGAGCGGCGGACGGGTGAGTAATGCCTAGGAATCTGCCTGGTAGTGGGGGATAACGTTCGGAAACGGACGCTAATACCGCATACGTCCTACGGGAGAAAG
FJ870661.1.1539	D_0__Bacteria, D_1__Proteobacteria, D_2__Gammaproteobacteria, D_3__Aeromonadales, D_4__Aeromonadaceae, D_5__Aeromonas, D_6__Aeromonas jandaei	48	5	17	4	3	1	6	7	5	CAGGCCTAACACATGCAAGTCGAGCGGCAGCGGGAAAGTAGCTTGCTACTTTCGCCGGCGAGCGGCGGACGGGTGAGTAATGCCTGGGGATCTGCCCAGTCGAGGGGGATAACTACTGGAAACGGTAGCTAATACCGCATACGCCCTACGGG
GU566353.1.1540	D_0__Bacteria, D_1__Proteobacteria, D_2__Gammaproteobacteria, D_3__Aeromonadales, D_4__Aeromonadaceae, D_5__Aeromonas, Ambiguous_taxa	18	0	0	0	0	18	0	0	0	CAGGCCTAACACATGCAAGTCGAGCGGCAGCGGGAAAGTAGCTTGCTACTTTTGCCGGCGAGCGGCGGACGGGTGAGTAATGCCTGGGAAATTGCCCAGTCGAGGGGGATAACAGTTGGAAACGACTGCTAATACCGCATACGCCCTACGG
JN868814.1.1537	D_0__Bacteria, D_1__Proteobacteria, D_2__Gammaproteobacteria, D_3__Xanthomonadales, D_4__Xanthomonadaceae, D_5__Stenotrophomonas, Ambiguous_taxa	1	0	1	0	0	0	0	0	0	AGGCCTAACACATGCAAGTCGAACGGCAGCACAGAGGAGCTTGCTCCTTGGGTGGCGAGTGGCGGACGGGTGAGGAATACATCGGAATCTACTCTGTCGTGGGGGATAACGTAGGGAAACTTACGCTAATACCGCATACGGCCTACGGG
JRMB01000004.960.2514	D_0__Bacteria, D_1__Proteobacteria, D_2__Gammaproteobacteria, D_3__Pseudomonadales, D_4__Pseudomonadaceae, D_5__Pseudomonas, Ambiguous_taxa	6	2	0	0	0	0	0	0	4	CAGGCCTAACACATGCAAGTCGAGCGGATGAAGGGAGCTTGCTCCCTGATTCAGCGGCGGACGGGTGAGTAATGCCTAGGAATCTGCCTGGTAGTGGGGGACAACGTCTCGAAAGGGACGCTAATACCGCATACGTCCTACGGGAGAAAG
AGHZ01000011.456.1980	D_0__Bacteria, D_1__Proteobacteria, D_2__Gammaproteobacteria, D_3__Xanthomonadales, D_4__Xanthomonadaceae, D_5__Xanthomonas, Ambiguous_taxa	12	4	2	3	3	0	0	0	0	CAGGCCTAACACATGCAAGTCGAACGGCAGCACAGGAGAGCTTGCTCTCTGGGTGGCGAGTGGCGGACGGGTGAGGAATACATCGGAATCTACCTTTTCGTGGGGGATAACGTAGGGAAACTTACGCTAATACCGCATACGACCTTAGGGTGAA
JRGK01000374.206.1730	D_0__Bacteria, D_1__Proteobacteria, D_2__Gammaproteobacteria, D_3__Aeromonadales, D_4__Aeromonadaceae, D_5__Aeromonas, Ambiguous_taxa	37	0	7	4	3	0	8	6	9	CAGGCCTAACACATGCAAGTCGAGCGGCAGCGGGAAAGTAGCTTGCTACTTTTGCCGGCGAGCGGCGGACGGGTGAGTAATGCCTGGGGATCTGCCCAATCGAGGGGGATAACTACTGGAAACGGTAGCTAATACCGCATACGCCCTACGGG
KM088027.1.1544	D_0__Bacteria, D_1__Proteobacteria, D_2__Gammaproteobacteria, D_3__Pseudomonadales, D_4__Pseudomonadaceae, D_5__Pseudomonas, D_6__Pseudomonas sp. ElOx 5	3636	509	914	1084	538	109	29	198	255	CAGGCCTAACACATGCAAGTCGAGCGGATGAGTGGAGCTTGCTCCATGATTCAGCGGCGGACGGGTGAGTAATGCCTAGGAATCTGCCTGGTAGTGGGGGACAACGTTTCGAAAGGAACGCTAATACCGCATACGTCCTACGGGAGAAAGTG
CP005964.1266767.1268321	D_0__Bacteria, D_1__Proteobacteria, D_2__Gammaproteobacteria, D_3__Alteromonadales, D_4__Idiomarinaceae, D_5__Idiomarina, Ambiguous_taxa	1	0	0	0	0	0	0	0	1	CAGGCCTAACACATGCAAGTCGAGCGGTAACAGAGAGAAGCTTGCTTCTCTGCTGACGAGCGGCGGACGGGTGAGTAATACTTGGGAATTTGCCTTTAGGCGGGGGACAACCACGGGAAACTGTGGCTAATACCGCATAATGTCTACGGA
EU308440.1.1536	D_0__Bacteria, D_1__Proteobacteria, D_2__Gammaproteobacteria, D_3__Alteromonadales, D_4__Idiomarinaceae, D_5__Idiomarina, Ambiguous_taxa	7	0	1	1	0	0	4	1	0	CAGGCCTAACACATGCAAGTCGAGCGGTAACAGAGAGAAGCTTGCTTCTTTGCTGACGAGCGGCGGACGGGTGAGTAATACTTGGGAACTTGCCTCTAGGCGGGGGACAACCACTGGAAACGGTGGCTAATACCGCATAATGTCTACGGAC
KM978287.1.1535	D_0__Bacteria, D_1__Proteobacteria, D_2__Gammaproteobacteria, D_3__Betaproteobacteriales, D_4__Burkholderiaceae, D_5__Ralstonia, D_6__uncultured beta proteobacterium	9	0	0	0	0	0	0	1	8	CATGCCTTACACATGCAAGTCGAACGGCAGCATGATCTAGCTTGCTAGATTGATGGCGAGTGGCGAACGGGTGAGTAATACATCGGAACGTGCCCTGTAGTGGGGGATAACTAGTCGAAAGATTAGCTAATACCGCATACGACCTGAGGGTG
EU704111.1.1535	D_0__Bacteria, D_1__Proteobacteria, D_2__Gammaproteobacteria, D_3__Alteromonadales, D_4__Marinobacteraceae, D_5__Marinobacter, Ambiguous_taxa	3	0	0	0	1	0	0	1	1	CAGGCTTAACACATGCAAGTCGAGCGGTAACAGGGGGAGCTTGCTCCCCGCTGACGAGCGGCGGACGGGTGAGTAATGCATAGGAAACTGCCCAGTAGTGGGGGATAGCCCGGGGAAACCCGGATTAATACCGCATACGCCCTTTGGGGGA
KC545314.1.1529	D_0__Bacteria, D_1__Proteobacteria, D_2__Gammaproteobacteria, D_3__Alteromonadales, D_4__Shewanellaceae, D_5__Shewanella, Ambiguous_taxa	1	0	0	0	0	1	0	0	0	CAGGCCTAACACATGCAAGTCGAGCGGTAACATTTCAAAAGCTTGCTTTTGAAGATGACGAGCGGCGGACGGGTGAGTAATGCCTGGGAATTTGCCCATTCGAGGGGGATAACAGTTGGAAACGACTGCTAATACCGCATACGCCCTACGG
KY867529.1.1529	D_0__Bacteria, D_1__Proteobacteria, D_2__Gammaproteobacteria, D_3__Enterobacteriales, D_4__Enterobacteriaceae, D_5__Serratia, Ambiguous_taxa	1	0	0	0	1	0	0	0	0	CAGGCCTAACACATGCAAGTCGAGCGGTAGCACAGGGAGCTTGCTCCTGGGTGACGAGCGGCGGACGGGTGAGTAATGTCTGGGAAACTGCCCGATGGAGGGGGATAACTACTGGAAACGGTAGCTAATACCGCATAACGTCTTCGGACCA
AJ278105.1.1535	D_0__Bacteria, D_1__Proteobacteria, D_2__Gammaproteobacteria, D_3__Aeromonadales, D_4__Aeromonadaceae, D_5__Aeromonas, D_6__Aeromonas sp. RR8	2	1	0	0	1	0	0	0	0	CAGGCCTAACACATGCAAGTCGAGCGGCAGCGGTAAAGTAGCTTGCTACTTTTGCCGGCGAGCGGCGGACGGGTGAGTAATGCCTGGGGATCTGCCCAGTCGAGGGGGATAACTACTGGAAACGGTAGCTAATACCGCATACGCCCTACGGG
FPLN01009186.5.1526	D_0__Bacteria, D_1__Proteobacteria, D_2__Gammaproteobacteria, D_3__Enterobacteriales, D_4__Enterobacteriaceae, D_5__Escherichia-Shigella, D_6__metagenome	1	0	0	1	0	0	0	0	0	CAGGCCTAACACATGCAAGTCGAACGGTAACAGGAAACAGCTTGCTGTTTCGCTGACGAGTGGCGGACGGGTGAGTAATGTCTGGGAAACTGCCTGATGGAGGGGGGTAACTACTGGAAACGGTAGCTAATACCGCATAACGTCGCAAGA
GU124695.1.1540	D_0__Bacteria, D_1__Proteobacteria, D_2__Gammaproteobacteria, D_3__Pseudomonadales, D_4__Pseudomonadaceae, D_5__Pseudomonas, D_6__Pseudomonas sp. CT9	4	1	0	2	0	0	1	0	0	CAGGCCTAACACATGCAAGTCGAGCGGATGAGAGGAGCTTGCTCCTGGATTCAGCGGCGGACGGGTGAGTAATGCCTAGGAATCTGCCTGGTAGTGGGGGACAACGTTTCGAAAGGAACGCTAATACCGCATACGTCCTACGGGAGAAAGC
HM780122.1.1523	D_0__Bacteria, D_1__Proteobacteria, D_2__Gammaproteobacteria, D_3__Aeromonadales, D_4__Aeromonadaceae, D_5__Aeromonas, D_6__uncultured bacterium	112	12	21	14	11	5	12	15	22	CAGGCCTAACACATGCAAGTCGAGCGGCAGCGGGAAAGTAGCTTGCTACTTTTGCCGGCGAGCGGCGGACGGGTGAGTAATGCCTGGGGATCTGCCCGGTCGAGGGGGATAACTACTGGAAACGGTAGCTAATACCGCATACGCCCTACGGG
LT575468.2140615.2142144	D_0__Bacteria, D_1__Proteobacteria, D_2__Gammaproteobacteria, D_3__Enterobacteriales, D_4__Enterobacteriaceae, D_5__Plesiomonas, D_6__Plesiomonas shigelloides	1	0	1	0	0	0	0	0	0	CAGGCCTAACACATGCAAGTCGAGCGGTAACACAGAGGAGCTTGCTTCTTGGGTGACGAGCGGCGGACGGGTGAGTAATGCCTGGGGATCTGCCCGATAGAGGGGGATAACTACGGGAAACTGTAGCTAATACCGCATAACGTCTACGGA
EU236262.1.1542	D_0__Bacteria, D_1__Proteobacteria, D_2__Gammaproteobacteria, D_3__Pseudomonadales, D_4__Pseudomonadaceae, D_5__Pseudomonas, D_6__uncultured bacterium	33	2	10	0	0	21	0	0	0	CAGGCCTAACACATGCAAGTCGAGCGGATGAAGGGAGCTTGCTCCTGGATTCAGCGGCGGACGGGTGAGTAATGCCTAGGAATCTGCCTGGTAGTGGGGGATAACGTCCGGAAACGGGCGCTAATACCGCATACGTCCTGAGGGAGAAAGTG
GFBH01086591.67.1587	D_0__Bacteria, D_1__Proteobacteria, D_2__Gammaproteobacteria, D_3__Pseudomonadales, D_4__Moraxellaceae, D_5__Acinetobacter, D_6__Eogystia hippophaecolus	24	2	0	0	0	0	0	14	8	CAGGCTTAACACATGCAAGTCGAGCGGGGGATGTTGCTTCGGTAACTGACCTAGCGGCGGACGGGTGAGTAATACTTAGGAATCTGCCTATTAATGGGGGACAACATCTCGAAAGGGATGCTAATACCGCATACGCCCTACGGGGGAAAG
JN082536.1.1536	D_0__Bacteria, D_1__Proteobacteria, D_2__Gammaproteobacteria, D_3__Pseudomonadales, D_4__Moraxellaceae, D_5__Acinetobacter, D_6__uncultured Acinetobacter sp.	109	16	10	5	35	20	10	0	13	CAGGCTTAACACATGCAAGTCGAGCGGGGAAGGGTAGCTTGCTACCTGACCTAGCGGCGGACGGGTGAGTAATGCTTAGGAATCTGCCTATTAGTGGGGGACAACATTCCGAAAGGAATGCTAATACCGCATACGCCCTACGGGGGAAAG
KF906589.1.1533	D_0__Bacteria, D_1__Proteobacteria, D_2__Gammaproteobacteria, D_3__Alteromonadales, D_4__Pseudoalteromonadaceae, D_5__Pseudoalteromonas, Ambiguous_taxa	2	0	0	0	0	0	1	0	1	CAGGCCTAACACATGCAAGTCGAGCGGAAACGAAGAGGTGCTTGCACCTCTGGCGTCGAGCGGCGGACGGGTGAGTAATGCTTGGGAATATGCCTTATGGTGGGGGACAACAGTTGGAAACGACTGCTAATACCGCATGATGTCTACGGA
CDGZ01000013.32.1551	D_0__Bacteria, D_1__Proteobacteria, D_2__Gammaproteobacteria, D_3__Oceanospirillales, D_4__Halomonadaceae, D_5__Chromohalobacter, Ambiguous_taxa	3	1	0	1	0	0	1	0	0	CAGGCCTAACACATGCAAGTCGAGCGGAAACGATCCTAGCTTGCTAGGAGGCGTCGAGCGGCGGACGGGTGAGTAACGCATAGGAATCTACCCAGTCGTGGGGGATAACCTGAGGAAACTCAGGCTAATACCGCATACGTCCTACGGGAGA
CP013067.1912375.1913907	D_0__Bacteria, D_1__Proteobacteria, D_2__Gammaproteobacteria, D_3__Aeromonadales, D_4__Aeromonadaceae, D_5__Aeromonas, Ambiguous_taxa	17	1	0	5	4	0	0	1	6	GCAGGCCTAACACATGCAAGTCGAGCGGCAGCGGGAGAGTAGCTTGCTACTTTTGCCGGCGAGCGGCGGACGGGTGAGTAATGCCTGGGGATCTGCCCAGTCGAGGGGGGTAACTACTGGAAACGGTAGCTAATACCGCATACGCCCTACGGG
AB105443.1.1531	D_0__Bacteria, D_1__Proteobacteria, D_2__Gammaproteobacteria, D_3__Aeromonadales, D_4__Aeromonadaceae, D_5__Aeromonas, Ambiguous_taxa	15	1	2	0	3	1	2	4	2	CAGGCTAACACATGCAAGTCGAGCGGCAGCGGGAAAGTAGCTTGCTACTTTTGCCGGCGAGCGGCGGACGGGTGAGTAATGCCTGGGGATCTGCCCAGTCGAGGGGGATAACTACTGGAAACGGTAGCTAATACCGCATACGCCCTACGGG
APQB01000020.493579.495105	D_0__Bacteria, D_1__Proteobacteria, D_2__Gammaproteobacteria, D_3__Pseudomonadales, D_4__Moraxellaceae, D_5__Acinetobacter, Ambiguous_taxa	601	74	33	5	59	127	156	82	65	GCAGGCTTAACACATGCAAGTCGAGCGGAGAGAAGTAGCTTGCTACTGATCTTAGCGGCGGACGGGTGAGTAATACTTAGGAATCTGGCTATTAGTGGGGGACAACATTTCGAAAGGGATGCTAATACCGCATACGTCCTACGGGAGAAAGC
GFKE01009079.76.1594	D_0__Bacteria, D_1__Proteobacteria, D_2__Gammaproteobacteria, D_3__Pseudomonadales, D_4__Pseudomonadaceae, D_5__Pseudomonas, Ambiguous_taxa	98	25	14	22	26	8	3	0	0	CAGGCCTAACACATGCAAGTCGAGCGGATGATGGGAGCTTGCTCCTGGATTCAGCGGCGGACGGGTGAGTAATGCCTAGGAATCTGCCTGGTAGTGGGGGACAACGTTTCGAAAGGAACGCTAATACCGCATACGTCCTACGGGAGAAAG
GU566309.1.1535	D_0__Bacteria, D_1__Proteobacteria, D_2__Gammaproteobacteria, D_3__Pseudomonadales, D_4__Pseudomonadaceae, D_5__Pseudomonas, Ambiguous_taxa	6	0	1	3	2	0	0	0	0	CAGGCCTAACACATGCAAGTCGAGCGGATGAGTGGAGCTTGCTCCATGATTCAGCGGCGGACGGGTGAGTAATGCCTAGGAATCTGCCTGGTAGTGGGGGATAACGTTTCGAAAGGAACGCTAATACCGCATACGTCCTACGGGAGAAAGT
MKVD01000021.2501.4044	D_0__Bacteria, D_1__Proteobacteria, D_2__Gammaproteobacteria, D_3__Pseudomonadales, D_4__Moraxellaceae, D_5__Acinetobacter, Ambiguous_taxa	29120	2792	4261	3099	4286	6754	2197	2075	3656	GCAGGCTTAACACATGCAAGTCGAGCGGAGATGAGGTGCTTGCACCTTATCTTAGCGGCGGACGGGTGAGTAATGCTTAGGAATCTGCCATTTAGTGGGGGACAACATTCCGAAAGGAATGCTAATACCGCATACGTCCTACGGGAGAAAGC
AB294558.1.1531	D_0__Bacteria, D_1__Proteobacteria, D_2__Gammaproteobacteria, D_3__Pseudomonadales, D_4__Pseudomonadaceae, D_5__Pseudomonas, Ambiguous_taxa	13	2	3	2	4	0	0	1	1	CAGGCCTAACACATGCAAGTCGAGCGGATGACCGGAGCTTGCTCCTTGATTCAGCGGCGGACGGGTGAGTAATGCCTAGGAATCTGCCTGGTAGTGGGGGACAACGTTTCGAAAGGAACGCTAATACCGCATACGTCCTACGGGAGAAAGC
AJKS02000002.128589.130106	D_0__Bacteria, D_1__Proteobacteria, D_2__Gammaproteobacteria, D_3__Oceanospirillales, D_4__Halomonadaceae, D_5__Halomonas, Ambiguous_taxa	1	1	0	0	0	0	0	0	0	CAGGCCTAACACATGCAAGTCGAGCGGAAACGATCCTAGCTTGCTAGGAGGCGTCGAGCGGCGGACGGGTGAGTAATGCATAGGAATCTGCCCGGTAGTGGGGGATAACTTGAGGAAACTCAAGCTAATACCGCATACGCCCCAAGGGGGA
APOK01000036.69744.71269	D_0__Bacteria, D_1__Proteobacteria, D_2__Gammaproteobacteria, D_3__Pseudomonadales, D_4__Moraxellaceae, D_5__Acinetobacter, Ambiguous_taxa	1	0	0	0	1	0	0	0	0	CAGGCTTAACACATGCAAGTCGAGCGGGGTGATGTAGCTTGCTACATTACCTAGCGGCGGACGGGTGAGTAATGCTTAGGAATCTGCCTATTAGTGGGGGACAACATTCCGAAAGGGATGCTAATACCGCATACGTCCTACGGGAGAAAG
FPLM01007280.13.1530	D_0__Bacteria, D_1__Proteobacteria, D_2__Gammaproteobacteria, D_3__Pseudomonadales, D_4__Moraxellaceae, D_5__Acinetobacter, D_6__metagenome	8	5	0	0	1	0	2	0	0	CAGGCTTAACACATGCAAGTCGAGCGGGCGAGGTTGCTTCGGTAACTGAGCTAGCGGCGGACGGGTGAGTAATGCTTAGGAATCTGCCTATTAGTGGGGGACAACATTCCGAAAGGAATGCTAATACCGCATACGCCCTACGGGGGAAAG
JN869230.1.1530	D_0__Bacteria, D_1__Proteobacteria, D_2__Gammaproteobacteria, D_3__Pseudomonadales, D_4__Pseudomonadaceae, D_5__Pseudomonas, Ambiguous_taxa	22	13	2	2	3	2	0	0	0	CAGGCCTAACACATGCAAGTCGAGCGGATGACGGGAGCTTGCTCCTTGATTCAGCGGCGGACGGGTGAGTAATACCTAGGAATCTGCCTGATAGTGGGGGACAACGTTTCGAAAGGAACGCTAATACCGCATACGTCCTACGGGAGAAAGC
AB696770.1.1529	D_0__Bacteria, D_1__Proteobacteria, D_2__Gammaproteobacteria, D_3__Pseudomonadales, D_4__Pseudomonadaceae, D_5__Azotobacter, Ambiguous_taxa	1	0	0	0	0	0	1	0	0	CAGGCCTAACACATGCAAGTCGAGCGGATGAGGAGAGCTTGCTCTCCGATTCAGCGGCGGACGGGTGAGTAATGCCTAGGAATCTGCCTGGTAGTGGGGGACAACGTTTCGAAAGGAACGCTAATACCGCATACGTCCTACGGGAGAAAG
AHBD01000036.106.1641	D_0__Bacteria, D_1__Proteobacteria, D_2__Gammaproteobacteria, D_3__Pseudomonadales, D_4__Pseudomonadaceae, D_5__Pseudomonas, Ambiguous_taxa	33	0	0	0	0	0	33	0	0	CAGGCCTAACACATGCAAGTCGAGCGGATGAGAGGAGCTTGCTCCTCGATTCAGCGGCGGACGGGTGAGTAATGCCTAGGAATCTGCCTAGTAGTGGGGGACAACGTTTCGAAAGGAACGCTAATACCGCATACGTCCTACGGGAGAAAGT
AKBQ01000002.242.1758	D_0__Bacteria, D_1__Proteobacteria, D_2__Gammaproteobacteria, D_3__Pseudomonadales, D_4__Pseudomonadaceae, D_5__Pseudomonas, Ambiguous_taxa	1	0	0	0	1	0	0	0	0	CAGGCCTAACACATGCAAGTCGAGCGGATGAAGGGAGCTTGCTCCCGGATTCAGCGGCGGACGGGTGAGTAATGCCTAGGAATCTGCCTGGTAGTGGGGGACAACGTTTCGAAAGGAACGCTAATACCGCATACGTCCTACGGGAGAAAG
ALAT01000228.2641.4157	D_0__Bacteria, D_1__Proteobacteria, D_2__Gammaproteobacteria, D_3__Pseudomonadales, D_4__Pseudomonadaceae, D_5__Pseudomonas, D_6__Pseudomonas luteola XLDN4-9	1	0	0	0	0	0	0	1	0	CAGGCCTAACACATGCAAGTCGAGCGGATGAGGAGAGCTTGCTCTCTGATTCAGCGGCGGACGGGTGAGTAATGCCTAGGAATCTGCCTGGTAGTGGGGGACAACGTTTCGAAAGGAACGCTAATACCGCATACGTCCTACGGGAGAAAGT
AMZE01000125.3628.5144	D_0__Bacteria, D_1__Proteobacteria, D_2__Gammaproteobacteria, D_3__Pseudomonadales, D_4__Pseudomonadaceae, D_5__Pseudomonas, Ambiguous_taxa	43	10	4	7	17	1	0	1	3	CAGGCCTAACACATGCAAGTCGAGCGGATGACGGGAGCTTGCTCCTTGATTCAGCGGCGGACGGGTGAGTAATGCCTAGGAATCTGCCTGGTAGTGGGGGACAACGTTCCGAAAGGAGCGCTAATACCGCATACGTCCTACGGGAGAAAGT
AY212661.1.1523	D_0__Bacteria, D_1__Proteobacteria, D_2__Gammaproteobacteria, D_3__Pseudomonadales, D_4__Pseudomonadaceae, D_5__Pseudomonas, D_6__uncultured bacterium	1	0	0	0	1	0	0	0	0	CAGGCCTAACACATGCAAGTCGAGCGGTAGAGAGAAGCTTGCTTTTCTTGAGAGCGGCGGACGGGTGAGTAATGCCTAGGAATCTGCCTGGTAGTGGGGGATAACGTTCGGAAACGGACGCTAATACCGCATACGTCCTACGGGAGAAAG
AY212724.1.1523	D_0__Bacteria, D_1__Proteobacteria, D_2__Gammaproteobacteria, D_3__Pseudomonadales, D_4__Pseudomonadaceae, D_5__Pseudomonas, Ambiguous_taxa	6	1	0	0	0	5	0	0	0	CAGGCCTAACACATGCAAGTCGAGCGGATGAGAAGAGCTTGCTCTTCGATTCAGCGGCAGACGGGTGAGTAATGCCTAGGAATCTGCCTGGTAGTGGGGGACAACGTTTCGAAAGGACGCTAATACCGCATACGTCCTACGGGAGAAAG
BATO01000155.187.1703	D_0__Bacteria, D_1__Proteobacteria, D_2__Gammaproteobacteria, D_3__Pseudomonadales, D_4__Pseudomonadaceae, D_5__Pseudomonas, Ambiguous_taxa	1893	267	422	553	311	63	21	118	138	CAGGCCTAACACATGCAAGTCGAGCGGATGAGTGGAGCTTGCTCCATGATTCAGCGGCGGACGGGTGAGTAATGCCTAGGAATCTGCCTGGTAGTGGGGGACAACGTTTCGAAAGGAACGCTAATACCGCATACGTCCTACGGGAGAAAGCAG
CP009455.1986800.1988346	D_0__Bacteria, D_1__Proteobacteria, D_2__Gammaproteobacteria, D_3__Pseudomonadales, D_4__Pseudomonadaceae, D_5__Pseudomonas, Ambiguous_taxa	9	0	3	1	0	3	1	0	1	CAGGCCTAACACATGCAAGTCGAGCGGATGAGAAGAGCTTGCTCTTCGATTCAGCGGCGGACGGGTGAGTAATGCCTAGGAATCTGCCTGGTAGTGGGGGACAACGTCTCGAAAGGGACGCTAATACCGCATACGTCCTACGGGAGAAAG
FPLL01000761.10.1526	D_0__Bacteria, D_1__Proteobacteria, D_2__Gammaproteobacteria, D_3__Betaproteobacteriales, D_4__Burkholderiaceae, D_5__Variovorax, Ambiguous_taxa	1	0	0	0	0	1	0	0	0	CAGCGCGGGAGCAATCCTGGCGGCGAGTGGCGAACGGGTGAGTAATACATCGGAACGTGCCCAATCGTGGGGGATAACGCAGCGAAAGCTGTGCTAATACCGCATACGATCTACGGATGAAAG
HAFT01016097.310.1826	D_0__Bacteria, D_1__Proteobacteria, D_2__Gammaproteobacteria, D_3__Pseudomonadales, D_4__Pseudomonadaceae, D_5__Pseudomonas, D_6__Spumella-like flagellate JBM08	416	36	56	49	27	0	0	88	160	GCAGGCCTAACACATGCAAGTCGAGCGGATGAAGAGAGCTTGCTCTCTGATTCAGCGGCGGACGGGTGAGTAATGCCTAGGAATCTGCCTGGTAGTGGGGGACAACGTCTCGAAAGGGACGCTAATACCGCATACGTCCTACGGGAGAAAGC
HM779754.1.1518	D_0__Bacteria, D_1__Proteobacteria, D_2__Gammaproteobacteria, D_3__Enterobacteriales, D_4__Enterobacteriaceae, D_5__Plesiomonas, D_6__uncultured bacterium	124	0	24	47	20	0	15	5	13	CAGGCCTAACACATGCAAGTCGAGCGGTAACACAGAGGAGCTTGCTCCTTGGGTGACGAGCGGCGGACGGGTGAGTAATGCCTGGGGATCTGCCCGATAGAGGGGGATAACTACGGGAAACTGTAGCTAATACCGCATAACGTCTACGGA
JQ668547.1.1539	D_0__Bacteria, D_1__Proteobacteria, D_2__Gammaproteobacteria, D_3__Pseudomonadales, D_4__Pseudomonadaceae, D_5__Pseudomonas, Ambiguous_taxa	2	0	1	0	0	0	0	1	0	CAGGCCTAACACATGCAAGTCGAGCGGATGAATGGAGCTTGCTCTATGATTCAGCGGCGGACGGGTGAGTAATGCCTAGGAATCTGCCTGGTAGTGGGGGACAACGTTTCGAAAGGAACGCTAATACCGCATACGTCCTACGGGAGAAAG
KC749159.1.1532	D_0__Bacteria, D_1__Proteobacteria, D_2__Gammaproteobacteria, D_3__Pseudomonadales, D_4__Pseudomonadaceae, D_5__Pseudomonas, Ambiguous_taxa	3	1	0	2	0	0	0	0	0	CAGGCCTAACACATGCAGGTCGAGCGGATGACGGGAGCTTGCTCCTTGATTCAGCGGCGGACGGGTGAGTAATACCTAGGAATCTGCCTGGTAGTGGGGGACAACGTTTCGAAAGGAACGCTAATACCGCATACGTCCTACGGGAGAAAGC
KF906566.1.1529	D_0__Bacteria, D_1__Proteobacteria, D_2__Gammaproteobacteria, D_3__Pseudomonadales, D_4__Pseudomonadaceae, D_5__Pseudomonas, Ambiguous_taxa	3	1	1	1	0	0	0	0	0	CAGGCCTAACACATGCAAGTCGAGCGGATGATTGGAGCTTGCTCCATGATTCAGCGGCGGACGGGTGAGTAATGCCTAGGAATCTGCCTGGTAGTGGGGGACAACGTTTCGAAAGGAACGCTAATACCGCATACGTCCTACGGGAGAAAG
LT009706.1.1538	D_0__Bacteria, D_1__Proteobacteria, D_2__Gammaproteobacteria, D_3__Pseudomonadales, D_4__Pseudomonadaceae, D_5__Pseudomonas, Ambiguous_taxa	2	0	1	0	0	0	1	0	0	CAGGCCTAACACATGCAAGTCGAGCGGATGAGAAGAGCTTGCTCTTCGATTCAGCGGCGGACGGGTGAGTAATACCTAGGAATCTGCCTGGTAGTGGGGGACAACGTTTCGAAAGGAACGCTAATACCGCATACGCCCTACGGGGGAAAG
LT629972.502997.504537	D_0__Bacteria, D_1__Proteobacteria, D_2__Gammaproteobacteria, D_3__Pseudomonadales, D_4__Pseudomonadaceae, D_5__Pseudomonas, Ambiguous_taxa	17	2	1	1	5	5	3	0	0	CAGGCCTAACACATGCAAGTCGAGCGGATGAGAGGAGCTTGCTCCTCGATTCAGCGGCGGACGGGTGAGTAATGCCTAGGAATCTGCCTGGTAGTGGGGGACAACGTTTCGAAAGGAACGCTAATACCGCATACGTCCTACGGGAGAAAG
NEHO01000040.3751.5267	D_0__Bacteria, D_1__Proteobacteria, D_2__Gammaproteobacteria, D_3__Pseudomonadales, D_4__Pseudomonadaceae, D_5__Pseudomonas, Ambiguous_taxa	74	11	19	11	22	1	1	3	6	CAGGCCTAACACATGCAAGTCGAGCGGATGACGGGAGCTTGCTCCCTGATTCAGCGGCGGACGGGTGAGTAATGCCTAGGAATCTGCCTGGTAGTGGGGGACAACGTTTCGAAAGGAACGCTAATACCGCATACGTCCTACGGGAGAAAGC
AB539809.1.1528	D_0__Bacteria, D_1__Proteobacteria, D_2__Gammaproteobacteria, D_3__Pseudomonadales, D_4__Pseudomonadaceae, D_5__Pseudomonas, D_6__Pseudomonas putida	1	0	0	0	1	0	0	0	0	GCAGGCCTAACACATGCAAGTCGAGCGGATGACGGGAGCTTGCTCCTTGATTCAGCGGCGGACGGGTGAGTAATGCCGAGGAATCTGCCTGGTAGTGGGGGACAACGTTTCGAAAGGAACGCTAATACCGCATACGTCCTACGGGAGAAAGC
HM779751.1.1517	D_0__Bacteria, D_1__Proteobacteria, D_2__Gammaproteobacteria, D_3__Enterobacteriales, D_4__Enterobacteriaceae, D_5__Plesiomonas, D_6__uncultured bacterium	11	0	2	2	1	1	2	1	2	CAGGCCTAACACATGCAAGTCGAGCGGTAACACAGAGGAGCTTGCTCCTTGGGTGACGAGCGGCGGACGGGTGAGTAATGCCTGGGGATCTGCCCGACAGAGGGGGATAACTACGGGAAACTGTAGCTAATACCGCATAACGTCTACGGA
HM780330.1.1517	D_0__Bacteria, D_1__Proteobacteria, D_2__Gammaproteobacteria, D_3__Aeromonadales, D_4__Aeromonadaceae, D_5__Aeromonas, D_6__uncultured bacterium	1	0	0	0	0	0	1	0	0	CAGGCCTAACACATGCAAGTCGAGCGGCAGCGGGAAAGTATCTTGCTACTTTTGCCGGCGAGCGGCGGACGGGTGAGTAATGCCTGGGGATCTGCCCAGTCGAGGGGGATAACTACTGGAAACGGTAGCTAATACCGCATGCGCCCTACGGGGGAAAG
KU524786.1.1516	D_0__Bacteria, D_1__Proteobacteria, D_2__Gammaproteobacteria, D_3__Vibrionales, D_4__Vibrionaceae, D_5__Vibrio, D_6__uncultured bacterium	4	0	2	0	0	1	1	0	0	CAGGCCTAACACATGCAAGTCGAGCGGAAACGAGTTATCTGAACCTTCGGGGGACGATAACGGCGTCGAGCGGCGGACGGGTGAGTAATGCCTAGGAAATTGCCCTGATGTGGGGGATAACCATTGGAAACGATGGCTAATACCGCATAAT
AB695349.1.1527	D_0__Bacteria, D_1__Proteobacteria, D_2__Gammaproteobacteria, D_3__Pseudomonadales, D_4__Pseudomonadaceae, D_5__Pseudomonas, Ambiguous_taxa	2	0	0	1	0	0	0	0	1	CAGGCCTAACACATGCAAGTCGAACGGATGAGTGGAGCTTGCTCCATGATTCAGCGGCGGACGGGTGAGTAATGCCTAGGAATCTGCCTGGTAGTGGGGGACAACGTTTCGAAAGGAACGCTAATACCGCATACGTCCTACGGGAGAAAGC
HM779590.1.1516	D_0__Bacteria, D_1__Proteobacteria, D_2__Gammaproteobacteria, D_3__Enterobacteriales, D_4__Enterobacteriaceae, D_5__Plesiomonas, D_6__uncultured bacterium	947	17	187	231	29	26	160	113	184	GCAGGCCTAACACATGCAAGTCGAGCGGTAACACAGAGGAGCTTGCTCCTTGGGTGACGAGCGGCGGACGGGTGAGTAATGCCTGGGGATCTGCCCGATAGAGGGGGATAACTACGGGAAACTGTAGCTAATACCGCATAATGTCTACGGAC
HM779903.1.1516	D_0__Bacteria, D_1__Proteobacteria, D_2__Gammaproteobacteria, D_3__Aeromonadales, D_4__Aeromonadaceae, D_5__Aeromonas, D_6__uncultured bacterium	259	26	67	35	20	6	29	30	46	GCAGGCCTAACACATGCAAGTCGAGCGGCAGCGGGAAAGTAGCTTGCTACTTTTGCCGGCGAGCGGCGGACGGGTGAGTAATGCCTGGGGATCTGCCCAGTCGTGGGGGATAACTACTGGAAACGGTAGCTAATACCGCATACGCCCTACGGG
HM780274.1.1516	D_0__Bacteria, D_1__Proteobacteria, D_2__Gammaproteobacteria, D_3__Aeromonadales, D_4__Aeromonadaceae, D_5__Aeromonas, D_6__uncultured bacterium	1	0	0	0	1	0	0	0	0	GCAGGCCTAACACATGCAAGTCGAGCGGCAGCGGGAAAGTAGCTTGCTACTTTTGCCGGCGAGCGGCGGACGGGTGAGTAATGCCTGGGGATCTGCCCAGTCGAGGGGGATAACTACTGGAAACGGTAGCTAATACCGCATACGCCCTACGGG
HM780284.1.1516	D_0__Bacteria, D_1__Proteobacteria, D_2__Gammaproteobacteria, D_3__Aeromonadales, D_4__Aeromonadaceae, D_5__Aeromonas, D_6__uncultured bacterium	73	6	11	11	8	3	10	10	14	CAGGCCTAACACATGCAAGTCGAGCGGCAGCGGGAAAGTAGCTTGCTACTTTTGCCGGCGAGCGGCGGACGGGTGAGTAATGCCTGGGGATCTGCCCAGTCGAGGGGGATAACTACTGGAAACGGTAGCTAATACCGCATGCGCCCTACGGG
JXDG01000107.143.1671	D_0__Bacteria, D_1__Proteobacteria, D_2__Gammaproteobacteria, D_3__Pseudomonadales, D_4__Pseudomonadaceae, D_5__Pseudomonas, Ambiguous_taxa	51	1	2	2	3	32	10	1	0	CAGGCCTAACACATGCAAGTCGAGCGGATGAGAGGAGCTTGCTCTTCGATTCAGCGGCGGACGGGTGAGTAATGCCTAGGAATCTGCCTGGTAGTGGGGGACAACGTTTCGAAAGGAACGCTAATACCGCATACGTCCTACGGGAGAAAGC
KC120628.1.1515	D_0__Bacteria, D_1__Proteobacteria, D_2__Gammaproteobacteria, D_3__Vibrionales, D_4__Vibrionaceae, D_5__Vibrio, D_6__uncultured bacterium	2	0	1	0	0	0	1	0	0	CAGGCCTAACACATGCAAGTCGAGCGGCAGCGACTTAACTGAACCTTCGGGGAATGTTAAGGGCGGCGAGCGGCGGACGGGTGAGTAATGCCTGGGAATATGCCCTGATGTGGGGGATAACTATTGGAAACGATAGCTAATACCGCATAAT
KF241528.1.1519	D_0__Bacteria, D_1__Proteobacteria, D_2__Gammaproteobacteria, D_3__Xanthomonadales, D_4__Xanthomonadaceae, D_5__Stenotrophomonas, Ambiguous_taxa	1594	385	318	439	452	0	0	0	0	TAGGCCTAACACATGCAAGTCGAACGGCAGCACAGGAGAGCTTGCTCTCTGGGTGGCGAGTGGCGGACGGGTGAGGAATACATCGGAATCTACCTTTTCGTGGGGGATAACGTAGGGAAACTTACGCTAATACCGCATACGACCTTCGGGTG
KF906588.1.1527	D_0__Bacteria, D_1__Proteobacteria, D_2__Gammaproteobacteria, D_3__Alteromonadales, D_4__Alteromonadaceae, D_5__Alteromonas, D_6__uncultured bacterium	4	0	2	2	0	0	0	0	0	CAGGCTTAACACATGCAAGTCGAGCGGATGAGTGGAGCTTGCTCCATGATTCAGCGGCGGACGGGTGAGTAATGCCTAGGAATCTGCCTGGTAGTGGGGGACAACGTTTCGAAAGGAACGCTAATACCGCATACGTCCTACGGGAGAAAG
LC221843.1.1527	D_0__Bacteria, D_1__Proteobacteria, D_2__Gammaproteobacteria, D_3__Alteromonadales, D_4__Alteromonadaceae, D_5__Aliiglaciecola, Ambiguous_taxa	1	0	0	0	0	0	1	0	0	CAGGCCTAACACATGCAAGTCGAACGGTAGCAGGAAGTGCTTGCACTTTGCTGACGAGTGGCGGACGGGTGAGTAATACTTAGGAACATGCCTTTGTGTGGGGGATAACCATTGGAAACGATGGCTAATACCGCATAATGTCTTTGGACCA
AF039489.1.1528	D_0__Bacteria, D_1__Proteobacteria, D_2__Gammaproteobacteria, D_3__Pseudomonadales, D_4__Pseudomonadaceae, D_5__Pseudomonas, Ambiguous_taxa	28	0	16	5	7	0	0	0	0	GCAGGCCTAACACATGCAAGTCGAGCGGATGAAGGGAGCTTGCTCTCTGATTCAGCGGCGGACGGGTGAGTAATGCCTAGGAATCTGCCTGGTAGTGGGGGACAACGTTTCGAAAGGAACGCTAATACCGCATACGTCCTACGGGAGAAAGTG
D84015.1.1526	D_0__Bacteria, D_1__Proteobacteria, D_2__Gammaproteobacteria, D_3__Pseudomonadales, D_4__Pseudomonadaceae, D_5__Pseudomonas, D_6__Pseudomonas fulva	1	0	0	1	0	0	0	0	0	CAGGCCTAACACATGCAAGTCGAGCGGATGACAGGAGCTTGCTCCTGGATTCAGCGGCGGACGGGTGAGTAATGCCTAGGAATCTGCCTGGTAGTGGGGGACAACGTTTCGAAAGGAACGCTAATACCGCATACGTCCTACGGGAGAAAG
FPLN01001862.11.1524	D_0__Bacteria, D_1__Proteobacteria, D_2__Gammaproteobacteria, D_3__Pseudomonadales, D_4__Pseudomonadaceae, D_5__Pseudomonas, D_6__metagenome	2	0	0	0	0	2	0	0	0	CAGGCCTAACACATGCAAGTCGAGCGGATGAGGGGAGCTTGCTCCTGGATTCAGCGGCGGACGGGTGAGTAATGCCTAGGAATCTGCCTGGTAGTGGGGGATAACGTCCGGAAACGGGCGCTAATACCGCATACGTCCTGAGGGAGAAAGT
FPLS01061306.8.1521	D_0__Bacteria, D_1__Proteobacteria, D_2__Gammaproteobacteria, D_3__Pseudomonadales, D_4__Pseudomonadaceae, D_5__Pseudomonas, Ambiguous_taxa	3	0	0	0	0	1	2	0	0	CAGGCCTAACACATGCAAGTCGAGCGGATGAGAAGAGCTTGCTCTTCGATTCAGCGGCGGACGGGTGAGTAATGCCTAGGAATCTGCCTGATAGTGGGGGACAACGTTTCGAAAGGAACGCTAATACCGCATACGTCCTACGGGAGAAAG
HM779715.1.1515	D_0__Bacteria, D_1__Proteobacteria, D_2__Gammaproteobacteria, D_3__Enterobacteriales, D_4__Enterobacteriaceae, D_5__Plesiomonas, Ambiguous_taxa	1	0	0	0	0	0	1	0	0	CAGGCCTAACACATGCAAGTCGAGCGGTAACACAGGGAAGCTTGCTCCTTGGGTGACGAGCGGCGGACGGGTGAGTAATGCCTGGGGATCTGCCCGATAGAGGGGGATAACTACGGGAAACTGTAGCTAATACCGCATAATGTCTACGGA
HQ663898.1.1520	D_0__Bacteria, D_1__Proteobacteria, D_2__Gammaproteobacteria, D_3__Pseudomonadales, D_4__Pseudomonadaceae, D_5__Pseudomonas, D_6__Pseudomonas alcaligenes	177	20	49	46	29	9	1	10	13	CAGGCCTAACACATAGCAAGTCGAGCGGATGAGTGGAGCTTGCTCCATGATTCAGCGGCGGACGGGTGAGTAATGCCTAGGAATCTGCCTGGTAGTGGGGGACAACGTTTCGAAAGGAACGCTAATACCGCATACGTCCTACGGGAGAAAG
FM213073.1.1532	D_0__Bacteria, D_1__Proteobacteria, D_2__Gammaproteobacteria, D_3__Xanthomonadales, D_4__Rhodanobacteraceae, D_5__Dokdonella, D_6__uncultured bacterium	1	0	0	0	1	0	0	0	0	AGGCCTAACACGTGCAAGTCGAACGGCAGCACAGGAGGGCTTGCTCTCTGGGTGGCGAGTGGCGGACGGGTGAGGAATACATCGGAATCTACCTTTTCGTGGGGGATAACGTAGGGAAACTTACGCTAATACCGCATACGACCTACGGGT
FPLP01011354.13.1524	D_0__Bacteria, D_1__Proteobacteria, D_2__Gammaproteobacteria, D_3__Pseudomonadales, D_4__Moraxellaceae, D_5__Enhydrobacter, D_6__metagenome	1	0	0	0	1	0	0	0	0	CAGGCTTAACACATGCAAGTCGAACGATGACTCTCTAGCTTGCTAGAGATGATTAGTGGCGGACGGGTGAGTAACATTTAGGAATCTACCTAGTAGTGGGGGATAGCTCGGGGAAACTCGAATTAATACCGCATACGACCTACGGGTGAAA
FPLS01018204.10.1521	D_0__Bacteria, D_1__Proteobacteria, D_2__Gammaproteobacteria, D_3__Pseudomonadales, D_4__Pseudomonadaceae, D_5__Pseudomonas, Ambiguous_taxa	4	0	0	1	1	0	0	0	2	CAGGCCTAACACATGCAAGTCGAGCGGATGAAGAGAGCTTGCTCTCTGATTCAGCGGCGGACGGGTGAGTAATGCCTAGGAATCTGCCTGGTAGTGGGGGACAACGTCTCGAAAGGGACACTAATACCGCATACGTCCTACGGGAGAAAG
FUFP01000015.241280.242790	D_0__Bacteria, D_1__Proteobacteria, D_2__Gammaproteobacteria, D_3__Oceanospirillales, D_4__Halomonadaceae, Ambiguous_taxa, Ambiguous_taxa	28	4	10	3	0	2	6	3	0	GCAGGCCTAACACATGCAAGTCGAGCGGCAGCAGCTCCTTCGGGAGGCTGGCGAGCGGCGGACGGGTGAGTAACGCATGGGAACTTACCCAGTAGTGGGGGATAGCCCGGGGAAACCCGGATTAATACCGCATACGCCCTGAGGGGGAAAGC
GQ274096.1.1523	D_0__Bacteria, D_1__Proteobacteria, D_2__Gammaproteobacteria, D_3__Alteromonadales, D_4__Alteromonadaceae, D_5__Alteromonas, D_6__uncultured gamma proteobacterium	4	0	0	0	3	0	0	0	1	CAGGCCTAACACATGCAAGTCGAACGGTAGCAGGAAGTGCTTGCACTTTGCTGACGAGTGGCGGACGGGTGAGTAATGCTTGGGAACTTGCCTTTGCGAGGGGGATAACAGTTGGAAACGACTGCTAATACCGCATAATGTCTACGGACCAAAC
EF672049.1.1522	D_0__Bacteria, D_1__Proteobacteria, D_2__Gammaproteobacteria, D_3__Pseudomonadales, D_4__Pseudomonadaceae, D_5__Pseudomonas, Ambiguous_taxa	2	0	1	0	0	0	0	1	0	CAGGCCTAACACATGCAAGTCGAGCGGATGAAGGGAGCTTGCTCCTTGATTCAGCGGCGGACGGGTGAGTAATGCCTAGGAATCTGCCTGGTAGTGGGGGACAACGTTTCGAAAGGAACGCTAATACCGCATACGTCCTACGGGAGAAAG
DQ059301.1.1513	D_0__Bacteria, D_1__Proteobacteria, D_2__Gammaproteobacteria, D_3__Pseudomonadales, D_4__Pseudomonadaceae, D_5__Pseudomonas, D_6__Pseudomonas graminis	18	0	1	0	1	0	0	0	16	CAGGCCTAACACATGCAAGTCGAGCGGATGAAGAGAGCTTGCTCTCCGATTCAGCGGCGGACGGGTGAGTAATGCCTAGGAATCTGCCTGGTAGTGGGGGACAACGTCTCGAAAGGGACGCTAATACCGCATACGTCCTACGGGAGAAAG
EU015100.1.1509	D_0__Bacteria, D_1__Proteobacteria, D_2__Gammaproteobacteria, D_3__Xanthomonadales, D_4__Rhodanobacteraceae, D_5__Rhodanobacter, D_6__uncultured bacterium	12	0	0	0	0	0	0	12	0	CATGCCTAACACATGCAAGTCGAACGGCAGCACAGCAGTAGCAATACTGTGGGTGGCGAGTGGCGGACGGGTGAGGAACACATCGGAATTTGCCCAGTCGTGGGGGATAACGTAGGGAAACTTACGCTAATACCGCATACGACCTAACGGT
LAZL01000054.43.1572	D_0__Bacteria, D_1__Proteobacteria, D_2__Gammaproteobacteria, D_3__Alteromonadales, D_4__Alteromonadaceae, D_5__Catenovulum, D_6__Catenovulum maritimum	4	0	0	0	0	0	0	0	4	CAGGCCTAACACATGCAAGTCGAGCGGTAACATTTCTAGCTTGCTAGAAGATGACGAGCGGCGGACGGGTGAGTAATGCTTGGGGATCTGCCTCAATGTGGGGGATAACCATTGGAAACGATGGCTAATACCGCATAATACCTACGGGTTA
GQ360004.1.1508	D_0__Bacteria, D_1__Proteobacteria, D_2__Gammaproteobacteria, D_3__Aeromonadales, D_4__Aeromonadaceae, D_5__Aeromonas, D_6__uncultured bacterium	89	9	14	8	6	4	10	26	12	GCAGGCCTAACACATGCAAGTCGAGCGGTAGCGGGAAAGTAGCTTGCTACTTTTGCCGGCGAGCGGCGGACGGGTGAGTAATGCCTGGGGATCTGCCCAGTCGAGGGGGATAACTACTGGAAACGGTAGCTAATACCGCATACGCCCTACGGG
GQ389033.1.1512	D_0__Bacteria, D_1__Proteobacteria, D_2__Gammaproteobacteria, D_3__Pseudomonadales, D_4__Pseudomonadaceae, D_5__Pseudomonas, D_6__uncultured bacterium	7	1	0	1	1	4	0	0	0	CAGGCCTAACACATGCAAGTCGAGCGGATGAGTGGAGCTTGCTCCATGATTCAGCGGCGGACGGGTGAGTAATGCCTAGGAATCTGCCTGATAGTGGGGGACAACGTTTCGAAAGGAACGCTAATACCGCATACGTCCTACGGGAGAAAG
JQ678591.1.1511	D_0__Bacteria, D_1__Proteobacteria, D_2__Gammaproteobacteria, D_3__Pseudomonadales, D_4__Pseudomonadaceae, D_5__Pseudomonas, D_6__uncultured bacterium	2	0	1	1	0	0	0	0	0	CAGGCCTAACACATGCAAGTCGAGCGGCAGCGGGAAAGTAGCTTGCTACTTTTGCCGGCGAGCGGCGGACGGGTGAGTAATGCCTAGGAATCTGCCTGGTAGTGGGGGATAACGTTCGGAAACGGACGCTAATACCGCATACGTCCTACGGG
KF658221.1.1508	D_0__Bacteria, D_1__Proteobacteria, D_2__Gammaproteobacteria, D_3__Pseudomonadales, D_4__Pseudomonadaceae, D_5__Pseudomonas, D_6__uncultured bacterium	2	0	1	0	1	0	0	0	0	CAGGCCTAACACATGCAAGTCGAGCGGATGAGTGGAGCTTGCTCCATGATTCAGCGGCGGACGGGTGAGTAATACCTAGGAATCTGCCTGGTAGTGGGGGACAACGTTTCGAAAGGAACGCTAATACCGCATACGTCCTACGGGAGAAAGT
AB109013.1.1507	D_0__Bacteria, D_1__Proteobacteria, D_2__Gammaproteobacteria, D_3__Pseudomonadales, D_4__Pseudomonadaceae, D_5__Pseudomonas, D_6__Pseudomonas putida	8	2	1	0	1	3	1	0	0	CAGGCCTAACACATGCAAGTCGAGCGGATGAGAAGAGCTTGCTCTTCAATTCAGCGGCGGACGGGTGAGTAATGCCTAGGAATCTGCCTGGTAGTGGGGGACAACGTTTCGAAAGGAACGCTAATACCGCATACGTCCTACGGGAGAAAGC
CBYE010000031.3297.4803	D_0__Bacteria, D_1__Bacteroidetes, D_2__Bacteroidia, D_3__Flavobacteriales, D_4__Weeksellaceae, D_5__Elizabethkingia, Ambiguous_taxa	133	24	37	24	48	0	0	0	0	GAGGCCTAACACATGCAAGCCGAGCGGTAGATTACTTTCGGGTAATTGAGAGCGGCGTACGGGTGCGGAACACGTGTGCAACCTGCCTTTATCAGGGGGATAGCCTTTCGAAAGGAAGATTAATACCCCATAATATATTATTCGGCATCGG
DQ015826.1.1507	D_0__Bacteria, D_1__Proteobacteria, D_2__Gammaproteobacteria, D_3__Oceanospirillales, D_4__Saccharospirillaceae, D_5__Saccharospirillum, D_6__uncultured bacterium	1	0	0	0	1	0	0	0	0	CAGGCCTAACACATGCAAGTCGAGCGGTAACAGGGGGTGCTTGCACCCCGCTGACGAGCGGCGGACGGGTGAGTAACGCGTAGGAATCTACCCGGTAGTTGGGGATAGCCCGGAGAAATCCGGATTAATACCGAATAATCTCTACGGAGGA
DQ158108.1.1512	D_0__Bacteria, D_1__Proteobacteria, D_2__Gammaproteobacteria, D_3__Pseudomonadales, D_4__Pseudomonadaceae, D_5__Pseudomonas, Ambiguous_taxa	6	0	0	0	0	6	0	0	0	CAGGCCTAACACATGCAAGTCGAGCGGATGAGAAGAGCTTGCTCTTCGATTCAGCGGCGGACGGGTGAGTAATGCCTAGGAATCTGCCTGGTAGTGGGGGACAACGTTTCGAAAGGGACGCTAATACCGCATACGTCCTACGGGAGAAAG
EU440964.1.1508	D_0__Bacteria, D_1__Proteobacteria, D_2__Gammaproteobacteria, D_3__Alteromonadales, D_4__Idiomarinaceae, D_5__Idiomarina, Ambiguous_taxa	1	0	0	0	0	1	0	0	0	AGGCCTAACACATGCAAGTCGAGCGGTAACAGAGAGAAGCTTGCTTCTCTGCTGACGAGCGGCGGACGGGTGAGTAAGACTTGGGAATTTGCCTTTAGGCGGGGGACAACCACTGGAAACGGTGGCTAATACCGCATAATGTCTACGG
FPLP01001838.16.1522	D_0__Bacteria, D_1__Proteobacteria, D_2__Gammaproteobacteria, D_3__Pseudomonadales, D_4__Moraxellaceae, D_5__[Agitococcus] lubricus group, D_6__metagenome	47	0	0	0	0	0	0	28	19	CAGGCTTAACACATGCAAGTCGAGCGGAGACTTCGGTCTTAGCGGCGAACGGGTGAGTAATACCTAGGAATCTGCCTATTAGTGGGGGATAACGGCTCGAAAGGGTCGCTAATACCGCATACGTCCTACGGGAGAAAGAGGGGGATCTTCGG
GQ389022.1.1511	D_0__Bacteria, D_1__Proteobacteria, D_2__Gammaproteobacteria, D_3__Pseudomonadales, D_4__Pseudomonadaceae, D_5__Pseudomonas, D_6__uncultured bacterium	3	0	0	1	1	0	0	1	0	GGCAGGCCTAACACATGCAAGTCGAGCGGATGAGTGGAGCTTGCTCCATGATTCAGCGGCGGACAGGTGAGTAATGCCTAGGAATCTGCCTGATAGTGGGGGACAACGTTTCGAAAGGAACGCTAATACCGCATACGTCCTACGGGAGAAAG
KC756201.1.1519	D_0__Bacteria, D_1__Proteobacteria, D_2__Gammaproteobacteria, D_3__Pseudomonadales, D_4__Pseudomonadaceae, D_5__Pseudomonas, D_6__Pseudomonas sp. MS8_1530	7	1	2	1	2	0	0	0	1	GCAGGCCTAACACATGCAAGTCGAGCGGATGACGGGAGCTTGCTCCTTGATTCAGCGGCGGACGGGTGAGTAATGCCTAGGAATCTGCCTGGAGTGGGGGACAACGTTTCGAAAGGAACGCTAATACCGCATACGTCCTACGGGAGAAAGC
HM779849.1.1506	D_0__Bacteria, D_1__Proteobacteria, D_2__Gammaproteobacteria, D_3__Pseudomonadales, D_4__Pseudomonadaceae, D_5__Pseudomonas, D_6__uncultured bacterium	23	6	6	1	4	1	0	1	4	CAGGCCTAACACATGCAAGTCGAGCGGATGAGTGGAGCTTGCTCCATGATTCAGCGGCGGACGGGTGAGTAATGCCTAGGAATCTGCCTGGTAGTGGGGGGCAACGTTTCGAAAGGAACGCTAATACCGCATACGTCCTACGGGAGAAAG
KT182631.1.1506	D_0__Bacteria, D_1__Proteobacteria, D_2__Gammaproteobacteria, D_3__Xanthomonadales, D_4__Xanthomonadaceae, D_5__Pseudoxanthomonas, D_6__uncultured Pseudoxanthomonas sp.	5	3	1	1	0	0	0	0	0	AGGCCTAACACATGCAAGTCGAACGGCAGCACAGGAGAGCTTGCTCTCTGGGTGGCGAGTGGCGGACGGGTGAGGAATACATCGGAATCTACCTTTTCGTGGGGGATAACGTAGGGAAACTTACGCTAATACCGCGTAAGACCTTCGGGT
EU620069.1.1515	D_0__Bacteria, D_1__Proteobacteria, D_2__Gammaproteobacteria, D_3__Pseudomonadales, D_4__Pseudomonadaceae, D_5__Pseudomonas, D_6__Pseudomonas putida	1	0	0	0	0	0	0	0	1	GCAGGCCTAACACATGCAAGTCGAGCGGATGACGGGAGCTTGCTCCTTGATTCAGCGGCGGACGGGTGAGTAATGCCAGGAATCTGCCTGGTAGTGGGGGACAACGTTTCGAAAGGAACGCTAATACCGCATACGTCCTACGGGAGAAAGC
GQ359983.1.1505	D_0__Bacteria, D_1__Proteobacteria, D_2__Gammaproteobacteria, D_3__Enterobacteriales, D_4__Enterobacteriaceae, D_5__Plesiomonas, Ambiguous_taxa	2	0	0	2	0	0	0	0	0	CAGGCCTAACACATGCAAGTCGAGCGGCAGCGGGAAAGTAGCTTGCTACTTTTGCCGGCGAGCGGCGGACGGGTGAGTAATGCCTGGGGATCTGCCCAGTCGAGGGGGATAACTACGGGAAACTGTAGCTAATACCGCATAATGTCTACGGA
HM159963.1.1509	D_0__Bacteria, D_1__Proteobacteria, D_2__Gammaproteobacteria, D_3__Pseudomonadales, D_4__Pseudomonadaceae, D_5__Pseudomonas, D_6__uncultured Pseudomonas sp.	2	0	0	1	0	0	0	1	0	GATGACGGGAGCTTGCTCCTTGATTCAGCGGCGGACGGGTGAGTAATGCCTAGGAATCTGCCTGGTAGTGGGGGACAACGTTTCGAAAGGAACGCTAATACCGCATACGTCCTACGGGAGAAAGC
AF037271.1.1504	D_0__Bacteria, D_1__Proteobacteria, D_2__Gammaproteobacteria, D_3__Aeromonadales, D_4__Aeromonadaceae, D_5__Aeromonas, D_6__Aeromonas sp. RC50	6	1	1	1	1	0	0	1	1	GCCTAACACATGCAAGTCGAGCGGCAGCGGGAAAGTAGCTTGCTACTTTTGCCGGCGAGCGGCGGACGGGTGAGTAATGCCTGGGGATCTGCCCAGTCGAGGGGGATAACTACTGGAAACGGTAGCTAATACCGCATACGCCCTACGGG
AJ277205.1.1505	D_0__Bacteria, D_1__Proteobacteria, D_2__Gammaproteobacteria, D_3__Oceanospirillales, D_4__Halomonadaceae, D_5__Chromohalobacter, D_6__Chromohalobacter nigrandesensis	2	0	0	0	0	1	1	0	0	CAGGCCTAACACATGCAAGTCGAGCGGAAACGATCCTAGCTTGCTAGGAGGCGTCGAGCGGCGGACGGGTGAGTAATGCATAGGAATCTACCCAGTCGTGGGGGATAACCTGAGGAAACTCAGGCTAATACCGCATACGTCCTACGGGAGA
CP018779.372609.374112	D_0__Bacteria, D_1__Proteobacteria, D_2__Alphaproteobacteria, D_3__Rhizobiales, D_4__Rhizobiaceae, D_5__Ochrobactrum, Ambiguous_taxa	251	43	75	75	58	0	0	0	0	GCAGGCTTAACACATGCAAGTCGAGCGCCCCGCAAGGGGAGCGGCAGACGGGTGAGTAACGCGTGGGAATCTACCTTTTGCTACGGAATAACTCAGGGAAACTTGTGCTAATACCGTATGTGCCCCCCTTTAAAATTTCAGGATACATAAAAT
FPLS01036083.17.1520	D_0__Bacteria, D_1__Proteobacteria, D_2__Gammaproteobacteria, D_3__Betaproteobacteriales, D_4__Burkholderiaceae, D_5__Pelomonas, D_6__metagenome	12	1	2	1	2	2	4	0	0	CATGCCTTACACATGCAAGTCGAACGGTAACAGGTTAAGCTGACGAGTGGCGAACGGGTGAGTAATGTATCGGAACGTGCCCAGTCGTGGGGGATAACTGCTCGAAAGAGCAGCTAATACCGCATACGACCTGAGGGTGAAAGCGGGGGAT
GQ358827.1.1510	D_0__Bacteria, D_1__Proteobacteria, D_2__Gammaproteobacteria, D_3__Xanthomonadales, D_4__Xanthomonadaceae, D_5__Stenotrophomonas, Ambiguous_taxa	4	1	1	0	2	0	0	0	0	AGGCCTAACACATGCAAGTCGAACGGCAGCACAGGAGAGCTTGCTCTCTGGGTGGCGAGTGGCGGACGGGTGAGGAATACATCGGAATCTACCTTTTCGTGGGGGATAACGCAGGGAAACTTACGCTAATACCGCATACGACCTTCGGGT
JQ010853.1.1504	D_0__Bacteria, D_1__Proteobacteria, D_2__Gammaproteobacteria, D_3__Pseudomonadales, D_4__Pseudomonadaceae, D_5__Pseudomonas, Ambiguous_taxa	1	0	0	0	1	0	0	0	0	CAGGCCTAACACATGCAAGTCGAGCGGATGAAGAGAGCTTGCTCTCTGATTCAGCGGCGGACGGGTGAGTAATGCCTAGGAATCTGCCTGGTAGTGGGGGGCAACGTTTCGAAAGGAACGCTAATACCGCATACGTCCTACGGGAGAAAG
KF906585.1.1521	D_0__Bacteria, D_1__Proteobacteria, D_2__Gammaproteobacteria, D_3__Pseudomonadales, D_4__Pseudomonadaceae, D_5__Pseudomonas, D_6__uncultured bacterium	14	0	10	1	3	0	0	0	0	GCAGGCCTAACACATGCAAGTCGAGCGGATGAAGGGAGCTTGCTCTCTGATTCAGCGGCGGACGGGTGAGTAATGCCTAGGAATCTGCCTGGTAGTGGGGGACAACGTTTCGAAAGGAACGCTAATACCGCATACGTCCTACGGGAGAAAGCA
FM874352.1.1503	D_0__Bacteria, D_1__Firmicutes, D_2__Bacilli, D_3__Bacillales, D_4__Staphylococcaceae, D_5__Staphylococcus, D_6__uncultured bacterium	1	0	1	0	0	0	0	0	0	CGTGCCTAATACATGCAAGTCGAGCGAACAGACGAGGAGCTTGCTCCTCTGACGTTAGCGGCGGACGGGTGAGTAACACGTGGATAACCTACCTATAAGACTGGGATAACTTCGGGAAACCGGAGCTAATACCGGATAACATGTTGAACCG
GQ388997.1.1507	D_0__Bacteria, D_1__Proteobacteria, D_2__Gammaproteobacteria, D_3__Pseudomonadales, D_4__Pseudomonadaceae, D_5__Pseudomonas, D_6__uncultured bacterium	15	2	5	4	2	1	0	0	1	CAGGCCTAACACATGCAAGTCGAGCGGATGAGTGGAGCTTGCTCCATGATTCAGCGGCGGACGGGTGAGTAATGCCTAGGAATCTGCCTGGTAGTGGGGACAACGTTTCGAAAGGAACGCTAATACCGCATACGTCCTACGGGAGAAAGC
JN030433.1.1504	D_0__Bacteria, D_1__Proteobacteria, D_2__Gammaproteobacteria, D_3__Pseudomonadales, D_4__Pseudomonadaceae, D_5__Pseudomonas, D_6__uncultured Pseudomonas sp.	1	0	1	0	0	0	0	0	0	CAGGCCTAACACATGCAAGTCGAGCGGATGGCGGGAGCTTGCTCCTTGATTCAGCGGCGGACGGGTGAGTAATGCCTAGGAATCTGCCTGGTAGTGGGGGACAACGTTTCGAAAGGAACGCCAATACCGCATACGTCCTACAGGAGAAAGC
JQ660014.1.1503	D_0__Bacteria, D_1__Proteobacteria, D_2__Gammaproteobacteria, D_3__Xanthomonadales, D_4__Xanthomonadaceae, D_5__Xylella, Ambiguous_taxa	1	0	0	0	1	0	0	0	0	CAGGCCTAACACATGCAAGTCGAACGGCAGCACAGTAAGAGCTTGCTCTTATGGGTGGCGAGTGGCGGACGGGTGAGGAATACATCGGAATCTACCTTGTCGTGGGGGATAACGTAGGGAAACTTACGCTAATACCGCATACGACCTACGG
DQ246624.1.1504	D_0__Bacteria, D_1__Proteobacteria, D_2__Gammaproteobacteria, D_3__Pseudomonadales, D_4__Pseudomonadaceae, D_5__Pseudomonas, Ambiguous_taxa	7638	1736	1273	1238	2400	504	424	33	30	GCAGGCCTAACACATGCAAGTCGAGCGGATGATGGGAGCTTGCTCCCGGATTCAGCGGCGGACGGGTGAGTAATGCCTAGGAATCTGCCTGGTAGTGGGGGACAACGTTTCGAAAGGAACGCTAATACCGCATACGTCCTACGGGAGAAAGC
FJ192488.1.1503	D_0__Bacteria, D_1__Proteobacteria, D_2__Gammaproteobacteria, D_3__Pseudomonadales, D_4__Moraxellaceae, D_5__Acinetobacter, Ambiguous_taxa	59	8	3	2	14	1	11	20	0	CAGGCTTAACACATGCAAGTCGAGCGGGGGAGGTTGCTTCGGTAACTGACCTAGCGGCGGACGGGTGAGTAATACTTAGGAATCTGCCTATTAATGGGGGACAACATCTCGAAAGGGATGCTAATACCGCATACGCCCTACGGGGGAAAG
GU452539.1.1502	D_0__Bacteria, D_1__Proteobacteria, D_2__Gammaproteobacteria, D_3__Salinisphaerales, D_4__Salinisphaeraceae, D_5__Salinisphaera, D_6__Salinisphaera sp. T31B1	1	0	0	1	0	0	0	0	0	CAGGCCTAACACATGCAAGTCGAGCGGAAACGACATCTTCGGATGGGCGTCGAGCGGCGGACGGGTGAGTAATGCGTAGAAATCTGCCCTTTTGTGGAGGATAACCTGGGGAAACTCAGGCTAATACTGCATAATCTCTACGGAGCAAAG
JQ815848.1.1502	D_0__Bacteria, D_1__Proteobacteria, D_2__Gammaproteobacteria, D_3__Pseudomonadales, D_4__Pseudomonadaceae, D_5__Pseudomonas, Ambiguous_taxa	1	0	0	0	0	0	0	0	1	CAGGCCTAACACATGCAAGTCGAGCGGATGAAGAGAGCTTGCTCTCTGATTTAGCGGCGGACGGGTGAGTAATGCCTAGGAATCTGCCTGGTAGTGGGGGACAACGTTTCGAAAGGAACGCTAATACCGCATACGTCCTACGGGAGAAAG
EU289497.1.1501	D_0__Bacteria, D_1__Proteobacteria, D_2__Gammaproteobacteria, D_3__Pseudomonadales, D_4__Pseudomonadaceae, D_5__Pseudomonas, Ambiguous_taxa	1	0	0	0	1	0	0	0	0	CAGGCCTAACACATGCAAGTCGAGCGGATGATGGGAGCTTGCTCCTGGATTCAGCGGCGGAGGGGTGAGTAATGCCTAGGAATCTGCCTGGTAGTGGGGGACAACGTTTCGAAAGGAACGCTAATACCGCATACGTCCTACGGGAGAAAG
GU272321.1.1501	D_0__Bacteria, D_1__Proteobacteria, D_2__Gammaproteobacteria, D_3__Pseudomonadales, D_4__Pseudomonadaceae, D_5__Pseudomonas, D_6__uncultured bacterium	34	9	7	5	4	0	0	3	6	GCAGGCCTAACACATGCAAGTCGAGCGGATGACGGGAGCTTGCTCCTTGATTCAGCGGCGGACGGGTGAGTAATGCCTAGGAACCTGCCTGGTAGTGGGGGACAACGTTTCGAAAGGAACGCTAACACCGCATACGTCCTACGGGAGAAAGC
HQ204312.1.1501	D_0__Bacteria, D_1__Proteobacteria, D_2__Gammaproteobacteria, D_3__Enterobacteriales, D_4__Enterobacteriaceae, D_5__Kosakonia, D_6__Enterobacter sp. LA14E	2	1	0	0	0	0	0	0	1	CAGGCCTAACACATGCAAGTCGAACGGTAGCACAGAGAGCATGCTCTCGGGTGACGAGTGGCGGACGGGTGAGTAATGTCTGGGAAACTGCCTGATGGAGGGGGATAACTACTGGAAACGGTAGCTAATACCGCATAACGTCGCAAGACCA
DQ264598.1.1507	D_0__Bacteria, D_1__Proteobacteria, D_2__Gammaproteobacteria, D_3__Pseudomonadales, D_4__Moraxellaceae, D_5__Acinetobacter, D_6__uncultured bacterium	3	0	0	0	0	0	3	0	0	CAGGCTTAACACATGCAAGTCGAGCGGGGAAGTATAGCTTGCTATACGACCTAGCGGCGGACGGGTGAGTAATGCTTAGGAATCTGCCTATTAGTGGGGGACAACATTCCGAAAGGAATGCTAATACCGCATACGCCCTACGGGGGAAAG
HM142086.1.1500	D_0__Bacteria, D_1__Proteobacteria, D_2__Gammaproteobacteria, D_3__Pseudomonadales, D_4__Pseudomonadaceae, D_5__Pseudomonas, Ambiguous_taxa	3	1	1	1	0	0	0	0	0	CAGGCCTAACACATGCAAGTCGAGCGGTAGAGAGGAGCTTGCTTCTCTTGAGAGCGGCGGACGGGTGAGTAATGCCTAGGAATCTGCCTGGTAGTGGGGGATAACGTCCGGAAACGGACGCTAATACCGCATACGTCCTACGGGAGAAAG
JF828755.1.1500	D_0__Bacteria, D_1__Proteobacteria, D_2__Gammaproteobacteria, D_3__Pseudomonadales, D_4__Pseudomonadaceae, D_5__Pseudomonas, Ambiguous_taxa	1	0	0	0	1	0	0	0	0	CAGGCCTAACACATGCAAGTCGAGCGGATGAAGGGAGCTTGCTCCCTGATTCAGCGGCGGACGGGTGAGTAATGCCTAGGAATCTGCCTGGTAGTGGGGGACAACGTTTCGAAAGGAACGCTAATACCGCATACGTCCTACGGGAGAAAG
KM357862.1.1555	D_0__Bacteria, D_1__Proteobacteria, D_2__Gammaproteobacteria, D_3__Betaproteobacteriales, D_4__Burkholderiaceae, D_5__Pandoraea, D_6__Pandoraea sp. DB2-ER7	2	0	0	1	0	0	1	0	0	GCTTACACATGCAAGTCGAACGGCAGCACGGGTGCTTGCACCTGGTGGCGAGTGGCGAACGGGTGAGTAATACATCGGAACGTACCTTGTAGTGGGGGATAGCTCGGCGAAAGCCGGATTAATACCGCATACGCTCTGAGGAGGAAA
KX398615.1.1516	D_0__Bacteria, D_1__Bacteroidetes, D_2__Bacteroidia, D_3__Flavobacteriales, D_4__Flavobacteriaceae, D_5__Flavirhabdus, Ambiguous_taxa	5	0	0	0	2	0	0	0	3	CAGGCTTAACACATGCAAGTCGAGGGGTAACAGAGTAGCTTGCTACTGCTGACGACCGGCGCACGGGTGCGTAACGCGTATACAATCTGCCTTGTACTGAGGGATAGCCTTTGGAAACGAAGATTAATACCTCATAGTATTGCGACATCG
AB109012.1.1499	D_0__Bacteria, D_1__Proteobacteria, D_2__Gammaproteobacteria, D_3__Pseudomonadales, D_4__Pseudomonadaceae, D_5__Pseudomonas, D_6__Pseudomonas pseudoalcaligenes	31	5	3	7	12	0	0	1	3	CAGGCCTAACACATGCAAGTCGAGCGGATGAAGGGAGCTTGCTCCATGATTCAGCGGCGGACGGGTGAGTAATGCCTAGGAATCTGCCTGGTAGTGGGGGACAACGTTTCGAAAGGAACGCTAATACCGCATACGTCCTACGGGAGAAAG
AB681699.1.1501	D_0__Bacteria, D_1__Proteobacteria, D_2__Gammaproteobacteria, D_3__Betaproteobacteriales, D_4__Burkholderiaceae, D_5__Pandoraea, Ambiguous_taxa	1	0	0	0	0	1	0	0	0	CATGCCTTACACATGCAAGTCGAACGGCAGCACGGGTGCTTGCACCTGGTGGCGAGTGGCGAACGGGTGAGTAATACATCGGAACGTACCTTGTAGTGGGGGATAGCTCGGCGAAAGCCGGATTAATACCGCATACGCTCTGAGGAGGAAAG
DQ264531.1.1521	D_0__Bacteria, D_1__Proteobacteria, D_2__Gammaproteobacteria, D_3__Betaproteobacteriales, D_4__Rhodocyclaceae, D_5__Azoarcus, D_6__uncultured bacterium	66	12	0	1	11	4	2	15	21	CAGGCTTAACACATGCAAGTCGAGCGGGGTGATGTAGCTTGCTACATTACCTAGCGGCGGACGGGTGAGTAATGCTTAGGAATCTGCCTATTAGTGGGGGACAACATTCCGAAAGGAATGCTAATACCGCATACGCCCTACGGGGGAAAGC
EU071502.1.1499	D_0__Bacteria, D_1__Proteobacteria, D_2__Gammaproteobacteria, D_3__Pseudomonadales, D_4__Pseudomonadaceae, D_5__Pseudomonas, Ambiguous_taxa	40	9	2	7	21	1	0	0	0	CAGGCCTAACACATGCAAGTCGAGCGGATGACGGGAGCTTGCTCCCGGATTCAGCGGCGGACGGGTGAGTAATGCCTAGGAATCTGCCTGGTAGTGGGGGACAACGTTTCGAAAGGAACGCTAATACCGCATACGTCCTACGGGAGAAAG
FJ517675.1.1499	D_0__Bacteria, D_1__Proteobacteria, D_2__Gammaproteobacteria, D_3__Pseudomonadales, D_4__Pseudomonadaceae, D_5__Pseudomonas, Ambiguous_taxa	8	0	0	0	0	5	2	0	1	CAGGCCTAACACATGCAAGTCGAGCGGATGAGAAGAGCTTGCTCTTCGATTCAGCGGCGGACGGGTGAGTAATGCCTAGGAATCTGCCTGGTAGTGGGGGACAACGTTCCGAAAGGAACGCTAATACCGCATACGTCCTACGGGAGAAAG
HQ218867.1.1499	D_0__Bacteria, D_1__Proteobacteria, D_2__Gammaproteobacteria, D_3__Pseudomonadales, D_4__Pseudomonadaceae, D_5__Pseudomonas, Ambiguous_taxa	5	2	2	1	0	0	0	0	0	CAGGCCTAACACATGCAAGTCGAGCGGATGAGTGGAGCTTGCTCCATGATTCAGCGGCGGACGGGTGAGTAATGCCTAGGAATCTGCCTGGTAGTGGGGGACAACGTTTCGAAAGGTACGCTAATACCGCATACGTCCTACGGGAGAAAGT
JN820211.1.1499	D_0__Bacteria, D_1__Proteobacteria, D_2__Gammaproteobacteria, D_3__Pseudomonadales, D_4__Pseudomonadaceae, D_5__Pseudomonas, Ambiguous_taxa	1	0	0	1	0	0	0	0	0	CAGGCCTAACACATGCAAGTCGAGCGGTAGAGAGGAGCTTGCTTCTCTTGAGAGCGGCGGACGGGTGAGTAATGCCTAGGAATCTGCCTGGTAGTGGGGGATAACGTTCGGAAACGGACGCTAATACCGCATACGTCCTACGGGAGAAAG
KP410321.1.1500	D_0__Bacteria, D_1__Proteobacteria, D_2__Gammaproteobacteria, D_3__Pseudomonadales, D_4__Pseudomonadaceae, D_5__Pseudomonas, D_6__uncultured bacterium	15	1	4	1	0	7	2	0	0	CAGGCCTAACACATGCAAGTCGAGCGGATGAGAAGAGCTTGCTCTTCGATTCAGCGGCGGACGGGTGAGTAATGCCTAGGAATCTGCCTGGTAGTGGGGGGCAACGTTTCGAAAGGAACGCTAATACCGCATACGTCCTACGGGAGAAAGC
HM778242.1.1498	D_0__Bacteria, D_1__Proteobacteria, D_2__Gammaproteobacteria, D_3__Aeromonadales, D_4__Aeromonadaceae, D_5__Aeromonas, D_6__uncultured bacterium	9	1	2	1	1	0	2	1	1	CAGGCCTAACACATGCAAGCCGAGCGGCAGCGGGAAAGTAGCTTGCTACTTTTGCCGGCGAGCGGCGGACGGGTGAGTAATGCCTGGGGATCTGCCCAGTCGAGGGGGATAACTACTGGAAACGGTAGCTAATACCGCATACGCCCTACGGG
JN903897.1.1506	D_0__Bacteria, D_1__Proteobacteria, D_2__Gammaproteobacteria, D_3__Oceanospirillales, D_4__Halomonadaceae, D_5__Halomonas, Ambiguous_taxa	2	0	1	1	0	0	0	0	0	CAGGCCTAACACATGCAAGTCGAGCGGAAACGATCCTAGCTTGCTAGGAGGCGTCGAGCGGCGGACGGGTGAGTAATGCATAGGAATCTGCCCGGTAGTGGGGGATAACGTGGGGAAACTCACGCTAATACCGCATACGCCCTACGGGGGA
KC665708.1.1507	D_0__Bacteria, D_1__Proteobacteria, D_2__Gammaproteobacteria, D_3__Aeromonadales, D_4__Aeromonadaceae, D_5__Aeromonas, D_6__Aeromonas sp. 2e	8	0	0	2	0	0	0	6	0	CAGGCTTAACACATGCAAGTCGAGCGGGGGAAGTTGCTTCGGTAACTGACCTAGCGGCGGACGGGTGAGTAATACTTAGGAATCTGCCTATTAATGGGGGACAACATCTCGAAAGGGATGCTAATACCGCATACGCCCTACGGGGGAAAG
KM497162.1.1498	D_0__Bacteria, D_1__Proteobacteria, D_2__Gammaproteobacteria, D_3__Aeromonadales, D_4__Aeromonadaceae, D_5__Aeromonas, D_6__uncultured bacterium	5	1	0	3	1	0	0	0	0	CAGGCCTAACACATGCAAGTCGAGCGGATGACGGGAGCTTGCTCCTTGATTCAGCGGCGGACGGGTGAGTAATGCCTAGGAATCTGCCTGGTAGTGGGGGACAACGTTTCGAAAGGAACGCTAATACCGCATACGACCTACGGGTGAAAGC
KX508905.1.1498	D_0__Bacteria, D_1__Proteobacteria, D_2__Gammaproteobacteria, D_3__Pseudomonadales, D_4__Moraxellaceae, D_5__Acinetobacter, D_6__uncultured bacterium	1	0	0	0	0	0	1	0	0	CAGGCTTAACACATGCAAGTCGAGCGGGGAAGGGTAGCTTGCTACCTAACCTAGCGGCGGACGGGTGAGTAATGCTTAGGAATCTGCCTATTAGTGGGGGACAACATTCCGAAAGGAATGCTAATACCGCATACGCCCTACGGGGGAAAG
AY796034.1.1497	D_0__Bacteria, D_1__Proteobacteria, D_2__Gammaproteobacteria, D_3__Pseudomonadales, D_4__Moraxellaceae, D_5__Acinetobacter, Ambiguous_taxa	13	0	3	0	2	0	7	0	1	CAGGCTTAACACATGCAAGTCGAGCGGGCGAGGTTGCTTCGGTAACTGAGCTAGCGGCGGACGGGTGAGTAAAGCTTAGGAATCTGCCTATTAGTGGGGGACAACATTTCGAAAGGGATGCTAATACCGCATACGTCCTACGGGAGAAAG
DQ026520.1.1501	D_0__Bacteria, D_1__Proteobacteria, D_2__Gammaproteobacteria, D_3__Pseudomonadales, D_4__Pseudomonadaceae, D_5__Pseudomonas, D_6__Pseudomonas putida	2	0	0	0	0	0	0	1	1	CAGGCCTAACACATGCAAGTCGAGCGGATGAGGAGAGCTTGCTCTTCGATTCAGCGGCGGACGGGTGAGTAATGCCTAGGAATCTGCCTGGTAGTGGGGGACAACGTTTCGAAAGGGACGCTAATACCGCATACGTCCTACGGGAGAAAG
EU560753.1.1498	D_0__Bacteria, D_1__Proteobacteria, D_2__Gammaproteobacteria, D_3__Enterobacteriales, D_4__Enterobacteriaceae, D_5__Citrobacter, D_6__uncultured bacterium	1	0	0	0	0	0	0	0	1	CAGGCCTAACACATGCAAGTCGAACGGTAGCACAGAGAGCTTGCTCTCGGGTGACGAGTGGCGGACGGGTGAGTAATGTCTGGGGAACTGCCTGATGGAGGGGGATAACTACTGGAAGCGGTAGCTAATACCGCATAACGTCGCAAGACCA
FN794244.1.1497	D_0__Bacteria, D_1__Proteobacteria, D_2__Gammaproteobacteria, D_3__Pseudomonadales, D_4__Pseudomonadaceae, D_5__Pseudomonas, D_6__uncultured bacterium	1	0	0	0	0	0	0	0	1	CAGGCCTAACACATGCAAGTCGAGCGGATGAGTGGAGCTTGCTCCATGATTCAGCGGCGGACGGGTGAGTAATGCCTAGGAATCTGCCTGGTAGTGGGGGACAACGTTTCGAAAGGAACGCTAATACCCCATACGTCCTACGGGAGAAAGT
GQ360030.1.1497	D_0__Bacteria, D_1__Proteobacteria, D_2__Gammaproteobacteria, D_3__Aeromonadales, D_4__Aeromonadaceae, D_5__Aeromonas, D_6__uncultured bacterium	80	8	17	7	5	2	12	10	19	GCAGGCCTAACACATGCAAGTCGAGTGGCAGCGGGAAAGTAGCTTGCTACTTTTGCCGGCGAGCGGCGGACGGGTGAGTAATGCCTGGGGATCTGCCCAGTCGAGGGGGATAACTACTGGAAACGGTAGCTAATACCGCATACGCCCTACGGG
HQ143321.1.1500	D_0__Bacteria, D_1__Proteobacteria, D_2__Gammaproteobacteria, D_3__Pseudomonadales, D_4__Pseudomonadaceae, D_5__Pseudomonas, D_6__uncultured bacterium	11	1	1	3	4	1	0	1	0	CAGGCCTAACACATGCAAGTCGAGCGGATGACGGGAGCTTGCTCCTGGATTCAGCGGCGGACGGGTGAGTAATGCCTAGGAATCTGCCTGGTAGTGGGGGACAACGTTTCGAAAGGAACGCTAATACCGCATACGTCCTACGGGAGAAAGC
KX177766.1.1497	D_0__Bacteria, D_1__Proteobacteria, D_2__Gammaproteobacteria, D_3__Alteromonadales, D_4__Alteromonadaceae, D_5__Alteromonas, Ambiguous_taxa	8	0	0	0	3	0	0	0	5	CAGGCCTAACACATGCAAGTCGAACGGTAGCAGGAAGTGCTTGCACTTCGCTGACGAGTGGCGGACGGGTGAGTAATGCTTGGGAACTTGCCTTTGCGAGGGGGATAACAGTTGGAAACGACTGCTAATACCGCATAATGTCTACGGACCA
EF509261.1.1496	D_0__Bacteria, D_1__Proteobacteria, D_2__Gammaproteobacteria, D_3__Pseudomonadales, D_4__Pseudomonadaceae, D_5__Pseudomonas, D_6__uncultured bacterium	1	0	0	0	0	1	0	0	0	CAGGCCTAACACATGCAAGTCGAGCGGATGAAGGGAGCTTGCTCCTGGATTCAGCGGCGGACGGGTGAGTAATGCCTAGGAGTCTGCCTGGTAGTGGGGGATAACGTCCGGAAACGGGCGCTAATACCGCATACGTCCTGAGGGAGAAAG
GQ984334.1.1496	D_0__Bacteria, D_1__Proteobacteria, D_2__Gammaproteobacteria, D_3__Alteromonadales, D_4__Alteromonadaceae, D_5__Alteromonas, D_6__uncultured gamma proteobacterium	152	28	22	26	50	3	0	4	19	CAGGCCTAACACATGCAAGTCGAGCGGATGACGGGAGCTTGCTCCTTGATTCAGCGGCGGACGGGTGAGTAATGCCTAGGAATCTGCCTGGTAGTGGGGGGCAACGTTTCGAAAGGAACGCTAATACCGCATACGTCCTACGGGAGAAAGC
HQ697748.1.1496	D_0__Bacteria, D_1__Proteobacteria, D_2__Gammaproteobacteria, D_3__Cellvibrionales, D_4__Cellvibrionaceae, D_5__uncultured, D_6__uncultured bacterium	5	1	0	1	0	0	2	1	0	CAGGCCTAACACATGCAAGTCGAGCGCGAAAGGGTTTCGGCCTGAGTAGAGCGGCGAACGGGTGAGTAACGCGTGGGAATCTGCCTGGTAATGGGGGACAACATCTCGAAAGGGATGCTAATACCGCATACGCCCTAAGGGGGAAAGTGGG
JX222212.1.1496	D_0__Bacteria, D_1__Proteobacteria, D_2__Gammaproteobacteria, D_3__Betaproteobacteriales, D_4__Rhodocyclaceae, D_5__Azospira, D_6__uncultured bacterium	10	0	0	6	3	0	1	0	0	CAGGCCTAACACATGCAAGTCGAGCGGATGAGTGGAGCTTGCTCCATGATTCAGCGGCGGACGGGGGAGTAATGCCTAGGAATCTGCCTGGTAGTGGGGGACAACGTTTCGAAAGGAACGCTAATACCGCATACGTCCTACGGGAGAAAGT
KT276388.1.1496	D_0__Bacteria, D_1__Proteobacteria, D_2__Gammaproteobacteria, D_3__Alteromonadales, D_4__Pseudoalteromonadaceae, D_5__Pseudoalteromonas, D_6__Pseudoalteromonas sp. SW0106-04	1	1	0	0	0	0	0	0	0	CAGGCCTAACACATGCAAGTCGAGCGGAAACGAAGAGGTGCTTGCACCTCTGGCGTCGAGCGGCGGACGGGTGAGTAATGCTTGGGAACATGCCTTGAGGTGGGGGACAACCGTTGGAAACGACGGCTAATACCGCATAATCTCTACGGAG
KX507897.1.1496	D_0__Bacteria, D_1__Proteobacteria, D_2__Gammaproteobacteria, D_3__Betaproteobacteriales, D_4__Burkholderiaceae, D_5__Massilia, Ambiguous_taxa	1	0	0	0	1	0	0	0	0	GCATGCTTTACACATGCAAGTCGAACGGTAACAGGGAGCTTGCTCCGCTGACGAGTGGCGAACGGGTGAGTAATATATCGGAACGTACCCAAGAGTGGGGGATAACGTAGCGAAAGTTACGCTAATACCGCATACGATCTATGGATGAAAGC
HM779105.1.1495	D_0__Bacteria, D_1__Proteobacteria, D_2__Gammaproteobacteria, D_3__Aeromonadales, D_4__Aeromonadaceae, D_5__Aeromonas, Ambiguous_taxa	2	0	1	0	0	0	0	0	1	GCAGGCCTAACACATGCAAGTCGAGCGGCATCGGGAAAGTAGCTTGCTACTTTTGCCGGCGAGCGGCGGACGGGTGAGTAATGCCTGGGGATCTGCCCAGTCGAGGGGGATAACTACTGGAAACGGTAGCTAATACCGCATACGCCCTACGGG
HQ116523.1.1495	D_0__Bacteria, D_1__Proteobacteria, D_2__Gammaproteobacteria, D_3__Pseudomonadales, D_4__Pseudomonadaceae, D_5__Pseudomonas, D_6__Pseudomonas sp. JT-1	4	0	0	0	4	0	0	0	0	CAGGCCTAACACATGCAAGTCGAGCGGATGACGGGAGCTTGCTCCTTGATTCAGCGGCGGACGGGTGAGTAATGCCTAGGAATCTGCCTGGTAGTGGGGGACAACGTTTCGAAATGAACGCTAGTACCGCATACGTCCTACGGGAGAAAGC
JQ579692.1.1494	D_0__Bacteria, D_1__Proteobacteria, D_2__Gammaproteobacteria, D_3__Oceanospirillales, D_4__Oleiphilaceae, D_5__Oleiphilus, D_6__uncultured gamma proteobacterium	1	0	0	0	1	0	0	0	0	AGGCTTAACACATGCAAGTCGAGCGGTAACAGAGAATAGCTTGCTATTCTGCTGACGAGCGGCGGACGGGTGAGTAACGCGTAGGAAACTGCCTAGTAGTGGGGGATAGCCCAGAGAAATTTGGATTAATACCGCATACGCCCTACGGGG
JX458465.1.1497	D_0__Bacteria, D_1__Proteobacteria, D_2__Gammaproteobacteria, D_3__Pseudomonadales, D_4__Moraxellaceae, D_5__Perlucidibaca, Ambiguous_taxa	24	0	10	1	0	13	0	0	0	CAGGCTTAACACATGCAAGTCGAGCGGGGACTTCGGTCCTAGCGGCGAACGGGTGAGGAATGCTTGGGAATCTGCCCAGTAGTGGGGGATAACGTTTCGAAAGGAACGCTAATACCGCATACGTCCTACGGGAGAAAGGGGGGGATCTTCG
KU515208.1.1494	D_0__Bacteria, D_1__Proteobacteria, D_2__Gammaproteobacteria, D_3__Betaproteobacteriales, D_4__Burkholderiaceae, D_5__Duganella, D_6__uncultured bacterium	1	0	0	0	0	1	0	0	0	AGGCCTAACACATGCAAGTCGAACGGCAGCGCGGGGCAACCTGGCGGCGAGTGGCGAACGGGTGAGTAATATATCGGAACGTACCCAAGAGTGGGGGATAACGTAGCGAAAGTTACGCTAATACCGCATACGATCTAAGGATGAAAGTGG
AB508856.1.1493	D_0__Bacteria, D_1__Proteobacteria, D_2__Gammaproteobacteria, D_3__Pseudomonadales, D_4__Pseudomonadaceae, D_5__Pseudomonas, Ambiguous_taxa	8	3	0	0	3	0	0	1	1	GCAGGCCTAACACATGCAAGTCGAGCGGATGACGGGAGCTTGCTCCTTGTATTCAGCGGCGGACGGGTGAGTAATGCCTAGGAATCTGCCTGGTAGTGGGGGACAACGTTTCGAAAGGAACGCTAATACCGCATACGTCCTACGGGAGAAAGC
EU735686.1.1493	D_0__Bacteria, D_1__Proteobacteria, D_2__Gammaproteobacteria, D_3__Oceanospirillales, D_4__Halomonadaceae, Ambiguous_taxa, Ambiguous_taxa	3	0	1	0	0	1	1	0	0	CAGGCCTAACACATGCAAGTCGAGCGGCAGCAGGCCCTTCGGGGTGCTGGCGAGCGGCGGACGGGTGAGTAACGCATGGGAACTTACCCAGTAGTGGGGGATAGCCCGGGGAAACCCGGATTAATACCGCATACGCCCTGAGGGGGAAAGC
JQ323140.1.1493	D_0__Bacteria, D_1__Proteobacteria, D_2__Gammaproteobacteria, D_3__Pseudomonadales, D_4__Moraxellaceae, D_5__Acinetobacter, D_6__uncultured Acinetobacter sp.	42	0	0	0	0	0	30	12	0	CAGGCTTAACACATGCAAGTCGAGCGGGGAGATGTAGCTTGCTACATTTCCTAGCGGCGGACGGGTGAGTAATGCTTAGGAATCTGCCTATTAGTGGGGGACAACATTCCGAAAGGAATGCTAATACCGCATACGCCCTACGGGGGAAAG
DQ984579.1.1492	D_0__Bacteria, D_1__Proteobacteria, D_2__Gammaproteobacteria, D_3__Xanthomonadales, D_4__Xanthomonadaceae, D_5__Stenotrophomonas, D_6__uncultured bacterium	3	2	0	1	0	0	0	0	0	AGGCCTAACACATGCAAGTCGAACGGCAGCACAGGAGAGCTTGCTCTCTGGGTGGCGAGTGGCGGACGGGTGAGGAATACATCGGAATCTACCTTCTCGTGGGGGATAACGTAGGGAAACTTACGCTAATACCGCATACGACCTTCGGGT
JN082552.1.1507	D_0__Bacteria, D_1__Proteobacteria, D_2__Gammaproteobacteria, D_3__Pseudomonadales, D_4__Moraxellaceae, D_5__Acinetobacter, D_6__uncultured Acinetobacter sp.	15	0	0	0	15	0	0	0	0	CAGGCCTAACACATGCAAGTCGAACGGACCCTTCGGGGTTAGTGGCGGACGGGTGAGTAACACGTGGGAACGTGCCTTTAGGTTCGGAATAGCTCCTGGAAACGGGTGGTAATGCCGAATGTGCCCTTCGGGGGAAAGATTTATCGCCTTT
EU560851.1.1491	D_0__Bacteria, D_1__Proteobacteria, D_2__Gammaproteobacteria, D_3__Pseudomonadales, D_4__Moraxellaceae, D_5__Acinetobacter, D_6__uncultured bacterium	1	0	0	1	0	0	0	0	0	CAGGCCTAACACATGCAAGTCGAGCGGATGAGAAGAGCTTGCTCTTCGATTCAGCGGCGGACGGGTGAGTAATGTCTAGGAGTCTGCCTGGTAGTGGGGGACAACGTTTCGAAAGGAACGCTAATACCGCATACGTCCTACGGGAGAAAGC
FJ911604.1.1491	D_0__Bacteria, D_1__Proteobacteria, D_2__Gammaproteobacteria, D_3__Pseudomonadales, D_4__Pseudomonadaceae, D_5__Pseudomonas, Ambiguous_taxa	33022	5758	4392	5518	11177	703	44	2043	3387	GCAGGCCTAACACATGCAAGTCGAGCGGATGACGGGAGCTTGCTCCTTGATTCAGCGGCGGACGGGTGAGTAATGCCTAGGAATCTGCCTGGTAGTGGGGGACAACGTTTCGAAAGGAACGCTAATACCGCATACGTCCTACGGGAGAAAGTG
GQ415382.1.1491	D_0__Bacteria, D_1__Proteobacteria, D_2__Gammaproteobacteria, D_3__Pseudomonadales, D_4__Pseudomonadaceae, D_5__Pseudomonas, D_6__uncultured bacterium	23	3	9	6	2	2	0	1	0	CAGGCCTAACACATGCAAGTCGAGCGGATGAGTGGAGCTTGCTCCATGATTCAGCGGCGGACGGGTGAGTAATGCCTAGGAATCTGCCTGGTAGTGGGGGACAACGTTTCGAAAGGAGCGCTAATACCGCATACGTCCTACGGGAGAAAGT
GQ926880.1.1491	D_0__Bacteria, D_1__Proteobacteria, D_2__Gammaproteobacteria, D_3__Pseudomonadales, D_4__Pseudomonadaceae, D_5__Pseudomonas, D_6__Pseudomonas sp. ECO 008	153	30	23	20	55	0	0	9	16	GCAGGCCTAACACATGCAAGTCGAGCGGATGACGGGAGCTTGCTCCTTGATTCAGCGGCGGACGGGTGAGTAATGCCTAGGAATCTGCCTGGTAGTGGGGGACAACGTTTCGAAAGGAGCGCTAATACCGCATACGTCCTACGGGAGAAAGC
Z76670.1.1491	D_0__Bacteria, D_1__Proteobacteria, D_2__Gammaproteobacteria, D_3__Pseudomonadales, D_4__Pseudomonadaceae, D_5__Pseudomonas, D_6__Pseudomonas tolaasii	2	0	1	0	1	0	0	0	0	CAGGCCTAACACATCCAAGTCGAGCGGTAGAGAGAAGCTTGCTTCTCTTGAGAGCGGCGGACGGGTGAGTAATGCCTAGGAATCTGCCTGGTAGTGGGGGATAACGTCCGGAAACGGACGCTAATACCGCATACGTCCTACGGGAGAAAG
HM779445.1.1490	D_0__Bacteria, D_1__Proteobacteria, D_2__Gammaproteobacteria, D_3__Aeromonadales, D_4__Aeromonadaceae, D_5__Aeromonas, D_6__uncultured bacterium	46	2	7	7	5	2	4	6	13	GCAGGCCTAACACATGCAAGTCGAGCGGCAGCGGGAAAGTAGCTTGCTACTTTTGCCGGCGAGCGGCGGACGGGTGAGTAATGCCTGGGGATCTGCCCAGTCGAGGAGGATAACTACTGGAAACGGTAGCTAATACCGCATACGCCCTACGG
AB330402.1.1492	D_0__Bacteria, D_1__Proteobacteria, D_2__Gammaproteobacteria, D_3__Pseudomonadales, D_4__Pseudomonadaceae, D_5__Pseudomonas, Ambiguous_taxa	5	1	0	1	1	0	0	0	2	CAGGCCTAACACATGCAAGTCGAGCGGATGACGGGAGCTTGCTCTCTGATTCAGCGGCGGACGGGTGAGTAATGCCTAGGAATCTGCCTGGTAGTGGGGGACAACGTCTCGAAAGGGACGCTAATACCGCATACGTCCTACGGGAGAAAG
GQ284461.1.1489	D_0__Bacteria, D_1__Proteobacteria, D_2__Gammaproteobacteria, D_3__Pseudomonadales, D_4__Pseudomonadaceae, D_5__Pseudomonas, Ambiguous_taxa	1	0	1	0	0	0	0	0	0	CAGGCCTAACACATGCAAGTCGAGCGGATGAATGGAGCTTGCTCCATGATTCAGCGGCGGACGGGTGAGTAATGCCTAGGAATCTGCCTGGTAGTGGGGGACAACGTTTCGAAAGGAACGCTAATACCGCATACGTCCTACGGGAGAAAG
HM779657.1.1488	D_0__Bacteria, D_1__Fusobacteria, D_2__Fusobacteriia, D_3__Fusobacteriales, D_4__Fusobacteriaceae, D_5__Cetobacterium, D_6__uncultured bacterium	1	0	0	0	0	1	0	0	0	CAGAATGCTTAACACATGCAAGTCGATTCGATTTACCTTCGGGTATTGAGGATGGCGGACGGGTGAGTAACGCGTAAGGAACTTGCCTCTTGGACTGGGACAACTGTTGGAAACGACAGCTAATACCGGATATTATGAGATTCTCGCATGGGAAA
KJ461512.1.1488	D_0__Bacteria, D_1__Proteobacteria, D_2__Gammaproteobacteria, D_3__Competibacterales, D_4__Competibacteraceae, D_5__Candidatus Competibacter, D_6__uncultured bacterium	1	0	0	0	0	0	0	0	1	CATGCCTAACACATGCAAGTCGAACGGGGGCAGCGATGCTCTAGTGGCGGACGGGTGAGGAATGCGTAGGAATCGGCCCACGAGTGGGGGACAACCTGGGGAAACTCAGGCTAATACCGCATGAGCTCGGGAGAGGAAAGCGGGGGATCTT
EF199996.1.1503	D_0__Bacteria, D_1__Proteobacteria, D_2__Gammaproteobacteria, D_3__Pseudomonadales, D_4__Pseudomonadaceae, D_5__Pseudomonas, D_6__Pseudomonas alcaligenes	5	1	3	0	1	0	0	0	0	CAGGCCTAACACATGCAAGTCGAGCGGATGAGTGGAGCTTGCTCCATGATTCAGCGGCGGACGGGTGAGTAATGCCTAGGAATCTGCCTGGTAGTGGGGGACAACGTTTCGAAAGGAACGCTAATACCGCATACGTCTACGGGAGAAAGC
FJ838784.1.1489	D_0__Bacteria, D_1__Proteobacteria, D_2__Gammaproteobacteria, D_3__Xanthomonadales, D_4__Xanthomonadaceae, D_5__Pseudoxanthomonas, D_6__Pseudoxanthomonas icgebensis	8	1	0	3	4	0	0	0	0	AGGCCTAACACATGCAAGTCGAACGGCAGCACAGGAGAGCTTGCTCTCTGGGTGGCGAGTGGCGGACGGGTGAGGAATACATCGGAATCTACCTTTTCGTGGGGGATAACGTAGGGAAACTTACGCTAATACCGCATACGTCCTAAGGGA
FJ193647.1.1485	D_0__Bacteria, D_1__Proteobacteria, D_2__Gammaproteobacteria, D_3__Xanthomonadales, D_4__Xanthomonadaceae, D_5__Stenotrophomonas, D_6__uncultured Stenotrophomonas sp.	1	0	0	1	0	0	0	0	0	AGGCCTAACATATGCAAGTCGAACGGCAGCACAGAGGAGCTTGCTCCTTGGGTGGCGAGTGGCGGACGGGTGAGGAATACATCGGAATCTACTCTGTCGTGGGGGATAACGTAGGGAAACTTACGCTAATACCGCATACGACCTACGGGT
FN547417.1.1487	D_0__Bacteria, D_1__Bacteroidetes, D_2__Bacteroidia, D_3__Cytophagales, D_4__Spirosomaceae, D_5__Flectobacillus, Ambiguous_taxa	5672	310	513	866	409	1813	1718	11	32	GCAGGCCTAATACATGCAAGTCGAACGGTGTAGCAATACACAGTGGCGCACGGGTGCGTAACACGTATGCAACCTACCTATCATTGGGGGATAGCCTTTGGAAACGGAGATTAATACCGCATAAGACAGTAACATGGCATCATGTAGCTGTTA
AY444974.1.1484	D_0__Bacteria, D_1__Proteobacteria, D_2__Gammaproteobacteria, D_3__Pseudomonadales, D_4__Pseudomonadaceae, D_5__Pseudomonas, D_6__uncultured bacterium	169	38	39	26	40	6	1	7	12	CAGGCCTAACACATGCAAGTCGAGCGGATGAGAGGAGCTTGCTCCTTGATTCAGCGGCGGACGGGTGAGTAATGCCTAGGAATCTGCCTGGTAGTGGGGGACAACGTTTCGAAAGGAACGCTAATACCGCATACGTCCTACGGGAGAAAGC
DQ814843.1.1484	D_0__Bacteria, D_1__Proteobacteria, D_2__Gammaproteobacteria, D_3__Aeromonadales, D_4__Aeromonadaceae, D_5__Aeromonas, D_6__uncultured bacterium	23	0	3	5	4	5	1	3	2	CAGGCCTAACACATGCAAGTCGAGCGTCAGCGGGAAAGTAGCTTGCTACTTTTGCCGGCGAGCGGCGGACGGGTGAGTAATGCCTGGGGATCTGCCCAGTCGAGGGGGATAACTACTGGAAACGGTAGCTAATACCGCATACGCCCTACGGG
JX485752.1.1493	D_0__Bacteria, D_1__Proteobacteria, D_2__Alphaproteobacteria, D_3__Sphingomonadales, D_4__Sphingomonadaceae, D_5__Sphingomonas, D_6__Sphingomonas sp. SMrs27	1668	0	0	0	2	1	1	617	1047	GCATGCCTAACACATGCAAGTCGAACGAAGGCTTCGGCCTTAGTGGCGCACGGGTGCGTAACGCGTGGGAATCTGCCCTCAGGTTCGGAATAACAGCGAGAAATTGCTGCTAATACCGGATGATATCGCGAGATCAAAGATTTATCGCCTGAG
KJ524118.1.1497	D_0__Bacteria, D_1__Proteobacteria, D_2__Gammaproteobacteria, D_3__Pseudomonadales, D_4__Pseudomonadaceae, D_5__Pseudomonas, D_6__Pseudomonas sp. 23BB	21	7	4	1	6	1	0	1	1	GATGACGGGAGCTTGCTCCTTGATTCAGCGGCGGACGGGTGAGTAATGCCTAGGAATCTGCCTGGTAGTGGGGGACAACGTTTCGAAAGGAACGCTAATACCGCATACGTCCTACGGGAGAAAGC
EU214610.1.1483	D_0__Bacteria, D_1__Proteobacteria, D_2__Gammaproteobacteria, D_3__Betaproteobacteriales, D_4__Burkholderiaceae, D_5__Achromobacter, D_6__Achromobacter xylosoxidans subsp. xylosoxidans	3	0	2	0	0	0	0	1	0	CAGGCCTAACACATGCAAGTCGAACGGCAGCACAGGAGAGCTTGCTCTCTGGGTGGCGAGTGGCGGACGGGTGAGGAATACATCGGAATCTACTTTTTCGTGGGGGATAACGTAGGGAAACTTACGCTAATACCGCATACGACCTACGGGT
HM778351.1.1483	D_0__Bacteria, D_1__Proteobacteria, D_2__Gammaproteobacteria, D_3__Aeromonadales, D_4__Aeromonadaceae, D_5__Aeromonas, D_6__uncultured bacterium	135	9	16	16	16	6	20	23	29	CAGGCCTAACACATGCAAGTCGGGCGGCAGCGGGAAAGTAGCTTGCTACTTTTGCCGGCGAGCGGCGGACGGGTGAGTAATGCCTGGGGATCTGCCCAGTCGAGGGGGATAACTACTGGAAACGGTAGCTAATACCGCATACGCCCTACGGG
DQ817177.1.1482	D_0__Bacteria, D_1__Proteobacteria, D_2__Gammaproteobacteria, D_3__Aeromonadales, D_4__Aeromonadaceae, D_5__Aeromonas, D_6__uncultured bacterium	56	4	9	7	7	3	3	10	13	CAGGCCTAACACATGCAAGTCGAGCGGCAGCGGGAAAGTAGCTTGCTACTTTTGCCGGCGAGCGGCGGACGGGTGAGTAATGCCTGGGGATCTGCCTAGTCGAGGGGGATAACTACTGGAAACGGTAGCTAATACCGCATACGCCCTACGGG
KJ460990.1.1509	D_0__Bacteria, D_1__Proteobacteria, D_2__Alphaproteobacteria, D_3__Rhizobiales, D_4__Rhizobiaceae, D_5__Allorhizobium-Neorhizobium-Pararhizobium-Rhizobium, D_6__Rhizobium sp. MDdiazo375	11	7	0	0	4	0	0	0	0	CAGGCTTAACACATGCAAGTCGAACGCCCCGCAAGGGGAGTGGCAGACGGGTGAGTAACGCGTGGGAACATACCCTTTCCTGCGGAATAGCTCCGGGAAACTGGAATTAATACCGCATACGCCCTACGGGGGAAAGATTTATCGGGGAAGG
LC144547.1.1479	D_0__Bacteria, D_1__Proteobacteria, D_2__Gammaproteobacteria, D_3__Pseudomonadales, D_4__Pseudomonadaceae, D_5__Pseudomonas, D_6__Pseudomonas aeruginosa	13	0	0	0	0	12	0	0	1	CAGGCCTAACACATGCAAGTCGAGCGGATGAAGGGAGCTTGCTCCTGGATTCAGCGGCGGACGGGTGAGTAATGCCTAGGAATCTGCCTGGTAGTGGGGGATAACGTCCGGAAACGGGCGCTAATACCGCATACGTCCTGAGGGAGAAAGTA
AAQJ02000001.641042.642519	D_0__Bacteria, D_1__Proteobacteria, D_2__Gammaproteobacteria, D_3__Diplorickettsiales, D_4__Diplorickettsiaceae, D_5__Rickettsiella, Ambiguous_taxa	3	0	0	0	0	0	0	3	0	CATGCCTAACACATGCAAGTCGAACGGCAGCACAGTAAAGATTTCGGTCTTTATGGGTGGCGAGTGGCGGACGGGTGAGTAACGCGTAGGAATCTATCTTGGAGAATAGGATAACCCGAGGAAACTCGGGCTAATACTGTATGAAGTCGAG
HM438272.1.1490	D_0__Bacteria, D_1__Proteobacteria, D_2__Gammaproteobacteria, D_3__Betaproteobacteriales, D_4__Burkholderiaceae, D_5__Delftia, Ambiguous_taxa	104	16	48	21	6	1	0	0	12	GCCTAACACATGCAAGTCGAACGGTAACAGGTCTTCGGACGCTGACGAGTGGCGAACGGGTGAGTAATACATCGGAACGTGCCCAGTCGTGGGGGATAACTACTCGAAAGAGTAGCTAATACCGCATACGATCTGAGGATGAAAGCGG
GQ263702.1.1477	D_0__Bacteria, D_1__Proteobacteria, D_2__Gammaproteobacteria, D_3__Pseudomonadales, D_4__Pseudomonadaceae, D_5__Pseudomonas, Ambiguous_taxa	1	0	0	1	0	0	0	0	0	CAGGCCTAACACATGCAAGTCGAGCGGATGAAGGGAGCTTGCTTCCTGATTCAGCGGCGGACGGGTGAGTAATGCCTAGGAATCTGCCTGGTAGTGGGGGACAACGTCTCGAAAGGGACGCTAATACCGCATACGTCCTACGGGAGAAAG
AY014826.1.1476	D_0__Bacteria, D_1__Proteobacteria, D_2__Gammaproteobacteria, D_3__Pseudomonadales, D_4__Pseudomonadaceae, D_5__Pseudomonas, D_6__Pseudomonas sp. NZ112	8	2	0	1	0	5	0	0	0	CAGGCCTAACACATGCAAGTCGAGCGGATGAGAAGAGCTTGCTCTTTGATTCAGCGGCGGACGGGTGAGTAATACCTAGGAATCTGCCTGGTAGTGGGGGACAACGTTTCGAAAGGAACGCTAATACCGCATACGTCCTACGGGAGAAAG
HM778332.1.1475	D_0__Bacteria, D_1__Proteobacteria, D_2__Gammaproteobacteria, D_3__Alteromonadales, D_4__Shewanellaceae, D_5__Shewanella, D_6__uncultured bacterium	100	9	14	13	9	7	4	25	19	GCAGGCCTAACACATGCAAGTCGAGCGGCAGCGGGAAAGTAGCTTGCTACTTTTGCCGGCGAGCGGCGGACGGGTGAGTAATGCCTGGGGATCTGCCCAGTCGAGGGGGATAACTACTGGAAACGGTAGCTAATGCCGCATACGCCCTACGGG
HM779043.1.1475	D_0__Bacteria, D_1__Proteobacteria, D_2__Gammaproteobacteria, D_3__Aeromonadales, D_4__Aeromonadaceae, D_5__Aeromonas, D_6__uncultured bacterium	5	0	2	0	0	0	0	2	1	CAGGCCTAACACATGCAAGTCGAGCGGCAGCGGGAAAGTAGCTTGCTACTTTTGCCGGCGAGCGGCGGACGGGTGAGTAATGCCTGGGGATCTGCCCGATAGAGGGGGATAACTACGGGAAACTGTAGCTAATACCGCATAACGTCTACGG
KY882068.1.1475	D_0__Bacteria, D_1__Proteobacteria, D_2__Gammaproteobacteria, D_3__Xanthomonadales, D_4__Xanthomonadaceae, D_5__Xanthomonas, Ambiguous_taxa	1	0	0	0	1	0	0	0	0	CAGGCCTAACACATGCAAGTCGAACGGCAGCACAGTAAGAGCTTGCTCTTACGGGTGGCGAGTGGCGGACGGGTGAGGAATACATCGGAATCTACCTTTTCGTGGGGGATAACGTAGGGAAACTTACGCTAATACCGCATACGACCTTAGGG
HM779469.1.1474	D_0__Bacteria, D_1__Proteobacteria, D_2__Gammaproteobacteria, D_3__Aeromonadales, D_4__Aeromonadaceae, D_5__Aeromonas, D_6__uncultured bacterium	108	14	23	13	11	7	13	10	17	GCAGGCCTAACACATGCAAGTCGAGCGGCAGTGGGAAAGTAGCTTGCTACTTTTGCCGGCGAGCGGCGGACGGGTGAGTAATGCCTGGGGATCTGCCCAGTCGAGGGGGATAACTACTGGAAACGGTAGCTAATACCGCATACGCCCTACGGG
AF041446.1.1481	D_0__Bacteria, D_1__Proteobacteria, D_2__Alphaproteobacteria, D_3__Rhizobiales, D_4__Xanthobacteraceae, D_5__Afipia, Ambiguous_taxa	1	0	0	0	0	0	1	0	0	CAGGCTTAACACATGCAAGTCGAGCGGGCGTAGCAATACGTCAGCGGCAGACGGGTGAGTAACACGTGGGAACGTACCTTTTGGTTCGGAACAACACAGGGAAACTTGTGCTAATACCGGATAAGCCCTTACGGGGAAAGATTTATCGCC
HM778417.1.1473	D_0__Bacteria, D_1__Proteobacteria, D_2__Gammaproteobacteria, D_3__Aeromonadales, D_4__Aeromonadaceae, D_5__Aeromonas, D_6__uncultured bacterium	2	0	0	0	0	0	0	1	1	CAGGCCTAACACATGCAAGTCGAGCGGTAACACAGAGGAGTTTGCTCCTTGGGTGACGAGCGGCGGACGGGTGAGTAATGCCTGGGGATCTGCCCGATAGAGGGGGATAACTACGGGAAACTGTAGCTAATACCGCATAATGTCTACGGA
JX997975.1.1473	D_0__Bacteria, D_1__Proteobacteria, D_2__Gammaproteobacteria, D_3__Xanthomonadales, D_4__Xanthomonadaceae, Ambiguous_taxa, Ambiguous_taxa	1	0	0	1	0	0	0	0	0	CAGGCCTAACACATGCAAGTCGAACGGCAGCACAGTAAGAGCTTGCTCTTATGGGTGGCGAGTGGCGGACGGGTGAGGAATACATCGGAATCTACTTTTTCGTGGGGGATAACGTAGGGAAACTTACGCTAATACCGCATACGACCTTCGGG
JQ428049.1.1484	D_0__Bacteria, D_1__Proteobacteria, D_2__Gammaproteobacteria, D_3__Betaproteobacteriales, D_4__Burkholderiaceae, D_5__Rubrivivax, D_6__uncultured bacterium	3	0	0	0	0	0	0	3	0	GCCTAACACATGCAAGTCGAACGGTAACGCGGGGCAACCTGGCGACGAGTGGCGAACGGGTGAGTAATGCATCGGAACGTGCCCAGTAGTGGGGGATAGCCCGGCGAAAGCCGGATTAATACCGCATACGACCTACGGGTGAAAGCGGG
DQ816738.1.1471	D_0__Bacteria, D_1__Proteobacteria, D_2__Gammaproteobacteria, D_3__Enterobacteriales, D_4__Enterobacteriaceae, D_5__Plesiomonas, D_6__uncultured bacterium	1	0	0	0	0	0	1	0	0	CAGGCCTAACACATGCCAGTCGAGCGGTAACACAGAGGAGCTTGCTCCTTGGGTGACGAGCGGCGGACGGGTGAGTAATGCCTGGGGATCTGCCCGATAGAGGGGGATAACTACGGGAAACTGTAGCTAATACCGCATAATGTCTACGGA
JX187406.1.1471	D_0__Bacteria, D_1__Proteobacteria, D_2__Gammaproteobacteria, D_3__Betaproteobacteriales, D_4__Burkholderiaceae, D_5__Ralstonia, Ambiguous_taxa	1	0	0	0	0	0	0	1	0	GGCGTCTTACATGACAAGTCGAACGGCAGCATGATCTAGCTTGCTAGATTGATGGCGAGTGGCGAACGGGTGAGTAATACATCGGAACGTGCCCTGTAGTGGGGGATAACTAGTCGAAAGATTAGCTAATACCGCATACGACCTGAGGGT
FJ375447.1.1470	D_0__Bacteria, D_1__Proteobacteria, D_2__Gammaproteobacteria, D_3__Pseudomonadales, D_4__Moraxellaceae, D_5__Acinetobacter, D_6__uncultured bacterium	9	1	1	0	0	7	0	0	0	AGGCTTAACACATGCAAGTCGAGCGGTAGATGAGGTGCTTGCACCTTATCTTAGCGGCGGACGGGTGAGTAATGCTTAGGAATCTGCCATTTAGTGGGGGACAACATTCCGAAAGGAATGCTAATACCGCATACGTCCTACGGGAGAAAGC
FPLM01002239.10.1479	D_0__Bacteria, D_1__Proteobacteria, D_2__Alphaproteobacteria, D_3__Rhizobiales, D_4__Xanthobacteraceae, D_5__Afipia, Ambiguous_taxa	9	0	0	0	0	0	0	0	9	CAGGCTTAACACATGCAAGTCGAACGGGCGTAGCAATACGTCAGTGGCAGACGGGTGAGTAACGCGTGGGAACGTACCTTTTGGTTCGGAACAACACAGGGAAACTTGTGCTAATACCGGATAAGCCCTTACGGGGAAAGATTTATCGCCG
AY328571.1.1476	D_0__Bacteria, D_1__Proteobacteria, D_2__Alphaproteobacteria, D_3__Sphingomonadales, D_4__Sphingomonadaceae, D_5__Sphingobium, Ambiguous_taxa	1	0	0	0	0	1	0	0	0	CATGCCTAATACATGCAAGTCGAACGAGACCTTCGGGTCTAGTGGCGCACGGGTGCGTAACGCGTGGGAATCTGCCCTTGGGTTCGGAATAACTTCGGGAAACTGAAGCTAATACCGGATGATGACGAAAGTCCAAAGATTTATCGCCCAG
HQ453345.1.1469	D_0__Bacteria, D_1__Proteobacteria, D_2__Gammaproteobacteria, D_3__Aeromonadales, D_4__Aeromonadaceae, D_5__Aeromonas, D_6__Aeromonas caviae	92	10	10	13	12	3	13	16	15	CAGGCCTAACACATGCAAGTCGAGCGGCAGCGGGAAAGTAGCTTGCTACTTTTGCCGGCGAGCGGCGGACGGGTGAGTAATGCCTGGGGATCTGCCCAGTCGAGGGGATAACTACTGGAAACGGTAGCTAATACCGCATACGCCCTACGGG
AB004790.1.1468	D_0__Bacteria, D_1__Proteobacteria, D_2__Gammaproteobacteria, D_3__Betaproteobacteriales, D_4__Burkholderiaceae, D_5__Ralstonia, D_6__Ralstonia pickettii	1	0	0	0	0	0	0	1	0	GGCGGCATGCTTACACATGCAAGTCGAACGGCAGCATGATCTAGCTTGCTAGATTGATGGCGAGTGGCGAACGGGTGAGTAATACATCGGAACGTGCCCTGTAGTGGGGGATAACTAGTCGAAAGATTAGCTAATACCGCATACGACCTGAGGGT
BCYW01000045.4055.5522	D_0__Bacteria, D_1__Proteobacteria, D_2__Alphaproteobacteria, D_3__Sphingomonadales, D_4__Sphingomonadaceae, D_5__Sphingomonas, Ambiguous_taxa	1	0	0	0	0	0	0	1	0	CATGCCTAACACATGCAAGTCGAACGAAGGCTTCGGCCTTAGTGGCGCACGGGTGCGTAACGCGTGGGAATCTGCCCTTGGGTTCGGAATAACAGTTAGAAATGACTGCTAATACCGGATGATGTCGTAAGACCAAAGATTTATCGCCCAA
DQ814947.1.1468	D_0__Bacteria, D_1__Proteobacteria, D_2__Gammaproteobacteria, D_3__Aeromonadales, D_4__Aeromonadaceae, D_5__Aeromonas, D_6__uncultured bacterium	33	4	5	6	2	1	5	3	7	GCAGGCCTAACACATGCAAGTCGAGCAGCAGCGGGAAAGTAGCTTGCTACTTTTGCCGGCGAGCGGCGGACGGGTGAGTAATGCCTGGGGATCTGCCCAGTCGAGGGGGATAACTACTGGAAACGGTAGCTAATACCGCATACGCCCTACGGG
EU024398.1.1480	D_0__Bacteria, D_1__Proteobacteria, D_2__Alphaproteobacteria, D_3__Rhizobiales, D_4__Rhizobiaceae, D_5__Aquamicrobium, D_6__uncultured bacterium	709	92	181	266	161	9	0	0	0	CAGGCTTAACACATGCAAGTCGAGCGCCCCGCAAGGGGAGCGGCAGACGGGTGAGTAACGCGTGGGAATCTACCTTTTGCTACGGAATAACTCAGGGAAACTTGTGCTAATACCGTATGTGCCCTTCGGGGGAAAGATTTATCGGCAAAGGA
JF496559.1.1468	D_0__Bacteria, D_1__Proteobacteria, D_2__Gammaproteobacteria, D_3__Aeromonadales, D_4__Aeromonadaceae, D_5__Aeromonas, D_6__Aeromonas veronii	12	1	1	2	2	0	1	2	3	CAGGCCTACACATGCAAGTCGAGCGGCAGCGGGAAAGTAGCTTGCTACTTTTGCCGGCGAGCGGCGGACGGGTGAGTAATGCCTGGGGATCTGCCCAGTCGAGGGGGATAACTACTGGAAACGGTAGCTAATACCGCATACGCCCTACGGGG
JX855289.1.1481	D_0__Bacteria, D_1__Proteobacteria, D_2__Alphaproteobacteria, D_3__Rhizobiales, D_4__Rhizobiaceae, D_5__Brucella, D_6__uncultured Brucella sp.	4	0	0	0	4	0	0	0	0	CAGGCTTAACACATGCAAGTCGAGCGCCCCGCAAGGGGAGCGGCAGACGGGTGAGTAACGCGTGGGAACGTACCTTTTGCTACGGAATAACTCAGGGAAACTTGTGCTAATACCGTATGTGCCCTTCGGGGGAAAGATTTATCGGCAAAGG
KT826313.1.1469	D_0__Bacteria, D_1__Bacteroidetes, D_2__Bacteroidia, D_3__Cytophagales, D_4__Spirosomaceae, D_5__Flectobacillus, Ambiguous_taxa	15	1	0	3	0	8	3	0	0	CAGGCCTAATACATGCAAGTCGAACGGTGTAGCAATACACAGTGGCGCACGGGTGCGTAACACGTATGCAACCTACCTATCATTGGGGGATAGCCTTTGGAAACGGAGATTAATACCGCATAAGACAGTAGCATGGCATCATGTAGCTGTTA
FPLL01003088.12.1478	D_0__Bacteria, D_1__Proteobacteria, D_2__Alphaproteobacteria, D_3__Rhizobiales, D_4__Beijerinckiaceae, D_5__Bosea, Ambiguous_taxa	9	0	9	0	0	0	0	0	0	CAGGCTTAACACATGCAAGTCGAACGGGCACTTCGGTGCTAGTGGCAGACGGGTGAGTAACACGTGGGAACGTACCTTTCGGTTCGGAATAATTCAGGGAAACTTGGACTAATACCGGATACGCCCTTCGGGGGAAAGATTTATCGCCGAT
HM031593.1.1478	D_0__Bacteria, D_1__Proteobacteria, D_2__Alphaproteobacteria, D_3__Sphingomonadales, D_4__Sphingomonadaceae, D_5__Novosphingobium, Ambiguous_taxa	1	0	0	0	0	1	0	0	0	CATGCCTAACACATGCAAGTCGAACGAACCCTTCGGGGTTAGTGGCGCACGGGTGCGTAACGCGTGGGAATCTGCCCTTTGCTTCGGGATAACAGTTAGAAATGACTGCTAATACCGGATGATGTCTTCGGACCAAAGATTTATCGGCAAA
HM778799.1.1467	D_0__Bacteria, D_1__Proteobacteria, D_2__Gammaproteobacteria, D_3__Aeromonadales, D_4__Aeromonadaceae, D_5__Aeromonas, D_6__uncultured bacterium	1	0	0	0	0	1	0	0	0	CAGGCCTAACACATGCAAGTCGAGCGGCAGCACAGAGGAACTTGTTCCTTGGGTGGCGAGCGGCGGACGGGTGAGTAATGCCTAGGAAATTGCCCTGATGTGGGGGATAGCCATTGGAAACGATGGCTAATACCGCATGATGCCTACGGG
HM779078.1.1467	D_0__Bacteria, D_1__Proteobacteria, D_2__Gammaproteobacteria, D_3__Aeromonadales, D_4__Aeromonadaceae, D_5__Aeromonas, D_6__uncultured bacterium	6642	730	1092	795	648	404	835	718	1420	GCAGGCCTAACACATGCAAGTCGAGCGGCAGCGGGAAAGTAGCTTGCTACTTTTGCCGGCGAGCGGCGGACGGGTGAGTAATGCCTGGGGATCTGCCCAGTCGAGGGGGGTAACTACTGGAAACGGTAGCTAATACCGCATACGCCCTACGGG
HQ739518.1.1467	D_0__Bacteria, D_1__Proteobacteria, D_2__Gammaproteobacteria, D_3__Aeromonadales, D_4__Aeromonadaceae, D_5__Aeromonas, D_6__uncultured bacterium	12	2	2	2	2	0	1	1	2	GCAGGCCTAACACATGCAAGTCGAGCGGCAGCGGGAAAGTTGCTTGCTACTTTTGCCGGCGAGCGGCGGACGGGTGAGTAATGCCTGGGGATCTGCCCAGTCGAGGGGGATAACTACTGGAAACGGTAGCTAATACCGCATACGCCCTACGGG
JROW01000217.330.1796	D_0__Bacteria, D_1__Proteobacteria, D_2__Alphaproteobacteria, D_3__Rhizobiales, D_4__Beijerinckiaceae, D_5__Bosea, Ambiguous_taxa	82	5	53	24	0	0	0	0	0	CAGGCTTAACACATGCAAGTCGAACGGGCACTTCGGTGCTAGTGGCAGACGGGTGAGTAACGCGTGGGAACGTGCCTTTCGGTTCGGAATAATCCAGGGAAACTTGGACTAATACCGGATACGCCCTTCGGGGGAAAGATTTATCGCCGAA
KC541237.1.1482	D_0__Bacteria, D_1__Proteobacteria, D_2__Alphaproteobacteria, D_3__Rhizobiales, D_4__Rhizobiaceae, D_5__Phyllobacterium, D_6__uncultured bacterium	1	0	0	0	0	0	0	0	1	CAGGCTTAACACATGCAAGTCGAGCGCCCCGCAAGGGGAGCGGCAGACGGGTGAGTAACGCGTGGGAATCTACCCATCTCTACGGAATAACGCATGGAAACGTGTGCTAATACCGTATACGTCCTTCGGGAGAAAGATTTATCGGAGATGG
CP002781.2668938.2670411	D_0__Bacteria, D_1__Proteobacteria, D_2__Alphaproteobacteria, D_3__Rhizobiales, D_4__Rhizobiaceae, D_5__Ensifer, Ambiguous_taxa	7	0	0	0	0	7	0	0	0	CAGGCTTAACACATGCAAGTCGAGCGCCCCGCAAGGGGAGCGGCAGACGGGTGAGTAACGCGTGGGAATCTACCCTTTTCTACGGAATAACGCAGGGAAACTTGTGCTAATACCGTATGAGCCCTTCGGGGGAAAGATTTATCGGGAAAGG
FPLM01003074.13.1478	D_0__Bacteria, D_1__Proteobacteria, D_2__Alphaproteobacteria, D_3__Rhizobiales, D_4__Beijerinckiaceae, D_5__uncultured, D_6__metagenome	2	0	0	2	0	0	0	0	0	CAGGCCTAACACATGCAAGTCGAACGCCGTAGCAATACGGAGTGGCAGACGGGTGAGTAACACGTGGGAACGTACCTTTCGGTTCGGAATAACTCAGGGAAACTTGAGCTAATACCGGATACGTGCGAGAGCAGAAAGATTTATCGCCGAA
FPLP01001265.11.1476	D_0__Bacteria, D_1__Proteobacteria, D_2__Alphaproteobacteria, D_3__Rhizobiales, D_4__Hyphomicrobiaceae, D_5__Hyphomicrobium, D_6__metagenome	14	0	0	0	0	14	0	0	0	CAGGCCTAACACATGCAAGTCGAACGCCCTAGCAATAGGGAGTGGCAGACGGGTGAGTAACACGTGGGAACCTTCCCTATAGTACGGAATAGCCCAGGGAAACTTGGAGTAATACCGTATACGCCCGAGAGGGGAAAGATTTATCGCTATA
GQ284540.1.1471	D_0__Bacteria, D_1__Proteobacteria, D_2__Gammaproteobacteria, D_3__Pseudomonadales, D_4__Pseudomonadaceae, D_5__Pseudomonas, Ambiguous_taxa	1283	78	167	131	88	0	0	284	535	GCAGGCCTAACACATGCAAGTCGAGCGGATGAAGAGAGCTTGCTCTCTGATTCAGCGGCGGACGGGTGAGTAATGCCTAGGAATCTGCCTGGTAGTGGGGGACAACGTCTCGAAAGGGACGCTAATACCGCATACGTCCTACGGGAGAAAGTG
GQ483460.1.1493	D_0__Bacteria, D_1__Proteobacteria, D_2__Alphaproteobacteria, D_3__Caulobacterales, D_4__Caulobacteraceae, D_5__Caulobacter, Ambiguous_taxa	1	1	0	0	0	0	0	0	0	CAGGCCTAACACATGCAAGTCGAACGGATCCTTCGGGATTAGTGGCGGACGGGTGAGTAACACGTGGGAACGTGCCCTTTGGTTCGGAACAACTCAGGGAAACTTGAGCTAATACCGGATGTGCCCTTCGGGGGAAAGATTTATCGCCATT
AHIR01000060.4310.5774	D_0__Bacteria, D_1__Proteobacteria, D_2__Alphaproteobacteria, D_3__Sphingomonadales, D_4__Sphingomonadaceae, D_5__Sphingomonas, Ambiguous_taxa	3	0	0	0	0	0	0	2	1	CATGCCTAACACATGCAAGTCGAACGAAGGCTTTGGCCTTAGTGGCGCACGGGTGCGTAACGCGTGGGAATCTGCCCTCAGGTTCGGAATAACAGCGAGAAATTGCTGCTAATACCGGATGATATCGCGAGATCAAAGATTTATCGCCTGA
DQ395648.1.1479	D_0__Bacteria, D_1__Proteobacteria, D_2__Alphaproteobacteria, D_3__Sphingomonadales, D_4__Sphingomonadaceae, D_5__Novosphingobium, Ambiguous_taxa	76	0	1	1	8	60	6	0	0	CATGCCTAACACATGCAAGTCGAACGAACCCTTCGGGGTTAGTGGCGCACGGGTGCGTAACGCGTGGGAATCTGCCCTTTGCTTCGGAATAACAGTTAGAAATGACTGCTAATACCGGATGATGTCTTCGGACCAAAGATTTATCGGCAAAG
FPLL01001974.18.1482	D_0__Bacteria, D_1__Proteobacteria, D_2__Alphaproteobacteria, D_3__Rhizobiales, D_4__Rhizobiaceae, D_5__Allorhizobium-Neorhizobium-Pararhizobium-Rhizobium, D_6__metagenome	14	0	0	0	0	14	0	0	0	GCAGGCTTAACACATGCAAGTCGAGCGCCCCGCAAGGGGAGCGGCAGACGGGTGAGTAACGCGTGGGAATCTACCCTTTTCTACGGAATAACGCAGGGAAACTTGTGCTAATACCGTATAAGCCCTTCGGGGGAAAGATTTATCGGGAAAGG
FPLS01015245.10.1474	D_0__Bacteria, D_1__Proteobacteria, D_2__Alphaproteobacteria, D_3__Rhizobiales, D_4__Xanthobacteraceae, D_5__uncultured, Ambiguous_taxa	2	0	0	0	2	0	0	0	0	CAGGCCTAACACATGCAAGTCGAGCGCCCCGCAAGGGGAGCGGCAGACGGGATAGTAACACGTGGGAACGTACCCTTCAGTTCGGAACAACCCAGGGAAACTTGGGCTAATACCGAATACGTCCGTAAGGAGAAAGATTTATCGCTGAAGG
HM237288.1.1465	D_0__Bacteria, D_1__Proteobacteria, D_2__Gammaproteobacteria, D_3__Alteromonadales, D_4__Colwelliaceae, D_5__Thalassotalea, D_6__Thalassotalea agariperforans	5	0	0	0	3	0	0	0	2	CAGGCTTAACACATGCAAGTCGAGCGGTAACAGAGAGAAGCTTGCTTCTCTGCTGACGAGCGGCGGACGGGTGAGTAATGCTTGGGAATATGCCTTAAGGTGGGGGACAACAGTTGGAAACGACTGCTAATACCGCATAATGTCTACGGA
HM778268.1.1465	D_0__Bacteria, D_1__Proteobacteria, D_2__Gammaproteobacteria, D_3__Enterobacteriales, D_4__Enterobacteriaceae, D_5__Plesiomonas, D_6__uncultured bacterium	2	0	0	0	0	0	1	1	0	CAGGCCTAACACATGCAAGTCGAGCGGTAACACAGAGGAGCTTGCTCCTTGGGTGACGAGCGGCGGACGGGTGAGTAATGCCTGGGGATCTGCCCGATGGAGGGGGATAACTACGGGAAACTGTAGCTAATACCGCATAATGTCTACGGA
HQ756240.1.1465	D_0__Bacteria, D_1__Proteobacteria, D_2__Gammaproteobacteria, D_3__Pseudomonadales, D_4__Pseudomonadaceae, D_5__Pseudomonas, D_6__uncultured organism	2	0	1	1	0	0	0	0	0	CAGGCCTAACACATGCAAGTCGAGCGGATGAAAGGAGCTTGCTCCTGGATTCAGCGGCGGACGGGTGAGTAATGCCTAGGAATCTGCCTGGTAGTGGGGGACAACGTTTCGAAAGGAACGCTAATACCGCATACGCCCTACGGGAGAAAG
JX136697.1.1465	D_0__Bacteria, D_1__Proteobacteria, D_2__Gammaproteobacteria, D_3__Aeromonadales, D_4__Aeromonadaceae, D_5__Aeromonas, Ambiguous_taxa	11	3	3	1	1	0	2	0	1	GGGGCCTAAACATGCAAGTCGAGCGGCAGCGGGAAAGTAGCTTGCTACTTTTGCCGGCGAGCGGCGGACGGGTGAGTAATGCCTGGGGATCTGCCCAGTCGAGGGGGATAACTACTGGAAACGGTAGCTAATACCGCATACGCCCTACGGG
FPLP01004005.16.1479	D_0__Bacteria, D_1__Proteobacteria, D_2__Alphaproteobacteria, D_3__Sphingomonadales, D_4__Sphingomonadaceae, D_5__Sandaracinobacter, D_6__metagenome	4	0	0	0	0	0	4	0	0	CATGCCTAACACATGCAAGTCGAACGAGACCTTCGGGTCTAGTGGCGCACGGGTGCGTAACGCGTGGGAATCTGCCCAAAGGTTCGGAATAACTCAGGGAAACTTGAGCTAATACCGGATGATGTCGCAAGACCAAAGATTTATCGCCTTT
BATC01000012.9360.10830	D_0__Bacteria, D_1__Proteobacteria, D_2__Alphaproteobacteria, D_3__Caulobacterales, D_4__Caulobacteraceae, D_5__Brevundimonas, Ambiguous_taxa	10	0	1	3	0	1	3	1	1	CAGGCCTAACACATGCAAGTCGAACGGACCCTTCGGGGTTAGTGGCGGACGGGTGAGTAACACGTGGGAACGTGCCTTTAGGTTCGGAATAAGCCCGGGAAACTGGGTCTAATACCGAATGTGCCCTTCGGGGGAAAGATTTATCGCCTTT
DQ816900.1.1463	D_0__Bacteria, D_1__Proteobacteria, D_2__Gammaproteobacteria, D_3__Aeromonadales, D_4__Aeromonadaceae, D_5__Aeromonas, D_6__uncultured bacterium	105	12	4	12	11	6	17	12	31	GCAGGCCTAACACATGCAAGTCGAGCGGCAGCGGGAAAGTAGCTTGCTACTTTTGCCGGCGAGCGGCGGACGGGTGAGTAATGCCTGGGGATCTGCCCAGTCGAGGGGGGATAACTACTGGAAACGGTAGCTAATACCGCATACGCCCTACGGG
EF520558.1.1463	D_0__Bacteria, D_1__Proteobacteria, D_2__Gammaproteobacteria, D_3__Xanthomonadales, D_4__Xanthomonadaceae, D_5__Stenotrophomonas, D_6__uncultured gamma proteobacterium	1	0	0	1	0	0	0	0	0	CCGGCCTAACACATGCAAGTCGAACGGCAGCACAGGAGAGCTTGCTCTCTGGGTGGCGAGTGGCGGACGGGTGAGGAATACATCGGAATCTACTCTGTCGTGGGGGATAACGTAGGGAAACTTACGCTAATACCGCATACGACCTACGGG
HM011261.1.1463	D_0__Bacteria, D_1__Proteobacteria, D_2__Gammaproteobacteria, D_3__Pseudomonadales, D_4__Pseudomonadaceae, D_5__Pseudomonas, D_6__Pseudomonas putida	6	1	2	0	0	0	0	0	3	GATGACGGGAGCTTGCTCCTTGATTCAGCGGCGGACGGGTGAGTAATGCCTAGGAATCTGCCTGGTAGTGGGGGACAACGTTTCGAAAGGAACGCTAATACCGCATACGTCCTACGGGAGAAAGC
JN033010.1.1463	D_0__Bacteria, D_1__Proteobacteria, D_2__Gammaproteobacteria, D_3__Vibrionales, D_4__Vibrionaceae, D_5__Vibrio, D_6__uncultured bacterium	1	0	0	0	0	1	0	0	0	CAGGCCTAACACATGCAAGTCGAGCGGCAGCACTTAGGAACTTGTTCCTTGGGTGGCGAGCGGCGGACGGGTGAGTAATGCCTGGGAAATTGCCCTGATGTGGGGGATAACCATTGGAAACGATGGCTAATACCGCATGATGCCTACGGGC
KX363699.1.1463	D_0__Bacteria, D_1__Proteobacteria, D_2__Gammaproteobacteria, D_3__Pseudomonadales, D_4__Pseudomonadaceae, D_5__Pseudomonas, D_6__uncultured Pseudomonas sp.	3	0	2	0	1	0	0	0	0	CAGGCCTAACACATGCAAGTCGAGCGGTAGAGAGAAGCTTGCTTCTCTTGAGAGCGGCGGACGGGTGAGTAATGCCTAGGAATCTGCCTGGCAGTGGGGGATAACGTTCGGAAACGGACGCTAATACCGCATACGTCCTACGGGAGAAAG
AUAO01000001.62111.63572	D_0__Bacteria, D_1__Proteobacteria, D_2__Alphaproteobacteria, D_3__Caulobacterales, D_4__Caulobacteraceae, D_5__Brevundimonas, Ambiguous_taxa	54	0	0	0	0	1	0	0	53	CAGGCCTAACACATGCAAGTCGAACGAACTCTTCGGAGTTAGTGGCGGACGGGTGAGTAACACGTGGGAACGTGCCTTTAGGTTCGGAATAACTCAGGGAAACTTGTGCTAATACCGAATGTGCCCTTCGGGGGAAAGATTTATCGCCTTT
HM779007.1.1462	D_0__Bacteria, D_1__Proteobacteria, D_2__Gammaproteobacteria, D_3__Enterobacteriales, D_4__Enterobacteriaceae, D_5__Plesiomonas, D_6__uncultured bacterium	1	0	1	0	0	0	0	0	0	CAGGCCTAACACATGCAAGTCGAGCGGTAACACAGAGGAGCTTGCTCCTTGGGTGACGAGCGGCGGACGGGTGAGTAATGCCTGGGGATCTGTCCGATAGAGGGGGATAACTACGGGAAACTGTAGCTAATACCGCATAACGTCTACGGA
KM076597.1.1461	D_0__Bacteria, D_1__Proteobacteria, D_2__Gammaproteobacteria, D_3__Pseudomonadales, D_4__Pseudomonadaceae, D_5__Pseudomonas, Ambiguous_taxa	11	4	4	1	0	0	0	0	2	CAGGCCTAACACATGCAAGTCGAGCGGATGAGTGGAGCTTGCTCCACGATTCAGCGGCGGACGGGTGAGTAATGCCTAGGAATCTGCCTGGTAGTGGGGGACAACGTTTCGAAAGGAACGCTAATACCGCATACGTCCTACGGGAGAAAGC
CP006375.5417.6901	D_0__Bacteria, D_1__Proteobacteria, D_2__Alphaproteobacteria, D_3__Rhizobiales, D_4__Rhizobiaceae, D_5__Aureimonas, Ambiguous_taxa	9	9	0	0	0	0	0	0	0	CAGGCTTAACACATGCAAGTCGAGCGCCCCGCAAGGGGAGCGGCAGACGGGTGAGTAACGCGTGGGAATCTACCCTGAACTGCGGAATAGCTCCGGGAAACTGGAATTAATACCGCATGTGCCCTGAGGGGCAAAGATTTATCGGTTCAGG
DQ814516.1.1460	D_0__Bacteria, D_1__Proteobacteria, D_2__Gammaproteobacteria, D_3__Aeromonadales, D_4__Aeromonadaceae, D_5__Aeromonas, D_6__uncultured bacterium	2	0	0	0	0	0	0	2	0	CAGGCCTAACACATGCTAGTCGAGCGGCAGCGGGAAAGTAGCTTGCTACTTTTGCCGGCGAGCGGCGGACGGGTGAGTAATGCCTGGGGATCTGCCCAGTCGAGGGGGATAACTACTGGAAACGGTAGCTAATACCGCATACGCCCTACGGG
JQ970519.1.1460	D_0__Bacteria, D_1__Proteobacteria, D_2__Gammaproteobacteria, D_3__Pseudomonadales, D_4__Pseudomonadaceae, D_5__Pseudomonas, D_6__Pseudomonas sp. MSSRFD256	10	1	4	4	0	0	0	1	0	CAGGCCTGACACATGCAAGTCGAGCGGATGAGTGGAGCTTACTCCATGATTCAGCGGCGGACGGGTGAGTAATGCCTAGGAATCTGCCTGGTAGTGGGGGACAACGTTTCGAAAGGAACGCTAATACCGCATACGTCCTACGGGAGAAAG
JX515572.1.1460	D_0__Bacteria, D_1__Proteobacteria, D_2__Gammaproteobacteria, D_3__Xanthomonadales, D_4__Xanthomonadaceae, D_5__Stenotrophomonas, D_6__Stenotrophomonas sp. EB19	1	0	0	1	0	0	0	0	0	GCAGCACAGGAGAGCTTGCTCTCTGGGTGGCGAGTGGCGGACGGGTGAGGAATACATCGGAATCTACCTTTTCGTGGGGGATAACGTAGGGAAACTTACGCTAATACCGCATACGACCTTCGGGTG
DQ816501.1.1459	D_0__Bacteria, D_1__Proteobacteria, D_2__Gammaproteobacteria, D_3__Enterobacteriales, D_4__Enterobacteriaceae, D_5__Plesiomonas, D_6__uncultured bacterium	7	0	0	2	0	0	1	1	3	CAGGCCTAACACATGCAAGTCGAGCGGTAACACAGAGGAGCTTGCTCCTTGGGTGACGAGCGGCGGACGGGTGAGTAATGCCTGGGGATCTGCCCGATAGTGGGGGATAACTACGGGAAACTGTAGCTAATACCGCATAATGTCTACGGA
EF157119.1.1459	D_0__Bacteria, D_1__Proteobacteria, D_2__Gammaproteobacteria, D_3__Pseudomonadales, D_4__Pseudomonadaceae, D_5__Pseudomonas, D_6__uncultured bacterium	76	10	10	14	25	1	0	8	8	GCAGGCCTAACACATGCAAGTCGAGCGGATGACGGGAGCTTGCTCCCTGATTCAGCGGCGGACGGGTGGGTAATGCCTAGGAATCTGCCTGGTAGTGGGGGACAACGTTTCGAAAGGAACGCTAATACCGCATACGTCCTACGGGAGAAAG
FJ950583.1.1459	D_0__Bacteria, D_1__Proteobacteria, D_2__Gammaproteobacteria, D_3__Pseudomonadales, D_4__Pseudomonadaceae, D_5__Pseudomonas, D_6__Pseudomonas putida	3	1	0	1	1	0	0	0	0	GATGACGGGAGCTTGCTCCTTGATTCAGCGGCGGACGGGTGAGTAATGCCTAGGAATCTGCCTGGTAGTGGGGGACAACGTTTCGAAAGGAACGCTAATACCGCATACGTCCTACGGGAGAAAGC
FJ950643.1.1459	D_0__Bacteria, D_1__Proteobacteria, D_2__Gammaproteobacteria, D_3__Xanthomonadales, D_4__Xanthomonadaceae, D_5__Stenotrophomonas, D_6__Stenotrophomonas maltophilia	3	0	0	2	1	0	0	0	0	GCAGTCGAGCGGCAGCACAGTAAGAGCTTGCTCTTATGGGTGGCGAGTGGCGGACGGGTGAGGAATACATCGGAATCTACCTTTTCGTGGGGGATAACGTAGGGAAACTTACGCTAATACCGCATACGACCTTCGG
FM204971.1.1459	D_0__Bacteria, D_1__Proteobacteria, D_2__Gammaproteobacteria, D_3__Pseudomonadales, D_4__Pseudomonadaceae, D_5__Pseudomonas, D_6__uncultured Pseudomonas sp.	4	1	1	1	1	0	0	0	0	CAGGCCTAACACATGCGAGTCGAGCGGATGACGGGAGCTTGCTCCTTGATTCAGCGGCGGACGGGTGAGTAATGCCTAGGAATCTGCCTGGTAGTGGGGGACAACGTTTCGAAAGGAACGCCAATACCGCATACGTCCTACGGGAGAAAG
GQ389166.1.1459	D_0__Bacteria, D_1__Proteobacteria, D_2__Alphaproteobacteria, D_3__Rhizobiales, D_4__Rhizobiaceae, D_5__Ochrobactrum, D_6__uncultured bacterium	1	0	0	0	1	0	0	0	0	CAGGCTTAACACATGCAAGTCGAGCGCCCCGCAAGGGGAGCGGCAGACGGGTGAGTAACGCGTGGGAATCTACCTTCTGCTACGGAATAACTCAGGGAAACTTGTGCTAATACCGTATGTGCCCTTCGGGGGAAAGATTTATCGGCAAAGG
HM779238.1.1459	D_0__Bacteria, D_1__Proteobacteria, D_2__Gammaproteobacteria, D_3__Aeromonadales, D_4__Aeromonadaceae, D_5__Aeromonas, D_6__uncultured bacterium	87	14	16	6	8	3	11	6	23	CAGGCCTAACACATGCAAGTCGAGCGGCAGCGGGAAAGTAGCTTGCTACTTTTGCCGGCGAGCGGCGGACGGGTGAGTAACGCCTGGGGATCTGCCCAGTCGAGGGGGATAACTACTGGAAACGGTAGCTAATACCGCATACGCCCTACGGG
KC708260.1.1459	D_0__Bacteria, D_1__Proteobacteria, D_2__Gammaproteobacteria, D_3__Pseudomonadales, D_4__Pseudomonadaceae, D_5__Pseudomonas, D_6__uncultured bacterium	1	0	0	1	0	0	0	0	0	CAGGCCTAACACATGCAAGTCGAGCGGATGAGGGGAGCTTGCTCTCTGATTCAGCGGCGGACGGGTGAGTAATGCCTAGGAATCTGCCTGGTAGTGGGGGACAACGTTTCGAAAGGAACGCTAATACCGCATACGTCCTACGGGAGAAAGT
HM778565.1.1458	D_0__Bacteria, D_1__Proteobacteria, D_2__Gammaproteobacteria, D_3__Aeromonadales, D_4__Aeromonadaceae, D_5__Aeromonas, D_6__uncultured bacterium	1	0	0	0	1	0	0	0	0	GCAGGCCTAACACATGCTTGTCGAGCGGCAGCGGGAAAGTAGCTTGCTACTTTTGCCGGCGAGCGGCGGACGGGTGAGTAATGCCTGGGGATCTGCCCAGTCGAGGGGGATAACTACTGGAAACGGTAGCTAATACCGCATACGCCCTACGG
HM779300.1.1458	D_0__Bacteria, D_1__Proteobacteria, D_2__Gammaproteobacteria, D_3__Aeromonadales, D_4__MB19, D_5__uncultured bacterium, D_6__uncultured bacterium	62	6	8	6	7	6	3	12	14	CAGGCCTAACACATGCAAGTCGAGCGGCTGCGGGAAAGTAGCTTGCTACTTTTGCCGGCGAGCGGCGGACGGGTGAGTAATGCCTGGGGATCTGCCCAGTCGAGGGGGATAACTACTGGAAACGGTAGCTAATACCGCATACGCCCTACGGG
HM779475.1.1458	D_0__Bacteria, D_1__Proteobacteria, D_2__Gammaproteobacteria, D_3__Aeromonadales, D_4__Aeromonadaceae, D_5__Aeromonas, D_6__uncultured bacterium	117	10	24	14	15	7	14	7	26	CAGGCCTAACACATGCAAGTCGAGCGGCAGCGGGAAAGTAGCTTGCTACTTTTGCCGGCGAGCGGCGGACGGGTGAGTAATGCCTGGGGATCTGCCCAGTCGAGGGGGATAACTACTGGAAACGGTAGCTAATACCGCGTACGCCCTACGGG
HM798967.1.1458	D_0__Bacteria, D_1__Bacteroidetes, D_2__Bacteroidia, D_3__Flavobacteriales, D_4__Flavobacteriaceae, D_5__Kordia, Ambiguous_taxa	1	0	0	1	0	0	0	0	0	CAGGCCTAACACATGCAAGTCGAGGGGCAGCATAGATTGCTTGCAATCTGATGGCGACCGGCGCACGGGTGCGTAACGCGTATGAAACCTACCTAATACAGGGGGATAGCCCAGAGAAATTTGGATTAATACCCTATGGTACTGTGATCT
DQ816577.1.1457	D_0__Bacteria, D_1__Proteobacteria, D_2__Gammaproteobacteria, D_3__Enterobacteriales, D_4__Enterobacteriaceae, D_5__Plesiomonas, D_6__uncultured bacterium	1	0	0	0	1	0	0	0	0	CAGGCCTAACACATGCAAGTCGAGCGGTAACACTGAGGAGCTTGCTCCTTGGGTGACGAGCGGCGGACGGGTGAGTAATGCCTGGGGATCTGCCCGATAGAGGGGGATAACTACGGGAAACTGTAGCTAATACCGCATAATGTCTACGGAC
HM778551.1.1457	D_0__Bacteria, D_1__Proteobacteria, D_2__Gammaproteobacteria, D_3__Enterobacteriales, D_4__Enterobacteriaceae, D_5__Plesiomonas, D_6__uncultured bacterium	1	0	0	0	0	0	1	0	0	CAGGCCTAACACATGCAAGTCGAGCGGTAACACAGAGGAGCTTGCTCCTTGGGTGACGAGCGGCGGACGGGTGAGTAATGCCTGGGGATCTGCCCGATAGAGGGGGATAACTACTGGAAACTGTAGCTAATACCGCATAATGTCTACGGA
HM778949.1.1457	D_0__Bacteria, D_1__Proteobacteria, D_2__Gammaproteobacteria, D_3__Aeromonadales, D_4__Aeromonadaceae, D_5__Aeromonas, D_6__uncultured bacterium	41	5	6	4	4	4	2	1	15	CAGGCCTAACACATGCAAGTCGAGCGGCAGCGGGAAAGTAGCTTGCTACTTTTGCCGGCGAGCGGCGGACGGGTGAGTAATGCCTAGGGATCTGCCCAGTCGAGGGGGATAACTACTGGAAACGGTAGCTAATACCGCATACGCCCTACGGGGGA
HM779157.1.1457	D_0__Bacteria, D_1__Proteobacteria, D_2__Gammaproteobacteria, D_3__Aeromonadales, D_4__MB19, D_5__uncultured bacterium, D_6__uncultured bacterium	6	0	1	1	0	0	2	0	2	CAGGCCTAACACATGTAAGTCGAGCGGCAGCGGGAAAGTAGCTTGCTACTTTTGCCGGCGAGCGGCGGACGGGTGAGTAATGCCTGGGGATCTGCCCAGTCGAGGGGGATAACTACTGGAAACGGTAGCTAATACCGCATACGCCCTACGGG
KC294110.1.1457	D_0__Bacteria, D_1__Proteobacteria, D_2__Gammaproteobacteria, D_3__Pseudomonadales, D_4__Pseudomonadaceae, D_5__Pseudomonas, D_6__Pseudomonas sp. TM4	9	2	2	0	5	0	0	0	0	GATGACGGGAGCTTGCTCCTTGATTCAGCGGCGGACGGGTGAGTAATGCCTAGGAATCTGCCTGGTAGTGGGGGACAACGTTTCGAAAGGAACGCTAATACCGCATACGTCCTACGGGAGAAAGC
AF189695.1.1456	D_0__Bacteria, D_1__Proteobacteria, D_2__Gammaproteobacteria, D_3__Pseudomonadales, D_4__Moraxellaceae, D_5__Acinetobacter, D_6__Acinetobacter sp. BC187	15	0	0	0	0	0	15	0	0	CAGGCTTAACACATGCAAGTCGAGCGGGGGAGATTGCTTCGGTGATTGACCTAGCGGCGGACGGGTGAGTAATACTTAGGAATCTGCCTATTAATGGGGGACAACATCTCGAAAGGGATGCTAATACCGCATACGCCCTACGGGGGAAAGC
CDDB01000091.67.1522	D_0__Bacteria, D_1__Proteobacteria, D_2__Gammaproteobacteria, D_3__Aeromonadales, D_4__Aeromonadaceae, D_5__Aeromonas, D_6__Aeromonas schubertii	110	16	16	10	16	9	16	4	23	CAGGCCTAACACATGCAAGTCGAGCGGCAGCGGGAGAGTAGCTTGCTACTTTTGCCGGCGAGCGGCGGACGGGTGAGTAATGCCTGGGGATCTGCCCAGTCGAGGGGGATAACTACTGGAAACGGTAGCTAATACCGCATACGCCCTACGGG
DQ814065.1.1456	D_0__Bacteria, D_1__Proteobacteria, D_2__Gammaproteobacteria, D_3__Aeromonadales, D_4__Aeromonadaceae, D_5__Aeromonas, D_6__uncultured bacterium	1	0	1	0	0	0	0	0	0	GCAGGCCTAACACATTTAAGTCGAGCGGCAGCGGGAAAGTAGCTTGCTACTTTTGCCGGCGAGCGGCAGACGGGTGAGTAATGCCTGGGGATCTGCCCAGTCGAGGGGGATAACTACTGGAAACGGTAGCTAATACCGCATACGCCCTACGGG
HM778807.1.1456	D_0__Bacteria, D_1__Proteobacteria, D_2__Gammaproteobacteria, D_3__Aeromonadales, D_4__Aeromonadaceae, D_5__Aeromonas, D_6__uncultured bacterium	125	17	21	11	18	5	18	10	25	CAGGCCTAACACATGCAAGTCGAGCGGCAGCGGGAAAGTAGCTTGCTACTTTTGCCGGCGAGCGGCGGACGGGTGAGTAATGCCTGGGGATCTGCCCAGTCGAGGGGGATAACTACCGGAAACGGTAGCTAATACCGCATACGCCCTACGGG
KJ472219.1.1456	D_0__Bacteria, D_1__Proteobacteria, D_2__Gammaproteobacteria, D_3__Pseudomonadales, D_4__Pseudomonadaceae, D_5__Pseudomonas, Ambiguous_taxa	3	0	1	0	1	1	0	0	0	CCCTAACACATGCAAGTCGAGCGGATGAGAAGAGCTTGCTCTTCGATTCAGCGGCGGACGGGTGAGTAATGCCTAGGAATCTGCCTGGTAGTGGGGGACAACGTTTCGAAAGGAACGCTAATACCGCATACGTCCTACGGGAGAAAG
KM277749.1.1456	D_0__Bacteria, D_1__Proteobacteria, D_2__Gammaproteobacteria, D_3__Aeromonadales, D_4__Aeromonadaceae, D_5__Aeromonas, D_6__Aeromonas veronii	3	0	0	1	2	0	0	0	0	CGGCCTAAACATGCAAGTCGAGCGGCAGCGGGAAAGTAGCTTGCTACTTTTGCCGGCGAGCGGCGGACGGGTGAGTAATGCCTGGGGATCTGCCCAGTCGAGGGGGATAACTACTGGAAACGGTAGCTAATACCGCATACGCCCTACGGG
KM974897.1.1456	D_0__Bacteria, D_1__Proteobacteria, D_2__Gammaproteobacteria, D_3__Pseudomonadales, D_4__Pseudomonadaceae, D_5__Pseudomonas, D_6__bacterium N2-2	1	1	0	0	0	0	0	0	0	TTCTGCAAGTCGAGCGGATGAGTGGAGCTTGCTCCATGATTCAGCGGCGGACGGGTGAGTAATGCCTAGGAATCTGCCTGGTAGTGGGGGACAACGTTTCGAAAGGAACGCTAATACCGCATACGTCCTACGGGAGAAAG
KF761317.1.1455	D_0__Bacteria, D_1__Proteobacteria, D_2__Gammaproteobacteria, D_3__Aeromonadales, D_4__Aeromonadaceae, D_5__Aeromonas, D_6__Aeromonas veronii	1	0	0	0	0	0	0	0	1	AGTTCTAACCATGCGAGTCGAGCGGCAGCGGGAAAGTAGCTTGCTACTTTTGCCGGCGAGCGGCGGACGGGTGAGTAATGCCTGGGGATCTGCCCAGTCGAGGGGGATAACTACTGGAAACGGTAGCTAATACCGCATACGCCCTACGG
EU803346.1.1454	D_0__Bacteria, D_1__Proteobacteria, D_2__Alphaproteobacteria, D_3__Rhizobiales, D_4__Rhizobiales Incertae Sedis, D_5__uncultured, D_6__uncultured bacterium	1	0	0	0	1	0	0	0	0	CAGGCTTAACACATGCAAGTCGAACGGGTGTAGCAATACATCAGTGGCAGACGGGTGAGTAACACGTGGGAACCTTCCTAGGGGTACGGAACAACTCAGGGAAACTTGAGCTAATACCGTATACGTCCGTAAGGAGAAAGATTTATCGCC
KY852302.1.1454	D_0__Bacteria, D_1__Proteobacteria, D_2__Gammaproteobacteria, D_3__Pseudomonadales, D_4__Pseudomonadaceae, D_5__Pseudomonas, Ambiguous_taxa	1	0	0	0	0	0	1	0	0	GGGCGGCAGGGCCTACACATGCAAGTCGAGCGGATGAGAAGAGCTTGCTCTTCGATTCAGCGGCGGACGGGTGAGTAATGCCTAGGAATCTGCCTGGTAGTGGGGGACAACGTTTCGAAAGGAACGCTAATACCGCATACGTCCTACGGGAGAAAGCA
AB515703.1.1453	D_0__Bacteria, D_1__Proteobacteria, D_2__Alphaproteobacteria, D_3__Rhizobiales, D_4__Xanthobacteraceae, D_5__Bradyrhizobium, Ambiguous_taxa	1	0	0	0	0	0	1	0	0	CAGGCTTAACACATGCAAGTCGAGCGGGCGTAGCAATACGTCAGCGGCAGACGGGTGAGTAACGCGTGGGAACGTACCTTTTGGTTCGGAACAACACAGGGAAACTTGTGCTAATACCGGATAAGCCCTTACGGGGAAAGATTTATTGCCG
AY574282.1.1453	D_0__Bacteria, D_1__Proteobacteria, D_2__Gammaproteobacteria, D_3__Pseudomonadales, D_4__Pseudomonadaceae, D_5__Pseudomonas, Ambiguous_taxa	24	2	9	2	5	1	0	0	5	GATGACGGGAGCTTGCTCCTTGATTCAGCGGCGGACGGGTGAGTAATGCCTAGGAATCTGCCTGGTAGTGGGGGACAACGTTTCGAAAGGAACGCTAATACCGCATACGTCCTACGGGAGAAAGC
DQ814867.1.1453	D_0__Bacteria, D_1__Proteobacteria, D_2__Gammaproteobacteria, D_3__Enterobacteriales, D_4__Enterobacteriaceae, D_5__Plesiomonas, D_6__uncultured bacterium	1	0	0	1	0	0	0	0	0	CAGGCCTAACACATGCAAGTCGAGCGTTAACACAGAGGAGCTTGCTCCTTGGGTGACGAGCGGCGGACGGGTGAGTAATGCCTGGGGATCTGCCCGATAGAGGGGGATAACTACGGGAAACTGTAGCTAATACCGCATAATGTCTACGGA
GU979229.1.1453	D_0__Bacteria, D_1__Proteobacteria, D_2__Gammaproteobacteria, D_3__Pseudomonadales, D_4__Pseudomonadaceae, D_5__Pseudomonas, Ambiguous_taxa	8	1	1	5	1	0	0	0	0	CAGGCCTACACATGCAAGTCGAGCGGATGACGGGAGCTTGCTCCTTGATTCAGCGGCGGACGGGTGAGTAATGCCAAGGAATCTGCCTGGTAGTGGGGGACAACGTTTCGAAAGGAACGCTAATACCGCATACGTCCTACGGGAGAAAG
HQ454989.1.1453	D_0__Bacteria, D_1__Proteobacteria, D_2__Gammaproteobacteria, D_3__Pseudomonadales, D_4__Pseudomonadaceae, D_5__Pseudomonas, D_6__Pseudomonas plecoglossicida	7	2	1	2	1	0	0	0	1	GATGACGGGAGCTTGCTCCTTGATTCAGCGGCGGACGGGTGAGTAATGCCTAGGAATCTGCCTGGTAGTGGGGGACAACGTTTCGAAAGGAACGCTAATACCGCATACGTCCTACGGGAGAAAGT
JQ301790.1.1453	D_0__Bacteria, D_1__Proteobacteria, D_2__Gammaproteobacteria, D_3__Aeromonadales, D_4__Aeromonadaceae, D_5__Aeromonas, Ambiguous_taxa	7	0	1	3	0	0	0	3	0	GCAGGACTAACACATGCAAGTCGAGCGGCAGCGGGAAAGTAGCTTGCTACTTTTGCCGGCGAGCGGCGGACGGGTGAGTAATGCCTGGGGATCTGCCCAGTCGAGGGGGATAACTACTGGAAACGGTAGCTAATACCGCATACGCCCTACGGG
FJ529815.1.1452	D_0__Bacteria, D_1__Proteobacteria, D_2__Gammaproteobacteria, D_3__Pseudomonadales, D_4__Pseudomonadaceae, D_5__Pseudomonas, D_6__Pseudomonas sp. SN239	38	7	9	3	11	2	0	2	4	GGCGGCGGCCTAACACATGCAAGTCGAGCGGATGACGGGAGCTTGCTCCTTGATTCAGCGGCGGACGGGTGAGTAATGCCTAGGAATCTGCCTGGTAGTGGGGGACAACGTTTCGAAAGGAACGCTAATACCGCATACGTCCTACGGGAGAAAGC
JF411389.1.1452	D_0__Bacteria, D_1__Proteobacteria, D_2__Gammaproteobacteria, D_3__Pseudomonadales, D_4__Pseudomonadaceae, D_5__Pseudomonas, D_6__uncultured Pseudomonas sp.	1	1	0	0	0	0	0	0	0	GCGGCGGTCTAACACATGCAAGTCGAGCGGATGAGTGGAGCTTGCTCCATGATTCAGCGGCGGACGGGTGAGTAATGCCTAGGAATCTGCCTGGTAGTGGGGGACAACGTTTCGAAAGGAACGCTAATACCGCATACGTCCTACGGGAGAAAG
KC294120.1.1452	D_0__Bacteria, D_1__Proteobacteria, D_2__Gammaproteobacteria, D_3__Pseudomonadales, D_4__Pseudomonadaceae, D_5__Pseudomonas, Ambiguous_taxa	5	0	1	2	2	0	0	0	0	TCCTAACACATGCAAGTCGAGCGGATGAGTGGAGCTTGCTCCATGATTCAGCGGCGGACGGGTGAGTAATGCCTAGGAATCTGCCTGGTAGTGGGGGACAACGTTTCGAAAGGAACGCTAATACCGCATACGTCCTACGGGAGAAAG
DQ817204.1.1451	D_0__Bacteria, D_1__Proteobacteria, D_2__Gammaproteobacteria, D_3__Aeromonadales, D_4__Aeromonadaceae, D_5__Aeromonas, D_6__uncultured bacterium	68	6	13	9	2	4	12	14	8	GCAGGCCTAACACATGCAAGTCGTGCGGCAGCGGGAAAGTAGCTTGCTACTTTTGCCGGCGAGCGGCGGACGGGTGAGTAATGCCTGGGGATCTGCCCAGTCGAGGGGGATAACTACTGGAAACGGTAGCTAATACCGCATACGCCCTACGG
FJ193888.1.1451	D_0__Bacteria, D_1__Proteobacteria, D_2__Gammaproteobacteria, D_3__Pseudomonadales, D_4__Moraxellaceae, D_5__Acinetobacter, D_6__uncultured Acinetobacter sp.	68	9	9	8	6	19	3	1	13	GCAGGCTTAACACATGCAAGTCGAGCGGAGATGAGGTGCTTGCACCTTATCTTAGCGGCGGACGGGTGAGTAATGCTTAGGAATCTGCCATTTAGTGGGGGACAACATTCCGAAAGGGATGCTAATACCGCATACGTCCTACGGGAGAAAGC
KC213829.1.1451	D_0__Bacteria, D_1__Proteobacteria, D_2__Gammaproteobacteria, D_3__Aeromonadales, D_4__Aeromonadaceae, D_5__Aeromonas, Ambiguous_taxa	18	0	1	2	1	1	0	2	11	CAGGCCTAACACATGCAAGTCGAGCGGCAGCGGGAAAGTAGCTTGCTACTTTGGCCGGCAAGCGGCGGACGGGTGAGTAATGCCTGGGGATCTGCCCAGTCGAGGGGGATAACTACTGGAAACGGTAGCTAATACCGCATACGCCCTACGGG
DQ814683.1.1450	D_0__Bacteria, D_1__Proteobacteria, D_2__Gammaproteobacteria, D_3__Enterobacteriales, D_4__Enterobacteriaceae, D_5__Plesiomonas, D_6__uncultured bacterium	1	0	0	0	0	0	0	0	1	CAGGCCTAACACATGCAAGTCGAGCGGTAACACAGAGGAGCTTGCTCCTTGGGTGACGAGCGGCGGACGGGTGAGTAATGCCTGGGGATCTGCCCGATAGAGGGGGATAACTACGAGAAACTGTAGCTAATACCGCATAACGTCTACGGA
FOGU01000028.247.1720	D_0__Bacteria, D_1__Proteobacteria, D_2__Alphaproteobacteria, D_3__Rhodobacterales, D_4__Rhodobacteraceae, D_5__Roseivivax, Ambiguous_taxa	1	1	0	0	0	0	0	0	0	CAGGCTTAACACATGCAAGTCGAGCGAGGGCTTCGGCCCTAGCGGCGGACGGGTGAGTAACGCGTGGGAACGTACCCTTCACTTCGGAATAGTCCCTGGAAACGGGGTTTAATACCGGATGCTCCCTCAGGGGAAAAGATTTATCGGTGAA
JF496524.1.1450	D_0__Bacteria, D_1__Proteobacteria, D_2__Gammaproteobacteria, D_3__Pseudomonadales, D_4__Pseudomonadaceae, D_5__Pseudomonas, D_6__Pseudomonas alcaligenes	3	0	0	0	0	0	0	1	2	GCCTAACACATGCAAGTCGAGCGGATGAGTGGAGCTTGCTCCCTGATTCAGCGGCGGACGGGTGAGTAATGCCTAGGAATCTGCCTGGTAGTGGGGGACAACGTTTCGAAAGGAACGCTAATACCGCATACGTCCTACGGGAGAAAG
KT923305.1.1450	D_0__Bacteria, D_1__Proteobacteria, D_2__Gammaproteobacteria, D_3__Pseudomonadales, D_4__Pseudomonadaceae, D_5__Pseudomonas, D_6__Pseudomonas sp. IN216	1	0	1	0	0	0	0	0	0	CAGGCCTAACACATGCAAGTCGAGCGGAGAAGAGAGCTTGCTCTCTGATTCAGCGGCGGACGGGTGAGTAATGCCTAGGAATCTGCCTGGTAGTGGGGGACAACGTCTCGAAAGGGACGCTAATACCGCATACGTCCTACGGGAGAAAG
AM084044.1.1453	D_0__Bacteria, D_1__Proteobacteria, D_2__Alphaproteobacteria, D_3__Rhizobiales, D_4__Rhizobiaceae, D_5__Shinella, Ambiguous_taxa	4	4	0	0	0	0	0	0	0	CAGGCTTAACACATGCAAGTCGAACGCCCCGCAAGGGGAGTGGCAGACGGGTGAGTAACGCGTGGGAACGTACCCTTTACTACGGAATAACTCAGGGAAACTTGTGCTAATACCGTATGTGCCCTTCGGGGGAAAGATTTATCGGTAAAGG
EF102849.1.1449	D_0__Bacteria, D_1__Proteobacteria, D_2__Gammaproteobacteria, D_3__Pseudomonadales, D_4__Pseudomonadaceae, D_5__Pseudomonas, D_6__Pseudomonas putida	1	1	0	0	0	0	0	0	0	GGTGGACGGGTGAGTAATGCCTAGGAATCTGCCTGGTAGTGGGGGACAACGTTTCGAAAGGAACGCTAATACCGCATACGTCCTACGGGAGAAAGCAGGGGACCTTCGGGCCTTGCGCTAT
EU256399.1.1450	D_0__Bacteria, D_1__Proteobacteria, D_2__Gammaproteobacteria, D_3__Enterobacteriales, D_4__Enterobacteriaceae, D_5__Raoultella, D_6__Klebsiella sp. SZ015	1	0	0	0	0	0	0	0	1	CAGGCCTAAACATGCAAGTCGAACGGTAGCACAGAGAGCTTGCTCTCGGGTGACGAGTGGCGGACGGGTGAGTAATGTCTGGGAAACTGCCTGATGGAGGGGGATAACTACTGGAAACGGTAGCTAATACCGCATAACGTCGCAAGACCAA
EU341205.1.1449	D_0__Bacteria, D_1__Proteobacteria, D_2__Alphaproteobacteria, D_3__Sphingomonadales, D_4__Sphingomonadaceae, D_5__Novosphingobium, D_6__uncultured Novosphingobium sp.	3	0	0	0	0	0	0	0	3	CATGCCTAACACATGCAAGTCGAACGAGACCTTCGGGTCTAGTGGCGCACGGGTGCGTAACGCGTGGGAATCTGCCCTTTGCTTCGGAATAACAGTTAGAAATGACTGCTAATACCGGATGATGTCTTCGGACCAAAGATTTATCGGCAAA
EU795087.36313.37761	D_0__Bacteria, D_1__Proteobacteria, D_2__Alphaproteobacteria, D_3__Rhodobacterales, D_4__Rhodobacteraceae, D_5__uncultured, Ambiguous_taxa	1	0	0	0	1	0	0	0	0	CAGGCCTAACACATGCAAGTCGAGCGCTTCACTTCGGTGAGGAGCGGCGGACGGGTTAGTAACGCGTGGGAATATACCCTTCACTATGGAATAGCCTCGGGAAACTGAGAGTAATACCATATACGCCCTTCGGGGGAAAGATTTATCGGTG
JX007944.1.1449	D_0__Bacteria, D_1__Proteobacteria, D_2__Gammaproteobacteria, D_3__Pseudomonadales, D_4__Pseudomonadaceae, D_5__Pseudomonas, D_6__Pseudomonas sp. JF2	5	0	1	1	2	0	0	0	1	CCCTAACACATGCAAGTCGAGCGGATGACGGGAGCTTGCTCCTTGATTCAGCGGCGGACGGGTGAGTAATGCCTAGGAATCTGCCTGGTAGTGGGGGACAACGTTTCGAAAGGAACGCTAATACCGCATACGTCCTACGGGAGAAAGC
JX872318.1.1449	D_0__Bacteria, D_1__Proteobacteria, D_2__Gammaproteobacteria, D_3__Aeromonadales, D_4__Aeromonadaceae, D_5__Aeromonas, Ambiguous_taxa	1	0	0	0	0	0	0	1	0	CAGGCCTACCCATGCAAGTCGAGCGGCAGCGGGAAAGTAGCTTGCTACTTTTGCCGGCGAGCGGCGGACGGGTGAGTAATGCCTGGGGATCTGCCCAGTCGAGGGGGATAACTACTGGAAACGGTAGCTAATACCGCATACGCCCTACGG
EF064161.1.1448	D_0__Bacteria, D_1__Proteobacteria, D_2__Alphaproteobacteria, D_3__Rhizobiales, D_4__Beijerinckiaceae, D_5__Methylocella, Ambiguous_taxa	514	1	0	1	137	288	34	32	21	GCAGGCCTAACACATGCAAGTCGAACGCACCGCAAGGTGAGTGGCAGACGGGTGAGTAACACGTGGGAACATGCCCTTCGGTTCGGAATAACTCAGGGAAACTTGAGCTAATACCGGATACGTCCGCGAGGAGAAAGATTCATCGCCGAAGGA
FJ191409.1.1448	D_0__Bacteria, D_1__Proteobacteria, D_2__Gammaproteobacteria, D_3__Betaproteobacteriales, D_4__Burkholderiaceae, D_5__Ralstonia, D_6__uncultured Ralstonia sp.	2	0	0	0	0	0	0	1	1	TTACACATGCAAGTCGAACGGCAGCATGATCTAGCTTGCTAGATTGATGGCGAGTGACGAACGGGTGAGTAATACATCGGAACGTGCCCTGTAGTGGGGGATAACTAGTCGAAAGATTAGCTAATACCGCATACGACCTGAGGGT
KJ534491.1.1448	D_0__Bacteria, D_1__Proteobacteria, D_2__Gammaproteobacteria, D_3__Pseudomonadales, D_4__Pseudomonadaceae, D_5__Pseudomonas, Ambiguous_taxa	8	0	1	0	1	0	0	2	4	GATGACGGGAGCTTGCTCCTTGATTCAGCGGCGGACGGGTGAGTAATGCCTAGGAATCTGCCTGGTAGTGGGGGACAACGTTTCGAAAGGAACGCTAATACCGCATACGTCCTACGGGAGAAAGC
HQ315887.1.1447	D_0__Bacteria, D_1__Proteobacteria, D_2__Gammaproteobacteria, D_3__Pseudomonadales, D_4__Pseudomonadaceae, D_5__Pseudomonas, D_6__Pseudomonas putida	9	2	0	2	4	1	0	0	0	GCAGGCCTAACACATGCAAGTCGAGCGGATGACGGGAGCTTGCTCCTTGATTCAGCGGCGGACGGGTGAGTAATGCCTAGGTATCTGCCTGGTAGTGGGGGACAACGTTTCGAAAGGAACGCTAATACCGCATACGTCCTACGGGAGAAAGC
FWXB01000015.32276.33738	D_0__Bacteria, D_1__Proteobacteria, D_2__Alphaproteobacteria, D_3__Rhodobacterales, D_4__Rhodobacteraceae, D_5__Roseovarius, Ambiguous_taxa	1	0	0	0	0	1	0	0	0	CAGGCCTAACACATGCAAGTCGAGCGCACCTTCGGGTGAGCGGCGGACGGGTTAGTAACGCGTGGGAACGTACCCTTTTCTACGGAATAGCCATTGGAAACGATGAGTAATACCGTATACGCCCTTCGGGGGAAAGATTTATCGGAGAAGG
JN177627.1.1446	D_0__Bacteria, D_1__Proteobacteria, D_2__Alphaproteobacteria, D_3__Sphingomonadales, D_4__Sphingomonadaceae, D_5__Novosphingobium, Ambiguous_taxa	70	0	0	7	0	41	22	0	0	CATGCCTAACACATGCAAGTCGAACGAACCCTTCGGGGTTAGTGGCGCACGGGTGCGTAACGCGTGGGAATCTGCCCTTTGCTTCGGAATAACAGTTAGAAATGACTGCTAATACCGGATGATGACTTCGGTCCAAAGATTTATCGGCAAA
KR855699.1.1446	D_0__Bacteria, D_1__Proteobacteria, D_2__Gammaproteobacteria, D_3__Pseudomonadales, D_4__Pseudomonadaceae, D_5__Pseudomonas, D_6__Pseudomonas putida	1	0	0	0	0	0	0	1	0	ACGGGCTAACACATGCAAGTCGAGCGGATGAGAAGAGCTTAGCTCTTCGATTCAGCGGCGGACGGGTGAGTAATGCCTAGGAATCTGCCTGGTAGTGGGGGACAACGTTTCGAAAGGAACGCTAATACCGCATACGTCCTACGGGAGAAAG
KP726355.1.1445	D_0__Bacteria, D_1__Proteobacteria, D_2__Alphaproteobacteria, D_3__Rhodobacterales, D_4__Rhodobacteraceae, D_5__Ruegeria, Ambiguous_taxa	5	1	1	1	0	0	2	0	0	CAGGCCTAACACATGCAAGTCGAGCGCGCCTTTCGGGGTGAGCGGCGGACGGGTTAGTAACGCGTGGGAATATACCCTTTGGTACGGAATAGCCTCTGGAAACGGAGAGTAATACCGTATGAGCCCTTCGGGGGAAAGATTTATCGCCAAA
KU550766.1.1445	D_0__Bacteria, D_1__Proteobacteria, D_2__Gammaproteobacteria, D_3__Pseudomonadales, D_4__Pseudomonadaceae, D_5__Pseudomonas, Ambiguous_taxa	6	1	0	1	1	1	0	1	1	GATGACGGGAGCTTGCTCCTTGATTCAGCGGCGGACGGGTGAGTAATGCCTAGGAATCTGCCTGGTAGTGGGGGACAACGTTTCGAAAGGAACGCTAATACCGCATACGTCCTACGGGAGAAAGC
JQ769955.1.1459	D_0__Bacteria, D_1__Proteobacteria, D_2__Alphaproteobacteria, D_3__Caulobacterales, D_4__Caulobacteraceae, D_5__Brevundimonas, D_6__uncultured bacterium	1	0	0	1	0	0	0	0	0	CAGGCCTAACACATGCAAGTCGAACGGACTCTTCGGAGTTAGTGGCGGACGGGTGAGTAACACGTGGGAACGTGCCTTTAGGTTCGGAATAAGCCCGGGAAACTGGGTCTAATACCGAATGTGCCCTTCGGGGGAAAGATTTATCGCCTTT
KU695752.1.1444	D_0__Bacteria, D_1__Proteobacteria, D_2__Gammaproteobacteria, D_3__Pseudomonadales, D_4__Pseudomonadaceae, D_5__Pseudomonas, Ambiguous_taxa	4	2	0	2	0	0	0	0	0	GATGACGGGAGCTTGCTCCTTGATTCAGCGGCGGACGGGTGAGTAATGCCTAGGAATCTGCCTGGTAGTGGGGGACAACGTTTCGAAAGGAACGCTAATACCGCATACGTCCTACGGGAGAAAGC
DQ300309.1.1443	D_0__Bacteria, D_1__Proteobacteria, D_2__Gammaproteobacteria, D_3__Pseudomonadales, D_4__Pseudomonadaceae, D_5__Pseudomonas, D_6__Pseudomonas sp. L27	1	0	0	0	1	0	0	0	0	GATGATGGGAGCTTGCTCCCGGATTCAGCGGCGGACGGGTGAGTAATGCCTAGGAATCTGCCTGGTAGTGGGGGACAACGTTTCGAAAGGAACGCTAATACCGCATACGTCCTACGGGAGAAAGC
EF188284.1.1443	D_0__Bacteria, D_1__Bacteroidetes, D_2__Bacteroidia, D_3__Sphingobacteriales, D_4__Sphingobacteriaceae, D_5__Sphingobacterium, D_6__Bacteroidetes bacterium LYH	2	0	0	1	1	0	0	0	0	CAGGCCTAATACATGCAAGTCGGACGGGATCCATCGGAGAGCTTGCTCGAAGATGGTGAGAGTGGCGCACGGGTGCGTAACGCGTGAGCAACCTACCTCTATCAGGGGGATAGCCTCTCGAAAGAGAGATTAACACCGCATAACATCAACA
FN668057.1.1443	D_0__Bacteria, D_1__Proteobacteria, D_2__Alphaproteobacteria, D_3__Caulobacterales, D_4__Caulobacteraceae, D_5__Brevundimonas, D_6__uncultured alpha proteobacterium	1	0	0	0	0	1	0	0	0	CAGGCCTAACACATGCAAGTCGAACGGACCTTTCGGGGTTAGTGGCGGACGGGTGAGTAACACGTGGGAACGTGCCTTTAGGTTCGGAATAGCTCCTGGAAACGGGTGGTAATGCCGAATGTGCCCTTCGGGGGAAAGATTTATCGCCTTT
JF929912.1.1443	D_0__Bacteria, D_1__Proteobacteria, D_2__Gammaproteobacteria, D_3__Aeromonadales, D_4__Aeromonadaceae, D_5__Aeromonas, D_6__uncultured Aeromonas sp.	2	1	0	0	0	0	1	0	0	CACCATGCAAGTCGAGCGGCAGCGGGAAAGTAGCTTGCTACTTTTGCCGGCGAGCGGCGGACGGGTGAGTAATGCCTGGGGATCTGCCCAGTCGAGGGGGATAACTACTGGAAACGGTAGCTAATACCGCATACGCCCTACG
AB255116.1.1441	D_0__Bacteria, D_1__Proteobacteria, D_2__Alphaproteobacteria, D_3__Rhizobiales, D_4__Rhizobiaceae, D_5__Ochrobactrum, Ambiguous_taxa	6	6	0	0	0	0	0	0	0	CAGGCTTAACACATGCAAGTCGAGCGCCCCGCAAGGGGAGCGGCAGACGGGTGAGTAACGCGTGGGAATCTACCATTTGCTACGGAACAACTCCGGGAAACTGGAGCTAATACCGTATGTGCCCTAACGGGGAAAGATTTATCGGCAAATGA
CP002396.1074072.1075520	D_0__Bacteria, D_1__Proteobacteria, D_2__Alphaproteobacteria, D_3__Caulobacterales, D_4__Caulobacteraceae, D_5__Asticcacaulis, Ambiguous_taxa	1	0	0	0	1	0	0	0	0	CAGGCCTAACACATGCAAGTCGAACGAAGTCTTCGGACTTAGTGGCGGACGGGTGAGTAACACGTGGGAACGTACCTTTTGGTTCGGAACAACTCAGGGAAACTTGAGCTAATACCGGATGAGCCCTTAGGGGGAAAGATTTATCGCCGAA
GQ330564.1.1440	D_0__Bacteria, D_1__Proteobacteria, D_2__Gammaproteobacteria, D_3__Pseudomonadales, D_4__Pseudomonadaceae, D_5__Pseudomonas, D_6__Pseudomonas putida	182	37	18	27	60	3	0	15	22	CCTAACACATGACAAGTCGAGCGGATGACGGGAGCTTGCTCCTTGATTCAGCGGCGGACGGGTGAGTAATGCCTAGGAATCTGCCTGGTAGTGGGGGACAACGTTTCGAAAGGAACGCTAATACCGCATACGTCCTACGGGAGAAAGC
HM778566.1.1440	D_0__Bacteria, D_1__Fusobacteria, D_2__Fusobacteriia, D_3__Fusobacteriales, D_4__Fusobacteriaceae, D_5__Cetobacterium, D_6__uncultured bacterium	633	6	17	36	59	334	147	17	17	GCAGGCCTAACACATGCAAGTCGATTCGATTTACCTTCGGGTATTGAGGATGGCGGACGGGTGAGTAACGCGTAAGGAACTTGCCTCTTGGTCTGGGACAACTGTTGGAAACGACAGCTAATACCGGATATTATGAGATTCTCGCATGGGAAA
KC237712.1.1449	D_0__Bacteria, D_1__Proteobacteria, D_2__Alphaproteobacteria, D_3__Rhodobacterales, D_4__Rhodobacteraceae, D_5__Shimia, Ambiguous_taxa	1	0	0	0	1	0	0	0	0	CAGGCCTAACACATGCAAGTCGAGCGCACCCTTCGGGGCGAGCGGCGGACGGGTTAGTAACGCGTGGGAACGTACCCTTTTCTACGGAATAGCCTCGGGAAACTGAGAGTAATACCGTATACGCCCTTCGGGGGAAAGATTTATCGGAGAA
HM779215.1.1438	D_0__Bacteria, D_1__Fusobacteria, D_2__Fusobacteriia, D_3__Fusobacteriales, D_4__Fusobacteriaceae, D_5__Cetobacterium, D_6__uncultured bacterium	14	1	0	3	1	7	1	1	0	CAGGCCTAACACATGCAAGTCGATTCGATTTACCTTCGGGTATTGAGGATGGCGGACGGGTGAGTAACGCGTAAGGAACTTGCCTCTTGGTCTGGGACAACTGTTGGAAACGACAGCTAATACCGGATATTATGAGATTCTCGCATGAGAAA
FJ193776.1.1437	D_0__Bacteria, D_1__Proteobacteria, D_2__Gammaproteobacteria, D_3__Betaproteobacteriales, D_4__Burkholderiaceae, D_5__Ralstonia, D_6__uncultured Ralstonia sp.	2	0	0	0	0	0	0	1	1	ACATGCAAGTCGAACGGCAGCATGATCTAGCTTGCTAGATTGATGGCGAGTGGCGAACGGGTGAGTAATACATCGGAACGTGCCCTGTAGCGGGGGATAACTAGTCGAAAGATTAGCTAATACCGCATACGACCTGAGGGT
HQ242542.1.1436	D_0__Bacteria, D_1__Proteobacteria, D_2__Alphaproteobacteria, D_3__SAR11 clade, D_4__Clade II, D_5__uncultured Pelagibacterales bacterium, D_6__uncultured Pelagibacterales bacterium	1	1	0	0	0	0	0	0	0	CAGGCCTAACACATGCAAGTCGAACGCAGTAGCAATACTGAGTGGCAAACGGGTGAGTATAATGTGGGAATCTGCCTTTTGGTTTGGAATAACACGGGGAAACTTGTGCTAATACCGAATAAGCCCTTACGGGGAAAGTTTTAATGCCGAA
JX845725.1.1436	D_0__Bacteria, D_1__Proteobacteria, D_2__Gammaproteobacteria, D_3__Pseudomonadales, D_4__Moraxellaceae, D_5__Enhydrobacter, Ambiguous_taxa	11	0	0	0	0	11	0	0	0	CGGGCCTAACACATGCAAGTCGAACGATGATTATCTAGCTTGCTAGATATGATTAGTGGCGGACGGGTGAGTAACATTTAGGAATCTGCCTAGTAGTGGGGGATAGCTCGGGGAAACTCGAATTAATACCGCATACGACCTACGGGTGAAAG
EF565939.1.1434	D_0__Bacteria, D_1__Proteobacteria, D_2__Gammaproteobacteria, D_3__Pseudomonadales, D_4__Pseudomonadaceae, D_5__Pseudomonas, D_6__Pseudomonas sp. NF1a	2	0	1	0	0	1	0	0	0	GCTAACACATGCAAGTCGAGCGGATGAGAAGAGCTTGCTCTTCGATTCAGCGGCGGACGGGTGAGTAATGCCTAGGAATCTGCCTAGTAGTGGGGGACAACGTTTCGAAAGGAACGCTAATACCGCATACGTCCTACGGGAGAAAG
EF428988.1.1433	D_0__Bacteria, D_1__Proteobacteria, D_2__Gammaproteobacteria, D_3__Aeromonadales, D_4__Aeromonadaceae, D_5__Aeromonas, Ambiguous_taxa	3	0	0	1	0	0	1	0	1	TGGCACATGCAAGTCGAGCGGCAGCGGGAAAGTAGCTTGCTACTTTTGCCGGCGAGCGGCGGACGGGTGAGTAATGCCTGGGGATCTGCCCAGTCGAGGGGGATAACTACTGGAAACGGTAGCTAATACCGCATACGCCCTACGG
KF803171.1.1433	D_0__Bacteria, D_1__Proteobacteria, D_2__Gammaproteobacteria, D_3__Pseudomonadales, D_4__Pseudomonadaceae, D_5__Pseudomonas, D_6__uncultured bacterium	1	0	0	1	0	0	0	0	0	GCCTACACATGCAAGTCGAGCGGATGACAGGAGCTTGCTCCTTGATTCAGCGGCGGACGGGTGAGTAATACCTAGGAATCTGCCTGGTAGTGGGGGACAACGTTTCGAAAGGAACGCTAATACCGCATACGTCCTACGGGAGAAAG
HM116853.1.1432	D_0__Bacteria, D_1__Proteobacteria, D_2__Alphaproteobacteria, D_3__Rhodobacterales, D_4__Rhodobacteraceae, D_5__Aliiroseovarius, D_6__uncultured Roseovarius sp.	17	0	17	0	0	0	0	0	0	CAGGCCTAACACATGCAAGTCGAGCGCACTCTTCGGAGTGAGCGGCGGACGGGTTAGTAACGCGTGGGAATATACCCGGTACTAAGGAATAGCCACTGGAAACGGTGAGTAATACCTTATACGCCCTTCGGGGGAAAGATTTATCGGTAT
KU940235.1.1432	D_0__Bacteria, D_1__Proteobacteria, D_2__Gammaproteobacteria, D_3__Aeromonadales, D_4__Aeromonadaceae, D_5__Aeromonas, D_6__Aeromonas sp. GLY-4201	4	1	0	2	0	0	0	0	1	GGCCTAACACATGCAAGTCGATCGGCAGCGGGAAAGTAGCTTGCTACTTTTGCCGGCGAGCGGCGGACGGGTGAGTAATGCCTGGGGATCTGCCCAGTCGAGGGGGATAACTACTGGAAACGGTAGCTAATACCGCATAGGCCCTACGGG
EU652592.1.1429	D_0__Bacteria, D_1__Proteobacteria, D_2__Alphaproteobacteria, D_3__Rhodobacterales, D_4__Rhodobacteraceae, D_5__Roseovarius, D_6__uncultured bacterium	1	0	0	0	0	1	0	0	0	CAGGCCTAACACATGCAAGTCGAGCGCACCTTCGGGTGAGCGGCGGACGGGTTAGTAACGCGTGGGAACGTACCCTTCTCTAAGGAATAGCCACTGGAAACGGTGAGTAATACCTTATACGCCCTTCGGGGGAAAGATTTATCGGAGAAGG
HQ121099.1.1434	D_0__Bacteria, D_1__Proteobacteria, D_2__Alphaproteobacteria, D_3__Caulobacterales, D_4__Caulobacteraceae, D_5__Brevundimonas, D_6__uncultured bacterium	3	0	0	0	0	0	0	0	3	CAGGCCTAACACATGCAAGTCGAACGAACTCTTCGGAGTTAGTGGCGGACGGGTGAGTAACACGCGGGAACGTGCCTTTAGGTTCGGAATAACTCAGGGAAACTTGTGCTAATACCGAATGTGCCCTTCGGGGGAAAGATTTATCGCCTTT
AJ810835.1.1428	D_0__Bacteria, D_1__Proteobacteria, D_2__Alphaproteobacteria, D_3__Rhodobacterales, D_4__Rhodobacteraceae, D_5__Ruegeria, Ambiguous_taxa	1	0	0	0	1	0	0	0	0	CAGGCCTAACACATGCAAGTCGAGCGCTCTCTTCGGAGGGAGCGGCGGACGGGTTAGTAACGCGTGGGAACGTGCCCTTCTCTAAGGAATAGCCACTGGAAACGGTGAGTAATACCTTATACGCCCTTCGGGGGAAAGATTTATCGGAGAA
JN187551.1.1428	D_0__Bacteria, D_1__Proteobacteria, D_2__Alphaproteobacteria, D_3__Caulobacterales, D_4__Hyphomonadaceae, D_5__SWB02, D_6__uncultured bacterium	9	9	0	0	0	0	0	0	0	CAGGCTTAACACATGCAAGTCGAACGCCCCGCAAGGGGAGTGGCAGACGGGTGAGTAACACGTGGGAACATACCCAAAGGTACGGAACAACTCCGGGAAACTGGAGCTAATACCGTATGTGTCCGTAAGGAGAAAGATTTATCGCCTTTGGA
KP997182.1.1428	D_0__Bacteria, D_1__Proteobacteria, D_2__Gammaproteobacteria, D_3__Aeromonadales, D_4__Aeromonadaceae, D_5__Aeromonas, D_6__Aeromonas sobria	79	6	21	10	8	1	11	8	14	GGCGGCGGCTAACACATGCAAGTCGAGCGGCAGCGGGAAAGTAGCTTGCTACTTTTGCCGGCGAGCGGCGGACGGGTGAGTAATGCCTGGGGATCTGCCCAGTCGAGGGGGATAACTACTGGAAACGGTAGCTAATACCGCATACGCCCTACGGG
FN667795.1.1427	D_0__Bacteria, D_1__Proteobacteria, D_2__Gammaproteobacteria, D_3__Pseudomonadales, D_4__Pseudomonadaceae, D_5__Pseudomonas, D_6__Pseudomonas sp. ADR45	6	2	2	0	1	1	0	0	0	CCTAAACATGCAAGTCGAGCGGTTGATGGGAGCTTGCTCCCGGATTCAGCGGCGGACGGGTGAGTAATGCCTAGGAATCTGCCTGGTAGTGGGGGACAACGTTTCGAAAGGAACGCTAATACCGCATACGTCCTACGGGAGAAAG
KY593170.1.1427	D_0__Bacteria, D_1__Proteobacteria, D_2__Gammaproteobacteria, D_3__Pseudomonadales, D_4__Pseudomonadaceae, D_5__Pseudomonas, D_6__Pseudomonas putida	16	2	2	3	5	1	0	1	2	GGCCTAACACATGCAAGTCGAGCGGATGACGGGAGATTGCTCCTTGATTCAGCGGCGGACGGATGAGTAATGCCTAGGAATCTGCCTGGTAGTGGGGGACAACGTTTCGAAAGGAACGCTAATACCGCATACGTCCTACGGGAGAAAGC
AF502594.1.1426	D_0__Bacteria, D_1__Proteobacteria, D_2__Gammaproteobacteria, D_3__Pseudomonadales, D_4__Pseudomonadaceae, D_5__Pseudomonas, D_6__Pseudomonas monteilii	2	0	0	0	1	0	0	0	1	GATGACGGGAGCTTGCTCCTTGATTCAGCGGCGGACGGTTGAGTAATGCCTAGGAATCTGCCTGGTAGTGGGGGACAACGTTTCGAAAGGAACGCTAATACCGCATACGTCCTACGGGAGAAAG
EF123485.1.1426	D_0__Bacteria, D_1__Proteobacteria, D_2__Alphaproteobacteria, D_3__Rhodobacterales, D_4__Rhodobacteraceae, D_5__Ruegeria, Ambiguous_taxa	3	2	1	0	0	0	0	0	0	CAGGCCTAACACATGCAAGTCGAGCGCGCCTTTCGGGGTGAGCGGCGGACGGGTTAGTAACGCGTGGGAATATACCCTTTTCTACGGAATAGCCTCTGGAAACGGAGAGTAATACCGTATGAGCCCTTCGGGGGAAAGATTTATCGGGAAA
JQ032280.1.1425	D_0__Bacteria, D_1__Proteobacteria, D_2__Gammaproteobacteria, D_3__Alteromonadales, D_4__Alteromonadaceae, D_5__Rheinheimera, D_6__uncultured bacterium	1	0	0	0	1	0	0	0	0	CAGGCCTAACACATGCAAGTCGAGCGGCAGCACTTCGGGTGGCGAGCGGCGGACGGGTGAGTAATGTATAGGAAGCTGCCCGATAGAGGGGGATAACCACTGGAAACGGTGGCTAATACCGCATAATGTCTACGGACCAAAGTATGGGAC
FJ753770.1.1424	D_0__Bacteria, D_1__Actinobacteria, D_2__Actinobacteria, D_3__Propionibacteriales, D_4__Propionibacteriaceae, D_5__Cutibacterium, Ambiguous_taxa	1	0	0	0	0	1	0	0	0	AAAAGGCCCTGCTTTTGTGGGGTGCTCGAGTGGCGAACCGGTGAGTAACACGTGAGTAACCTGCCCTTGACTTTGGGATAACTTCAGGAAACTGGGGCTAATACCGGATAGGAGCTCCTGCTGCA
KC294064.1.1424	D_0__Bacteria, D_1__Proteobacteria, D_2__Gammaproteobacteria, D_3__Pseudomonadales, D_4__Pseudomonadaceae, D_5__Pseudomonas, Ambiguous_taxa	5	0	0	3	2	0	0	0	0	GGCGGCCTAACACATGCAAGTCGAGCGGATGAGTGGAGCTTGCTCCATGATTCAGCGGCGGACGGGTGAGTAATGCCTAGGAATCTGCCTGGTAGTGGGGGACAACGTTTCGAAAGGAACGCTAATACCGCATACGTCCTACGGGAGAAAGC
LC093401.1.1424	D_0__Bacteria, D_1__Proteobacteria, D_2__Alphaproteobacteria, D_3__Rhodobacterales, D_4__Rhodobacteraceae, D_5__Paracoccus, D_6__uncultured Paracoccus sp.	4	0	0	0	0	4	0	0	0	CAGGCCTAACACATGCAAGTCGAGCGAGACCTTCGGGTCTAGCGGCGGACGGGTGAGTAACGCGTGGGAACGTGCCCTTCTCTACGGAATAGCCCCGGGAAACTGGGAGTAATACCGTATACGCCCTTTGGGGGAAAGATTTATCGGAGAA
JF809864.1.1422	D_0__Bacteria, D_1__Proteobacteria, D_2__Gammaproteobacteria, D_3__Betaproteobacteriales, D_4__Chitinibacteraceae, D_5__Jeongeupia, Ambiguous_taxa	1	0	0	1	0	0	0	0	0	GCAAGTCGAACGGACTTGTGGGGCTTGCTCCGCAAGTTAGTGGCGAACGGGTGAGTAATACATCGGAACGTGCCCAGTAATGGGGGATAACCTGCCGAAAGGCAAGCTAATACCGCATACGCCCTGAGGGGGAAAG
DQ884343.1.1418	D_0__Bacteria, D_1__Proteobacteria, D_2__Gammaproteobacteria, D_3__Betaproteobacteriales, D_4__Burkholderiaceae, D_5__Pelomonas, D_6__Pseudomonas sp. JS-1	1	0	0	0	0	0	1	0	0	GTAACAGGTTAAGCTGACGAGTGGCGAACGGGTGAGTAATGTATCGGAACGTGCCCAGTCGTGGGGGATAACTGCTCGAAAGAGCAGCTAATACCGCATACGACCTGAGGGTGAAAGCGGGGGAT
HQ220030.1.1417	D_0__Bacteria, D_1__Proteobacteria, D_2__Gammaproteobacteria, D_3__Pseudomonadales, D_4__Pseudomonadaceae, D_5__Pseudomonas, D_6__Pseudomonas putida	4	1	0	2	1	0	0	0	0	GCGGATGACGGGAGCAAGCTCCTTGATTCAGCGGCGGACGGGTGAGTAATGCCTAGGAATCTGCCTGGTAGTGGGGGACAACGTTTCGAAAGGAACGCTAATACCGCATACGTCCTACGGGAGAAAG
KC433404.1.1416	D_0__Bacteria, D_1__Proteobacteria, D_2__Gammaproteobacteria, D_3__Alteromonadales, D_4__Alteromonadaceae, D_5__Catenovulum, D_6__Catenovulum sp. A28-5	3	1	1	0	0	0	1	0	0	CAGGCCTAACACATGCAAGTCGAGCGGTAACAGAAAGAGCTTGCTCTTTGCTGACGAGCGGCGGACGGGTGAGTAATGCTTGGGGATCTGCCTTGTTGTGGGGGATAACCATTGGAAACGATGGCTAATACCGCATAATACCTACGGGTTA
FN421588.1.1414	D_0__Bacteria, D_1__Proteobacteria, D_2__Gammaproteobacteria, D_3__Pseudomonadales, D_4__Pseudomonadaceae, D_5__Pseudomonas, D_6__uncultured bacterium	1	0	0	0	0	0	0	0	1	ATGCAAGTCGAGCGGATGAAGGGAGCTTGCTCTCTGATTCAGCGGCGGACGGGTGAGTAATGCCTAGGAATCTGCCTGGTAGTGGGGGACAACGTCTCGAAAGGGACGCTAATACCGCATACGTCCTACGGGAGAAAG
KY819087.1.1460	D_0__Bacteria, D_1__Proteobacteria, D_2__Gammaproteobacteria, D_3__Pseudomonadales, D_4__Pseudomonadaceae, D_5__Pseudomonas, D_6__uncultured Pseudomonas sp.	13	3	3	2	2	1	0	1	1	CAGGCCTAACACATGCAAGTCGAGCGGATGAGTGGAGCTTGCTCCATGATTCAGCGGCGGACGGGTGAGTAATGCCTAGGAATCTGCCTGGTAGTGGGGGACAACGTTTCGAAAGGAACGCTAATACCGCATACGTCCTACAGGAGAAAGT
HJ340507.6.1415	D_0__Bacteria, D_1__Proteobacteria, D_2__Gammaproteobacteria, D_3__Pseudomonadales, D_4__Pseudomonadaceae, D_5__Pseudomonas, Ambiguous_taxa	258	12	44	42	23	0	0	62	75	CAGGCCTAACACATGCAAGTCGAGCGGATGATGAGAGCTTGCTCTCTGATTCAGCGGCGGACGGGTGAGTAATGCCTAGGAATCTGCCTGGTAGTGGGGGACAACGTCTCGAAAGGGACGCTAATACCGCATACGTCCTACGGGAGAAAG
HQ529494.1.1406	D_0__Bacteria, D_1__Proteobacteria, D_2__Gammaproteobacteria, D_3__Aeromonadales, D_4__Aeromonadaceae, D_5__Aeromonas, D_6__Aeromonas hydrophila subsp. hydrophila	18	1	3	4	1	0	3	3	3	TAGCTTGCTACTTATGCCGGCGAGCGGCGGACGGGTGAGTAATGCCTGGGGATCTGCCCAGTCGAGGGGGATAACTACTGGAAACGGTAGCTAATACCGCATACGCCCTACGGG
DQ803226.1.1399	D_0__Bacteria, D_1__Proteobacteria, D_2__Gammaproteobacteria, D_3__Pseudomonadales, D_4__Pseudomonadaceae, D_5__Pseudomonas, D_6__uncultured bacterium	16	3	1	5	7	0	0	0	0	GCAGGCCTAACACATGCAAGTCGAGCGGATGATGGGAGCTTGCTCCCGGATTCAGCGGCGGACGGGTGAGTAATGCCTAGGAATCTGCCTGGTAGTGGGAGACAACGTTTCGAAAGGAACGCTAATACCGCATACGTCCTACGGGAGAAAGC
DQ803195.1.1398	D_0__Bacteria, D_1__Proteobacteria, D_2__Gammaproteobacteria, D_3__Pseudomonadales, D_4__Pseudomonadaceae, D_5__Pseudomonas, D_6__uncultured bacterium	7	0	1	2	0	2	2	0	0	CAGGCCTAACACATGCAAGTCGAGCGGATGATGGGAGCTTGCTCCCGGATTCAGCGGCGGACGGGTGAGTAATGCCTAGGAATCTGCCTGGTAGTGGGGGACAACGTTTCGAAAGGAACGCTAACACCGCATACGTCCTACGGGAGAAAGC
EU537195.1.1398	D_0__Bacteria, D_1__Proteobacteria, D_2__Gammaproteobacteria, D_3__Pseudomonadales, D_4__Pseudomonadaceae, D_5__Pseudomonas, D_6__uncultured bacterium	3	1	1	1	0	0	0	0	0	CAGGCCTAACACATGCAAGTCGAGCGGTAGAGAGAAGCTTGCTCCTCTTGAGAGCGGCGGACGGGTGAGTAATGCCTAGGAATCTGCCTGGTAGTGGGGGATAACGTCCGGAAACGGACGCTAATACCGCATACGTCCTACGGGAGAAAG
FJ900873.1.1397	D_0__Bacteria, D_1__Proteobacteria, D_2__Gammaproteobacteria, D_3__Pseudomonadales, D_4__Pseudomonadaceae, D_5__Pseudomonas, D_6__uncultured bacterium	41	6	8	16	8	0	0	1	2	CAGGCCTAACACATGCAAGTCGAGCGGATGAGTGGAGCTTGCTCCATGATTCAGCGGCGGACGGGTGAGTAGTGCCTAGGAATCTGCCTGGTAGTGGGGGACAACGTTTCGAAAGGAACGCTAATACCGCATACGTCCTACGGGAGAAAGC
FJ901141.1.1397	D_0__Bacteria, D_1__Proteobacteria, D_2__Gammaproteobacteria, D_3__Pseudomonadales, D_4__Pseudomonadaceae, D_5__Pseudomonas, Ambiguous_taxa	14	4	3	3	1	2	0	1	0	CAGGCCTAACACATGCAAGTCGAGCGGATGAGTGGAGCTTGCTCCATGATTCAGCGGCGGACGGGTGAGTAACGCCTAGGAATCTGCCTGGTAGTGGGGGACAACGTTTCGAAAGGAACGCTAATACCGCATACGTCCTACGGGAGAAAGT
HM799063.1.1397	D_0__Bacteria, D_1__Proteobacteria, D_2__Alphaproteobacteria, D_3__Rhizobiales, D_4__Methyloligellaceae, D_5__uncultured, D_6__uncultured Rhizobiales bacterium	1	1	0	0	0	0	0	0	0	CAGGCCTAACACATGCAAGTCGAACGCACTCTTCGGAGTGAGTGGCAGACGGGTGAGTAACGCGTGGGAATCTACCTAGTGGTGGGGAATAACTTCGGGAAACCGGAGCTAATACCCCATAAGCCCTTCGGGGGAAAGTTTTATCGCCATT
EU510272.1.1396	D_0__Bacteria, D_1__Proteobacteria, D_2__Gammaproteobacteria, D_3__Pseudomonadales, D_4__Moraxellaceae, D_5__Acinetobacter, D_6__uncultured bacterium	2	0	0	1	0	0	0	0	1	CAGGCTTAACACATGCAAGTCGAGCGGAGATGAGGTGCTTGCACCTTATCTTAGCGGCGGACGGGTGAGTAATGCTTAGGAATCTGCCTATTAGTGGGGGACAACATTTCGAAAGGAATGCTAATACCGCATACGTCCTACGGGAGAAAGC
DQ803246.1.1395	D_0__Bacteria, D_1__Proteobacteria, D_2__Gammaproteobacteria, D_3__Pseudomonadales, D_4__Pseudomonadaceae, D_5__Pseudomonas, D_6__uncultured bacterium	2	0	0	0	2	0	0	0	0	AGCGGATGATGGGAGCTTGCTCCCGGATTCAGCGGCGGACGGGTGAGTAATGCCTAGGAATCTGCCTGGTAGTGGGGGACAACGTTTCGAAAGGAACGCTAATACCGCATACGTCCTACGGGAGAAAGC
EU537143.1.1394	D_0__Bacteria, D_1__Proteobacteria, D_2__Gammaproteobacteria, D_3__Pseudomonadales, D_4__Pseudomonadaceae, D_5__Pseudomonas, D_6__uncultured bacterium	2	0	0	2	0	0	0	0	0	CAGGCCTAACACATGCAAGTCGAGCGGTAGAGAGAAGCTTGCTTCCCTTGAGAGCGGCGGACGGGTGAGTAATGCCTAGGAATCTGCCTGGTAGTGGGGGATAACGTCCGGAAACGGACGCTAATACCGCATACGTCCTACGGGAGAAAG
KX672294.1.1394	D_0__Bacteria, D_1__Proteobacteria, D_2__Gammaproteobacteria, D_3__Xanthomonadales, D_4__Xanthomonadaceae, D_5__Stenotrophomonas, D_6__uncultured Stenotrophomonas bacterium	1	0	0	1	0	0	0	0	0	AGGCCTAACACATGCAAGTCGAACGGCAGCACAGGAGAGCTTGCTCTCTGGGTGGCGAGTGGCGGACGGGTGAGGAATACATCGGAATCTACTCTGTCGTGGGGGATGACGTAGGGAAACTTACGCTAATACCGCATACGACCTACGGGT
DQ313381.1.1393	D_0__Bacteria, D_1__Proteobacteria, D_2__Gammaproteobacteria, D_3__Pseudomonadales, D_4__Pseudomonadaceae, D_5__Pseudomonas, D_6__Pseudomonas putida	1	0	0	0	0	1	0	0	0	GTGGCCTACACATGCAAGTCGAGCGGATGACGGGAGCTTGCTCCTTGATTCAGCGGCGGACGGGTTAGTAATGCCTAGGAATCTGCCTGGTAGTGGGGGACAACGTTTCGAAAGGAACGCTAATACCGCATACGTCCTACGGGAGAAAG
HL948322.14.1406	D_0__Bacteria, D_1__Proteobacteria, D_2__Gammaproteobacteria, D_3__Betaproteobacteriales, D_4__Burkholderiaceae, D_5__Ralstonia, D_6__unidentified	2	0	0	0	0	0	0	1	1	CGGCAGCATGATCCTAGCTTGCTAGATTGATGGCGAGTGGCGAACGGGTGAGTAATACATCGGAACGTGCCCTGTAGTGGGGGATAACTAGTCGAAAGATTAGCTAATACCGCATACGACCTGAGGG
GU596989.1.1391	D_0__Bacteria, D_1__Proteobacteria, D_2__Gammaproteobacteria, D_3__Pseudomonadales, D_4__Pseudomonadaceae, D_5__Pseudomonas, D_6__Pseudomonas stutzeri	2	0	0	1	1	0	0	0	0	GGGCCTAACACATGCAAGTCGAGCGGATGATGTGGAGCTTGCTCCATGATTCAGCGGCGGACGGGTGAGTAATGCCTAGGAATCTGCCTGGTAGTGGGGGACAACGTTTCGAAAGGAACGCTAATACCGCATACGTCCTACGGGAGAAAGT
AY654774.1.1388	D_0__Bacteria, D_1__Proteobacteria, D_2__Alphaproteobacteria, D_3__Rhodobacterales, D_4__Rhodobacteraceae, D_5__Ruegeria, D_6__mucus bacterium 31	1	0	0	0	0	1	0	0	0	CAGGCTTAACACATGCAAGTCGAGCGCACCTTTCGGGGTGAGCGGCGGACGGGTTAGTAACGCGTGGGAACATACCCTTTGGTACGGAATAGCCTCTGGAAACGGAGAGTAATACCGTATGAGCCCTTCGGGGGAAAGATTTATCGCCAAA
HQ753569.1.1387	D_0__Bacteria, D_1__Actinobacteria, D_2__Actinobacteria, D_3__Propionibacteriales, D_4__Propionibacteriaceae, D_5__Cutibacterium, D_6__uncultured organism	13	0	5	0	1	1	1	0	5	CGTGCCTAACACATGCAAGTCGAACGGAAAGGCCCTGCTTTTGTGGGGTGCTCGAGTGGCGAACGGGTGAGTAACACGTGAGTAACCTGCCCTTGACTTTGGGATAACTTCAGGAAACTGGGGCTAATACCGGATAGGAGCTCCTGCTGCAT
KM892971.1.1386	D_0__Bacteria, D_1__Proteobacteria, D_2__Alphaproteobacteria, D_3__Sphingomonadales, D_4__Sphingomonadaceae, D_5__Sphingomonas, Ambiguous_taxa	1	0	0	0	0	0	0	0	1	GAAGGCTTCGGCCTTAGTGGCGCACGGGTGCGTAACGCGTGGGAATCTGCCCTCAGGTTCGGAATAACAGCGAGAAATTGCTGCTAATACCGGATGATATCGCGAGATCAAAGATTTATCGCCTGAG
DQ455072.1.1385	D_0__Bacteria, D_1__Proteobacteria, D_2__Gammaproteobacteria, D_3__Pseudomonadales, D_4__Pseudomonadaceae, D_5__Pseudomonas, D_6__Pseudomonas monteilii	45	10	9	6	17	1	0	1	1	CGAGCGGATGACGGGAGCTTGCTCTTGATTCAGCGGCGGACGGGTGAGTAATGCCTAGGAATCTGCCTGGTAGTGGGGGACAACGTTTCGAAAGGAACGCTAATACCGCATACGTCCTACGGGAGAAAG
EU855212.1.1385	D_0__Bacteria, D_1__Proteobacteria, D_2__Alphaproteobacteria, D_3__Caulobacterales, D_4__Caulobacteraceae, D_5__Brevundimonas, D_6__Brevundimonas sp. CTSP35	1	0	0	0	1	0	0	0	0	CGGACCCTTCGGGGTTAGTGGCGGACGGGTGAGTAACACGTGGAAACGTGCCTTTAGGTTCGGAATAGCTCCTGGAAACGGGTGGTAATGCCGAATGTGCCCTTCGGGGGAAAGATTTATCGCCTTT
KJ590497.1.1384	D_0__Bacteria, D_1__Proteobacteria, D_2__Gammaproteobacteria, D_3__Pseudomonadales, D_4__Pseudomonadaceae, D_5__Pseudomonas, D_6__Pseudomonas putida	4	2	0	0	1	0	0	1	0	ATGCAAGTCGAGCGGATGACGGGAGCTTGCTCCTTGATTCAGCGGCGGACGGGTGATTAATGCCTAGGAATCTGCCTGGTAGTGGGGGACAACGTTTCGAAAGGAACGCTAATACCGCATACGTCCTACGGGAGAAAG
HQ753521.1.1379	D_0__Bacteria, D_1__Proteobacteria, D_2__Gammaproteobacteria, D_3__Pseudomonadales, D_4__Pseudomonadaceae, D_5__Pseudomonas, D_6__uncultured organism	3	0	1	1	1	0	0	0	0	CAGGCCTAACACATGCAAGTCGAGCGGTAGAGAGAAGCTTGCTTCTCTTGAGAGCGGCGGACGGGTGAGTAATGCCTAGGAATCTGCCTGGTAGTGGGGGATAACGTCCGGAAACGGGCGCTAATACCGCATACGTCCTACGGGAGAAAG
CP008865.6711909.6713285	D_0__Bacteria, D_1__Proteobacteria, D_2__Gammaproteobacteria, D_3__Pseudomonadales, D_4__Pseudomonadaceae, D_5__Pseudomonas, D_6__Pseudomonas aeruginosa	1	1	0	0	0	0	0	0	0	CAGGCCTAACACATGCAAGTCGAGCGGATGAAGGGGGCTTGCTCCTGGATTCAGCGGCGGACGGGTGAGTAATGCCTAGGAATCTGCCTGGTAGTGGGGGATAACGTCCGGAAACGGGCGCTAATACCGCATACGTCCTGAGGGAGAAAGT
HF677535.1.1374	D_0__Bacteria, D_1__Firmicutes, D_2__Bacilli, D_3__Bacillales, D_4__Bacillaceae, D_5__Bacillus, D_6__uncultured bacterium	6	6	0	0	0	0	0	0	0	CAGGCCTAACACATGCAAGTCGAGCGAATGGATTAAGAGCTTGCTCTTATGAAGTTAGCGGCGGACGGGTGAGTAACACGTGGGTAACCTGCCCATAAGACTGGGATAACTCCGGGAAACCGGGGCTAATACCGGATAACATTTTGAACCG
X71818.1.1375	D_0__Bacteria, D_1__Proteobacteria, D_2__Gammaproteobacteria, D_3__Vibrionales, D_4__Vibrionaceae, D_5__Vibrio, D_6__Vibrio anguillarum	2	0	0	0	0	2	0	0	0	CAGGCCTAACACATGCAAGTCGAGCGGCAGCACAGAGGAACTTGTTCCTTAGGTGGCGAGCGGCGGACGGGTGAGTAATGCCTAGGAAATTGCCCTGATGTGGGGGATAACCATTGGAAACGATGGCTAATACCGCATGATGCCTACGGG
HM278512.1.1366	D_0__Bacteria, D_1__Proteobacteria, D_2__Gammaproteobacteria, D_3__Xanthomonadales, D_4__Xanthomonadaceae, D_5__Luteimonas, D_6__uncultured bacterium	1	0	0	1	0	0	0	0	0	AGGCCTAACACATGCAAGTCGAACGGCAGCACAGAGGAGCTTGCTCCTTGGGTGGCGAGTGGCGGACGGGTGAGGAATACATCGGAATCTACCTTTTCGTGGGGGATAACGTAGGGAAACTTACGCTAATACCGCATACGACCTACGGGTGAAAG
FJ893922.1.1363	D_0__Bacteria, D_1__Proteobacteria, D_2__Gammaproteobacteria, D_3__Pseudomonadales, D_4__Pseudomonadaceae, D_5__Pseudomonas, D_6__uncultured bacterium	2	1	0	1	0	0	0	0	0	CAGGCCTAATACATGCAAGTCGAGCGGATGAGAAGAGCTTGCTCTTCGATTCAGCGGCGGACGGGTGAGTAATGCCTAGGAATCTGCCTGGTAGTGGGGGACAACGTTTCGAAAGGAACGCTAATACCGCATACGTCCTACGGGAGAAAG
KF065186.1.1361	D_0__Bacteria, D_1__Proteobacteria, D_2__Gammaproteobacteria, D_3__Pseudomonadales, D_4__Moraxellaceae, D_5__Acinetobacter, D_6__uncultured bacterium	1	0	0	0	0	0	0	0	1	AAGGCTTAACACATGCAAGTCGAGCGGGGTGATGTAGCTTGCTACATTACCTAGCGGCGGACGGGTGAGTAATGCTTAGGAATCTGCCTATTAGTGGGGGACAACATTCCGAAAGGAATGCTAATACCGCATACGCCCTACGGGGGAAAG
HF677564.1.1360	D_0__Bacteria, D_1__Proteobacteria, D_2__Gammaproteobacteria, D_3__Betaproteobacteriales, D_4__Burkholderiaceae, D_5__Pelomonas, D_6__uncultured bacterium	1290	111	175	139	238	345	261	8	13	CAGGCCTAACACATGCAAGTCGAACGGTAACAGGTTAAGCTGACGAGTGGCGAACGGGTGAGTAATATATCGGAACGTGCCCAGTCGTGGGGGATAACTGCTCGAAAGAGCAGCTAATACCGCATACGACCTGAGGGTGAAAGCGGGGGAT
KF110404.1.1359	D_0__Bacteria, D_1__Firmicutes, D_2__Bacilli, D_3__Bacillales, D_4__Staphylococcaceae, D_5__Staphylococcus, D_6__uncultured bacterium	1	1	0	0	0	0	0	0	0	CGTGCCTAACACATGCAAGTCGAACGGAAAGGCCCTGCTTGCAGGGTACTCGAGTGGCGAACGGGTGAGTAACACGTGGGTGATCTGCCCTGCACTTCGGGATAAGCCTGGGAAACTGGGTCTAATACCGGATAGGAGCCATTTTTAGTGT
JF182450.1.1358	D_0__Bacteria, D_1__Proteobacteria, D_2__Gammaproteobacteria, D_3__Pseudomonadales, D_4__Pseudomonadaceae, D_5__Pseudomonas, D_6__uncultured bacterium	8	2	0	0	0	6	0	0	0	CAGGCCTAACACATGCAAGTCGAGCGGATGAGAAGAGCTTGCTCTTCGATCCAGCGGCGGACGGGTGAGTAATGCCTAGGAATCTGCCTGGTAGTGGGGGACAACGTTTCGAAAGGAACGCTAATACCGCATACGTCCTACGGGAGAAAGC
JF192487.1.1358	D_0__Bacteria, D_1__Proteobacteria, D_2__Gammaproteobacteria, D_3__Pseudomonadales, D_4__Moraxellaceae, D_5__Acinetobacter, D_6__uncultured bacterium	6	0	0	1	4	0	1	0	0	CAGGCTTAACACATGCAAGTCGAGCGGAGAGAGGTAGCTTGCTACTGATCTTAGCGGCGGACGGGTGAGTAATACTTAGGAATCTGGCTATTAGTGGGGGACAACATTTCGAAAGGGATGCTAATACCGCATACGTCCTACGGGAGAAAG
JF223018.1.1358	D_0__Bacteria, D_1__Proteobacteria, D_2__Gammaproteobacteria, D_3__Pseudomonadales, D_4__Pseudomonadaceae, D_5__Pseudomonas, D_6__uncultured bacterium	11	0	1	4	5	1	0	0	0	CAGGCCTAACACATGCAAGTCGAGCGGATGATGGGAGCTTGCTCCCCGATTCAGCGGCGGACGGGTGAGTAATGCCTAGGAATCTGCCTGGTAGTGGGGGACAACGTTTCGAAAGGAACGCTAATACCGCATACGTCCTACGGGAGAAAG
AB369012.1.1356	D_0__Bacteria, D_1__Proteobacteria, D_2__Gammaproteobacteria, D_3__Betaproteobacteriales, D_4__Burkholderiaceae, D_5__Variovorax, D_6__uncultured bacterium	8	0	0	0	0	8	0	0	0	CAGGCCTAACACATGCAAGTCGAACGGCAGCGCGGGAGCAATCCTGGCGGCGAGTGGCGAACGGGTGAGTAATACATCGGAACGTGCCCAATCGTGGGGGATAACGCAGCGAAAGCTGTGCTAATACCGCATACGATCTACGGATGAAAG
AB369002.1.1355	D_0__Bacteria, D_1__Proteobacteria, D_2__Gammaproteobacteria, D_3__Pseudomonadales, D_4__Moraxellaceae, D_5__Acinetobacter, D_6__uncultured bacterium	125	9	23	13	25	24	5	9	17	CAGGCCTAACACATGCAAGTCGAGCGGAGATGAGGTGCTTGCACCTTATCTTAGCGGCGGACGGGTGAGTAATGCTTAGGAATCTGCCTATTAGTGGGGGACAACATTCCGAAAGGAATGCTAATACCGCATACGTCCTACGGGAGAAAGC
KF101314.1.1355	D_0__Bacteria, D_1__Proteobacteria, D_2__Gammaproteobacteria, D_3__Pseudomonadales, D_4__Pseudomonadaceae, D_5__Pseudomonas, D_6__uncultured bacterium	10	3	0	0	4	0	0	1	2	CAGGTCTAACACATGCAAGTCGAGCGGATGACGGGAGCTTGCTCCTTGATTCAGCGGCGGACGGGTGAGTAATGCCTAGGAATCTGCCTGGTAGTGGGGGACAACGTTTCGAAAGGAACGCTAATACCGCATACGTCCTACGGGAGAAAGC
EF634151.1.1354	D_0__Bacteria, D_1__Proteobacteria, D_2__Gammaproteobacteria, D_3__Betaproteobacteriales, D_4__Burkholderiaceae, D_5__Burkholderia-Caballeronia-Paraburkholderia, D_6__Burkholderia cenocepacia	21	0	5	0	7	3	0	6	0	CAGGCCTAACACATGCAAGTCGAACGGCAGCACGGGTGCTTGCACCTGGTGGCGAGTGGCGAACGGGTGAGTAATACATCGGAACATGTCCTGTAGTGGGGGATAGCCCGGCGAAAGCCGGATTAATACCGCATACGATCTACGGATGAAAG
KJ715941.1.1351	D_0__Bacteria, D_1__Proteobacteria, D_2__Gammaproteobacteria, D_3__Aeromonadales, D_4__Aeromonadaceae, D_5__Aeromonas, D_6__bacterium E2-113	1	0	0	0	0	0	0	0	1	GAAGCGGGAAGTAGCTTGCTACTTTTGCCGGCGAGCGGCGGACGGGTGAGTAATGCCTGGGGATCTGCCCAGTCGAGGGGGATAACTACTGGAAACGGTAGCTAATACCGCATACGCCCTACGG
AB679929.1.1348	D_0__Bacteria, D_1__Proteobacteria, D_2__Gammaproteobacteria, D_3__Pseudomonadales, D_4__Pseudomonadaceae, D_5__Pseudomonas, D_6__uncultured Pseudomonas sp.	7	2	2	2	1	0	0	0	0	CAGGCCTAACACATGCAAGTCGAGCGGTAGAGAGAAGCTTGCTTCTCTTGAGAGCGGCGGACGGGTGAGTAATGCCTAGGAATCTGCCTGGTAGTGGGGGACAACGTTTCGAAAGGAACGCTAATACCGCATACGTCCTACGGGAGAAAG
JQ965773.1.1346	D_0__Bacteria, D_1__Proteobacteria, D_2__Alphaproteobacteria, D_3__Rhizobiales, D_4__Rhizobiaceae, D_5__Aquamicrobium, D_6__uncultured bacterium	2	0	1	0	1	0	0	0	0	CAGGCTTAACACATGCAAGTCGAGCGCCCCGCAAGGGGAGCGGCAGACGGGTGAGTAACGCGTGGGAATCTACCTTTTGCTACGGAATAACTCAGGGAAACTTGTGCTAATACCGTATGTGCCCTTCGGGGGAAAGATTTATCGGCAAAAG
KF068256.1.1346	D_0__Bacteria, D_1__Actinobacteria, D_2__Actinobacteria, D_3__Corynebacteriales, D_4__Corynebacteriaceae, D_5__Lawsonella, D_6__uncultured bacterium	1	1	0	0	0	0	0	0	0	CGGGCTTAACACATGCAAGTCGAACGGAAAGGCTCCAGCTTGCTGGAGTACTCGAGTGGCGAACGGGTGAGTAACACGTGGGTAATCTGCCCTGCACTCTGGGATAAGCCTGGGAAACTGGGTCTAATACTGGATATGACCTTTCTCCTTAT
KF094486.1.1344	D_0__Bacteria, D_1__Actinobacteria, D_2__Actinobacteria, D_3__Propionibacteriales, D_4__Propionibacteriaceae, D_5__Cutibacterium, D_6__uncultured bacterium	1	0	1	0	0	0	0	0	0	CGTGCTTAACACATACAAGTCGAACGGAAAGGCCCTGCTTTTGTGGGGTGCTCGAGTGGCGAACGGGTGAGTAACACGTGAGTAACCTGCCCTTGACTTTGGGATAACTTCAGGAAACTGGGGCTAATACCGGATAGGAGCTCCTGCTGCA
EF653582.1.1343	D_0__Bacteria, D_1__Proteobacteria, D_2__Gammaproteobacteria, D_3__Betaproteobacteriales, D_4__Burkholderiaceae, D_5__Aquabacterium, D_6__uncultured bacterium	27	0	0	0	0	0	0	19	8	CAGGCCTAACACATGCAAGTCGAACGGCAGCGCGGGAGCAATCCTGGCGGCGAGTGGCGAACGGGTGAGTAATATATCGGAACGTGCCCAGTAGTGGGGGATAGCCCGGCGAAAGCCGGATTAATACCGCATGAGACCTGAGGGTGAAAG
HQ664696.1.1340	D_0__Bacteria, D_1__Proteobacteria, D_2__Gammaproteobacteria, D_3__Pseudomonadales, D_4__Pseudomonadaceae, D_5__Pseudomonas, D_6__uncultured bacterium	19	2	7	4	4	0	0	1	1	GGCCTAACACATGCAAGTCGAGCGGATGAGTGGAGCTTGCTCCATGATTCAGCGGCGGACGGGTGAGTAATGCCTAGGAATCTGCCTGGTAGTGGGGGACAACGTTTCGAAAGGAACGCTAATACCGCGTACGTCCTACGGGAGAAAGT
KJ754668.1.1328	D_0__Bacteria, D_1__Proteobacteria, D_2__Alphaproteobacteria, D_3__Sphingomonadales, D_4__Sphingomonadaceae, D_5__Sphingomonas, D_6__uncultured bacterium	50	14	5	4	0	5	22	0	0	CAGGCCTAACACATGCAAGTCGAACGAGATCTTCGGGTCTAGTGGCGCACGGGTGCGTAACGCGTGGGAATCTGCCCTTTGGTTCGGAATAACAGTTGGAAACGACTGCTAATACCGGATGATGACGAAAGTCCAAAGATTTATCGCCAGA
KY014978.1.1328	D_0__Bacteria, D_1__Proteobacteria, D_2__Gammaproteobacteria, D_3__Pseudomonadales, D_4__Pseudomonadaceae, D_5__Pseudomonas, D_6__Pseudomonas putida	1	1	0	0	0	0	0	0	0	CAGGCCTAACACATGCAAGTCGAGCGGATGACGGGAGCTTGCTCCTTGATTCAGCGGCGGACGGGTGAGTAATGCCTAGGAATCTGCCTGGTAGTGGGGGACAACGTTCGAAAGGAACGCTAATACCGCATACTGTCCTACGGGAGAAAGC
FJ644609.1.1321	D_0__Bacteria, D_1__Proteobacteria, D_2__Alphaproteobacteria, D_3__Sphingomonadales, D_4__Sphingomonadaceae, D_5__Altererythrobacter, D_6__uncultured bacterium	1	0	0	1	0	0	0	0	0	CAGGCCTAACACATGCAAGTCGAACGAACCCTTCGGGGTTAGTGGCGCACGGGTGCGTAACGCGTGGGAACCTGCCTTTAGGTTCGGAATAACTCAGAGAAATTTGAGCTAATACCGGATAATGTCTTCGGACCAAAGATTTATCGCCTTT
AM936321.1.1312	D_0__Bacteria, D_1__Proteobacteria, D_2__Alphaproteobacteria, D_3__uncultured, D_4__uncultured Rhizobiales bacterium, D_5__uncultured Rhizobiales bacterium, D_6__uncultured Rhizobiales bacterium	42	0	0	0	0	0	41	0	1	CAGGCCTAACACATGCAAGTCGAGCGGGCGTAGCAATACGTCAGCGGCAGACGGGTGAGTAACGCGTGGGAACGTACCTTTTGGTTCGGAACAACACAGGGAAACTTGTGCTAATACCGGATAAGCCCTTACGGGGAAAGATTTATCGCCG
JQ408020.1.1305	D_0__Bacteria, D_1__Patescibacteria, D_2__Saccharimonadia, D_3__Saccharimonadales, D_4__uncultured bacterium, D_5__uncultured bacterium, D_6__uncultured bacterium	2	0	0	0	0	0	0	2	0	CGCGCCTAACACATGCAAGTCGAGCGGAAAGGCCCTTCGGGGTACTCGAGCGGCGGACGGCTGAGTAACGCGTGGGAACATGCCCCAAAGTGAGGAATAACTGCCCGAAAGGGTAGCTAATACCGCATATGATCTTCGGATTAAAGGATTT
JF168320.1.1302	D_0__Bacteria, D_1__Proteobacteria, D_2__Alphaproteobacteria, D_3__Rhizobiales, D_4__Rhizobiaceae, D_5__Allorhizobium-Neorhizobium-Pararhizobium-Rhizobium, D_6__uncultured bacterium	1	1	0	0	0	0	0	0	0	CAGGCTTAACACATGCAAGTCGAACGCCCCGCAAGGGGAGTGGCAGACGGGTGAGTAACGCGTGGGAATCTACCTTTTGCTACGGAATAACTCAGGGAAACTTGTGCTAATACCGTATGTGCCCTTCGGGGGAAAGATTTATCGGCAAAGG
EU705207.1.1285	D_0__Bacteria, D_1__Proteobacteria, D_2__Gammaproteobacteria, D_3__Pseudomonadales, D_4__Moraxellaceae, D_5__Acinetobacter, D_6__uncultured Acinetobacter sp.	1	0	0	0	0	1	0	0	0	ATGCAGTCGAGCGGGGGAGGGTAGCTTGCTACCTGACCTAGCGGCGGACGGGTGAGTAATGCTTAGGAATCTGCCTATTAGTGGGGGACAACATTCCGAAAGGAATGCTAATACCGCATACGCCCTACGGGGGAAAG
JF118430.1.1284	D_0__Bacteria, D_1__Proteobacteria, D_2__Alphaproteobacteria, D_3__Caulobacterales, D_4__Caulobacteraceae, D_5__Brevundimonas, D_6__uncultured bacterium	1	0	0	0	1	0	0	0	0	AGGCCTAACACATGCAAGTCGAACGGACCCTTCGGGGTTAGTGGCGGACGGGTGAGTAACACGTGGGAGCGTGCCTTTAGGTTCGGAATAGCTCCTGGAAACGGGTGGTAATGCCGAATGTGCCCTTCGGGGGAAAGATTTATCGCCTTT
HM778881.1.1272	D_0__Bacteria, D_1__Proteobacteria, D_2__Gammaproteobacteria, D_3__Aeromonadales, D_4__MB19, D_5__uncultured bacterium, D_6__uncultured bacterium	1	0	0	0	0	0	0	1	0	CAGGCCTTACACATGCAAGTCGAGCGGCAGCGGGAAAGTAGCTTGCTACTTTTGCCGGCGAGCGGCGGACGGGTGAGTAATGCCTGGGGATCTGCCCAGTCGAGGGGGGATAACTACTGGAAACGGTAGCTAATACCGCATACGCCCTACGGG
GQ984339.1.1269	D_0__Bacteria, D_1__Proteobacteria, D_2__Gammaproteobacteria, D_3__Pseudomonadales, D_4__Moraxellaceae, D_5__Psychrobacter, D_6__uncultured gamma proteobacterium	2180	383	347	326	721	54	4	123	222	GCAGGCCTAACACATGCAAGTCGAGCGGATGACGGGAGCTTGCTCCTTGATTCAGCGGCGGACGGGTGAGTAATGCCTAGGAATCTGCCTGGTAGTGGGGGACAACGTTTCGAAAGGAACGCTAATACCGCATACGTCCTACGGGAGAAAGG
HF584872.1.1265	D_0__Bacteria, D_1__Proteobacteria, D_2__Gammaproteobacteria, D_3__Pseudomonadales, D_4__Pseudomonadaceae, D_5__Pseudomonas, D_6__Pseudomonas putida	40	5	7	10	9	1	0	5	3	TGCAAGTCGAGCGGATGACGGGAGCTTGCTCCCTTGATTCAGCGGCGGACGGGTGAGTAATGCCTAGGAATCTGCCTGGTAGTGGGGGACAACGTTTCGAAAGGAACGCTAATACCGCATACGTCCTACGGGAGAAAG
EU293341.1.1257	D_0__Bacteria, D_1__Proteobacteria, D_2__Gammaproteobacteria, D_3__Pseudomonadales, D_4__Pseudomonadaceae, D_5__Pseudomonas, D_6__Pseudomonas sp. FP2-1	1	0	0	0	1	0	0	0	0	GCTGCTCCTTGATTCAGCGGCGGACGGGTGAGTAATGCCTAGGAATCTGCCTGGTAGTGGGGGACAACGTTTCGAAAGGAACGCTAATACCGCATACGTCCTACGGGAGAAAGCA
DQ301763.1.1231	D_0__Bacteria, D_1__Proteobacteria, D_2__Gammaproteobacteria, D_3__Pseudomonadales, D_4__Pseudomonadaceae, D_5__Pseudomonas, D_6__Pseudomonas sp. D4	12	1	1	0	8	1	0	0	1	AGTCGAGCGGATGACGGGAGCTTGCTCCTTGATTCAGCGGCGGACGGGTGAGTAATGCCTAGGAATCTGCCTGGTAGTGGGGGACAACGTTTCGAAAGGAACGCTAATACCACATACGTCCTACGGGAGAAAG
KC293828.1.1221	D_0__Bacteria, D_1__Proteobacteria, D_2__Gammaproteobacteria, D_3__Pseudomonadales, D_4__Pseudomonadaceae, D_5__Pseudomonas, D_6__Pseudomonas monteilii	2	0	0	1	0	0	0	0	1	GATGACGGGAGCTTGCTCCTTGATTCAGCGGCGGACGGGTGAGTAATGCCTAGGAATCTGCCTGGTAGTGGGGGACAACGTTTCGAAAGGAACGCTAATACCGCATACGTCCTACGGGAGAAAGC
KT375314.1.1203	D_0__Bacteria, D_1__Proteobacteria, D_2__Gammaproteobacteria, D_3__Vibrionales, D_4__Vibrionaceae, D_5__Vibrio, D_6__Vibrio coralliilyticus	1	1	0	0	0	0	0	0	0	CAGGCCTAACACATGCAAGTCGAGCGGAAACGAGTTATCTGAACCCTCGGGGAACGATAACGGCGTCGAGCGGCGGACGGGTGAGTAATGCCTGGGAAATTGCCCTGATGTGGGGGATAACCATTGGAAACGATGGCTAATACCGCATAAT
FS10000387:40:BPL20323-2935:1:1103:14970:1100 1:N:0:22	D_0__Bacteria, D_1__Proteobacteria, D_2__Gammaproteobacteria, D_3__Pseudomonadales, D_4__Moraxellaceae, D_5__Acinetobacter,	24534	2426	3422	2511	3656	5718	1841	1740	3220	CAGGCCTAACACATGCAAGTCGAGCGGAGATGAGGTGCTTGCACCTTATCTTAGCGGCGGACGGGTGAGTAATGCTTAGGAATCTGCCATTTAGTGGGGGACAACATTCCGAAAGGAATGCTAATACCGCATACGTCCTACGGGAGAAAGA
FS10000387:40:BPL20323-2935:1:1101:1600:1170 1:N:0:13	D_0__Bacteria, D_1__Bacteroidetes, D_2__Bacteroidia, D_3__Flavobacteriales, D_4__Flavobacteriaceae, D_5__Flavobacterium, D_6__bacterium 7A6	19688	3753	4669	7190	3983	34	53	6	0	CAGGCCTAACACATGCAAGTCGAGGGGTAGGATTAGCTTGCTAATCTGAGACCGGCGCACGGGTGCGTAACGCGTATGCAATCTACCTTGTACAGAGGGATAGCCCAGAGAAATTTGGATTAATACCTCATAGTGTTTTAGAGTGGCCTCA
FS10000387:40:BPL20323-2935:1:1103:13950:2430 1:N:0:13	D_0__Bacteria, D_1__Bacteroidetes, D_2__Bacteroidia, D_3__Flavobacteriales, D_4__Flavobacteriaceae, D_5__Flavobacterium, D_6__bacterium 7A6	2611	467	671	949	512	3	8	0	1	CAGGCCTAACACATGCAAGTCGAGGGGTAGGATTAGCTTGCTAATCTGAGACCGGCGCACGGGTGCGTAACGCGTATGCAATCTACCTTGTACAGAGGGATAGCCCAGAGAAATTTGGATTAATACCTCATAGTGTTTTAGAGTGGCCTTT
FS10000387:40:BPL20323-2935:1:1105:8430:2070 1:N:0:21	D_0__Bacteria, D_1__Proteobacteria, D_2__Gammaproteobacteria, D_3__Pseudomonadales, D_4__Moraxellaceae, D_5__Acinetobacter,	2208	236	311	241	299	529	162	152	278	CAGGCCTAACACATACAAGTCGAGCGGAGATGAGGTGCTTGCACCTTATCTTAGCGGCGGACGGGTGAGTAATGCTTAGGAATCTGCCATTTAGTGGGGGACAACATTCCGAAAGGAATGCTAATACCGCATACGTCCTACGGGAGAAAGT
FS10000387:40:BPL20323-2935:1:1107:10180:3020 1:N:0:15	D_0__Bacteria, , , , , ,	1046	0	0	6	2	6	0	349	683	CAGGCCTAACACATGCAAGTCGAACGGCAGCATGATCTAGCTTGCTAGATTGATGGCGAGTGGCGAACGGGTGAGTAATACATCGGAACGTGCCCTGTAGTGGGGGATAACTAGTCGAAAGATTAGCTAATACCGCATACGACCTGAGGGT
FS10000387:40:BPL20323-2935:1:1101:6270:1370 1:N:0:13	D_0__Bacteria, D_1__Proteobacteria, D_2__Gammaproteobacteria, , , ,	712	61	115	81	78	45	91	97	144	CAGGCCTAACACATACAAGTCGAGCGGCAGCGGGAAGGTAGCTTGCTACTTTTGCCGGCGAGCGGCGGACGGGTGAGTAATGCCTGGGGATCTGCCCAGTCGAGGGGGATAACTACTGGAAACGGTAGCTAATACCGCATACGCCCTACGG
FS10000387:40:BPL20323-2935:1:1101:1840:1560 1:N:0:13	D_0__Bacteria, , , , , ,	395	56	113	152	67	0	0	0	7	CAGGCCTAACACATGCAAGTCGAACGAGATCTTCGGATCTAGTGGCGCACGGGTGCGTAACGCGTGGGAATCTGCCCTTGGGTTCGGAATAACTTCTGGAAACGGAAGCTAATACCGGATGATGACGTAAGTCCAAAGATTTATCGCCCAA
FS10000387:40:BPL20323-2935:1:1101:7200:2330 1:N:0:13	D_0__Bacteria, D_1__Proteobacteria, D_2__Gammaproteobacteria, , , ,	350	31	73	54	38	15	38	46	55	CAGGCCTAACACATGCAAGTCGAGCGGCAGCGGGAAGGTAGCTTGCTACTTTTGCCGGCGAGCAGCGGACGGGTGAGTAATGCCTGGGGATCTGCCCAGTCGAGGGGGATAACTACTGGAAACGGTAGCTAATACCGCATACGCCCTACGG
FS10000387:40:BPL20323-2935:1:1101:12260:2070 1:N:0:13	D_0__Bacteria, D_1__Proteobacteria, D_2__Gammaproteobacteria, D_3__Betaproteobacteriales, D_4__Burkholderiaceae, D_5__Pandoraea,	364	16	35	20	20	144	129	0	0	CAGGCCTAACACATGCAAGTCGAACGGCAGCACGGGTGCTTGCACCTGGTGGCGAGTGGCGAACGGGTGAGTAATACATCGGAACGTACCTTGTAGTGGGGGATAGCTCGGCGAAAGCCGGATTAATACCGCATACGCTCTGAGGAGGAAA
FS10000387:40:BPL20323-2935:1:1102:4270:1030 1:N:0:13	D_0__Bacteria, D_1__Proteobacteria, D_2__Gammaproteobacteria, D_3__Pseudomonadales, D_4__Pseudomonadaceae, D_5__Pseudomonas, D_6__Pseudomonas putida	317	55	33	50	115	5	0	32	27	CAGGCCTAACACATACAAGTCGAGCGGATGACGGGAGCTTGCTCCTTGATTCAGCGGCGGACGGGTGAGTAATGCCTAGGAATCTGCCTGGTAGTGGGGGACAACGTTTCGAAAGGAACGCTAATACCGCATACGTCCTGCGGGAGAAAG
FS10000387:40:BPL20323-2935:1:1102:14050:2920 1:N:0:13	D_0__Bacteria, , , , , ,	290	50	44	46	103	6	0	20	21	CAGGCCTAACACATACAAGTCGAGCGGATGACGGGGGCTTGCTCCTTGATTCAGCGGCGGACGGGTGAGTAATGCCTAGGAATCTGCCTGGTAGTGGGGGACAACGTTTCGAAAGGAACGCTAATACCGCATACGTCCTACGGGAGAAAG
FS10000387:40:BPL20323-2935:1:1101:12800:1310 1:N:0:13	D_0__Bacteria, D_1__Proteobacteria, D_2__Gammaproteobacteria, , , ,	235	14	32	31	27	14	30	33	54	CAGGCCTAACACATGCAAGTCGAGCGGCAGCGGGAAGGTAGCTTGCTACTTTTGCCGGCGAGCGGCGGACGGGTGAGTAATGCCTGGGGATCTGCCCAGCCGAGGGGGATAACTACTGGAAACGGTAGCTAATACCGCATACGCCCTACGG
FS10000387:40:BPL20323-2935:1:1104:2640:1070 1:N:0:13	D_0__Bacteria, D_1__Proteobacteria, D_2__Gammaproteobacteria, D_3__Aeromonadales, D_4__Aeromonadaceae, D_5__Aeromonas, D_6__uncultured bacterium	613	51	110	85	81	26	66	86	108	CAGGCCTAACACATGCAAGTCGAGCGGCAGCGGGAAAGTAGCTTGCTACTTTTGCCAGCGAGCGGCAGACGGGTGAGTAATGCCTGGGGATCTGCCCAGTCGAGGGGGATAACTACTGGAAACGGTAGCTAATACCGCATACGCCCTACGG
FS10000387:40:BPL20323-2935:1:1109:1290:3630 1:N:0:15	D_0__Bacteria, D_1__Firmicutes, D_2__Bacilli, D_3__Bacillales, D_4__Planococcaceae, D_5__Lysinibacillus,	300	65	75	93	63	2	2	0	0	CAGGCCTAACACATGCAAGTCGAGCGAACAGAGAAGGAGCTTGCTCCTTCGACGTTAGCGGCGGACGGGTGAGTAACACGTGGGCAACCTACCTTATAGTTTGGGATAACTCCGGGAAACCGGGGCTAATACCGAATAACCTGTTTCACC
FS10000387:40:BPL20323-2935:1:1102:13480:1770 1:N:0:13	D_0__Bacteria, D_1__Proteobacteria, D_2__Gammaproteobacteria, , , ,	236	20	47	26	27	20	28	29	39	CAGGCCTAACACATGCAAGTCGAGCGGCAGCGGGAAGGTAGCTTGCTACTTTTGCCGGCGAGCGGCGGACGGATGAGTAATGCCTGGGGATCTGCCCAGTCGAGGGGGATAACTACTGGAAACGGTAGCTAATACCGCATACGCCCTACGG
FS10000387:40:BPL20323-2935:1:1105:11230:1180 1:N:0:13	D_0__Bacteria, D_1__Bacteroidetes, D_2__Bacteroidia, D_3__Cytophagales, D_4__Spirosomaceae, D_5__Flectobacillus, Ambiguous_taxa	184	10	19	27	12	66	46	1	3	CAGGCCTAACACATACAAGTCGAACGGTGTAGCAATACACAGTGGCGCACGGGTGCGTAACACGTATGCAACCTACCTATCATTGGGGGATAGCCTTTGGAAACGGAGATTAATACCGCATAAGACAGTAACATGGCATCATGTAGCTGTT
FS10000387:40:BPL20323-2935:1:1101:15420:3890 1:N:0:13	D_0__Bacteria, D_1__Actinobacteria, D_2__Actinobacteria, D_3__Propionibacteriales, D_4__Propionibacteriaceae, D_5__Cutibacterium, D_6__uncultured organism	170	9	64	3	5	32	8	1	48	CAGGCCTAACACATGCAAGTCGAACGGAAAGGCCCTGCTTTTGTGGGGTGCTCGAGTGGCGAACGGGTGAGTAACACGTGAGTAACCTGCCCTTGACTTTGGGATAACTTCAGGAAACTGGGGCTAATACCGGATAGGAGCTCCTGCTGCA
FS10000387:40:BPL20323-2935:1:1103:3430:2190 1:N:0:13	D_0__Bacteria, D_1__Fusobacteria, D_2__Fusobacteriia, D_3__Fusobacteriales, D_4__Fusobacteriaceae, D_5__Cetobacterium, D_6__uncultured bacterium	177	7	0	12	10	98	36	3	11	CAGGCCTAACACATGCAAGTCGATTCGATTTACTTTCGGGTATTGAGGATGGCGGACGGGTGAGTAACGCGTAAGGAACTTGCCTCTTGGACTGGGACAACTGTTGGAAACGACAGCTAATACCGGATATTATGAGATTCTCGCATGGGAA
FS10000387:40:BPL20323-2935:1:1104:11960:1420 1:N:0:13	D_0__Bacteria, D_1__Bacteroidetes, D_2__Bacteroidia, D_3__Cytophagales, D_4__Spirosomaceae, D_5__Flectobacillus, Ambiguous_taxa	252	6	18	29	23	83	90	1	2	CAGGCCTAACACATGCAAGTCGAACGGTGTAGCAGTACACAGTGGCGCACGGGTGCGTAACACGTATGCAACCTACCTATCATTGGGGGATAGCCTTTGGAAACGGAGATTAATACCGCATAAGACAGTAACATGGCATCATGTAGCTGTT
FS10000387:40:BPL20323-2935:1:1115:6060:3330 1:N:0:24	D_0__Bacteria, D_1__Proteobacteria, D_2__Gammaproteobacteria, D_3__Pseudomonadales, D_4__Moraxellaceae, D_5__Acinetobacter,	183	26	34	29	21	32	9	13	19	CAGGCCTAACACATGCAAGTCGAGCGGAGATGAGGTGCTTGCACCTTATCTTAGCGGCGGACGCGTGAGTAATGCTTAGGAATCTGCCATTTAGTGGGGGACAACATTCCGAAAGGAATGCTAATACCGCATACGTCCTACGGGAGAAAGT
FS10000387:40:BPL20323-2935:1:1107:6020:2330 1:N:0:22	D_0__Bacteria, D_1__Firmicutes, D_2__Bacilli, D_3__Bacillales, D_4__Planococcaceae, D_5__Lysinibacillus,	266	45	106	50	63	0	2	0	0	CAGGCCTAACACATGCAAGTCGAGCGAACAGAGAAGGAGCTTGCTCCTTCGACGTTAGCGGCGGACGGGTGAGTAACACGTGGGCAACCTACCTTATAGTTTGGGATAACTCCGGGAAACCGGGGCTAATACCGAATAATCTGTTTCACTT
FS10000387:40:BPL20323-2935:1:1104:15190:3730 1:N:0:13	D_0__Bacteria, D_1__Proteobacteria, D_2__Gammaproteobacteria, , , ,	192	12	24	23	29	11	18	25	50	CAGGCCTAACACATGCAAGTCGAGCGGCAGCGGGAAGGTAGCTTGCTACTTTTGCCGGCGAGCGGCGGACGGGTGAGTAATGCCTGGGGATCTGCCCAGTCGAGGGGGATAACTACTGGAAACGGTAGCTAGTACCGCATACGCCCTACGG
FS10000387:40:BPL20323-2935:1:1101:2210:2230 1:N:0:24	D_0__Bacteria, , , , , ,	95	0	0	0	0	1	0	33	61	CAGGCCTAACACATGCAAGTCGAACGAAGGCTTCGGCCTTAGTGGCGCACGGGTGCGTAACGCGTGGGAATCTGCCCTCAGGTTCGGAATAACAGCGAGAAATTGCTGCTAATACCGGATGATATCGCGAGATCAAAGATTTATCGCCTGG
FS10000387:40:BPL20323-2935:1:1101:6950:1520 1:N:0:13	D_0__Bacteria, D_1__Proteobacteria, D_2__Gammaproteobacteria, , , ,	163	18	26	16	15	9	12	26	41	CAGGCCTAACACATGCAAGTCGAGCGGCAGCGGGAAGGTAGCTTGCTACTTTTGCCGGCGTGCGGCGGACGGGTGAGTAATGCCTGGGGATCTGCCCAGTCGAGGGGGATAACTACTGGAAACGGTAGCTAATACCGCATACGCCCTACGG
FS10000387:40:BPL20323-2935:1:1113:6200:2090 1:N:0:13	D_0__Bacteria, D_1__Proteobacteria, D_2__Gammaproteobacteria, D_3__Betaproteobacteriales, D_4__Burkholderiaceae, D_5__Pelomonas, D_6__uncultured bacterium	146	14	24	17	31	40	19	1	0	CAGGCCTAACACATGCAAGTCGAACGGTAACAGGTTAAGCTGACGAGTGGCGAACGGGTGAGTAGTGTATCGGAACGTGCCCAGTCGTGGGGGATAACTGCTCGAAAGAGCAGCTAATACCGCATACGACCTGAGGGTGAAAGCGGGGGAT
FS10000387:40:BPL20323-2935:1:1101:9900:2210 1:N:0:13	D_0__Bacteria, D_1__Proteobacteria, D_2__Gammaproteobacteria, , , ,	109	13	20	11	8	8	16	13	20	CAGGCCTAACACATGCAAGTCGAGCGGCAGCGGGAAAGTAGCTTGCTACTTTTGCCGGCGAGCGGCGGACGGATGAGTAATGCCTGGGGATCTGCCCAGCCGAGGGGGATAACTACTGGAAACGGTAGCTAATACCGCATACGCCCTACGG
FS10000387:40:BPL20323-2935:1:1101:12670:2000 1:N:0:13	D_0__Bacteria, D_1__Bacteroidetes, D_2__Bacteroidia, D_3__Cytophagales, D_4__Spirosomaceae, D_5__Flectobacillus, Ambiguous_taxa	136	7	6	17	9	57	39	0	1	CAGGCCTAACACATGCAAGTCGAACGGTGTAGCAATACACAGTGGCGCACGGGTGCGTAACACGCATGCAACCTACCTATCATTGGGGGATAGCCTTTGGAAACGGAGATTAATACCGCATAAGACAGTAACATGGCATCATGTAGCTGTT
FS10000387:40:BPL20323-2935:1:1101:12260:1390 1:N:0:13	D_0__Bacteria, D_1__Proteobacteria, D_2__Gammaproteobacteria, D_3__Betaproteobacteriales, D_4__Chitinibacteraceae, D_5__Jeongeupia,	142	30	41	20	21	7	0	1	22	CAGGCCTAACACATGCAAGTCGAACGGACTTGTGGGGCTTGCTCCACAAGTTAGTGGCGAACGGGTGAGTAATACATCGGAACGTGCCCAGTAATGGGGGATAACCTGCCGAAAGGCAAGCTAATACCGCATACGCCCTGAGGGGGAAAGT
FS10000387:40:BPL20323-2935:1:1101:4920:2690 1:N:0:13	D_0__Bacteria, D_1__Proteobacteria, D_2__Gammaproteobacteria, D_3__Salinisphaerales, D_4__Solimonadaceae, D_5__Alkanibacter, D_6__gamma proteobacterium W1.09-152	84	3	0	0	7	0	74	0	0	CAGGCCTAACACATGCAAGTCGAGCGAGTTGTAGCAATACAGCTAGCGGCGGACGGGTGAGGAATACATAGGAATTTGCCTTTAGGTGGGGGATAGCCCAGGGAAACTTGGAGTAATACCGCATGATGTCGTGAGACCAAAGCCGGGGAC
FS10000387:40:BPL20323-2935:1:1101:6330:2630 1:N:0:13	D_0__Bacteria, D_1__Proteobacteria, D_2__Gammaproteobacteria, D_3__Pseudomonadales, D_4__Pseudomonadaceae, D_5__Pseudomonas, D_6__bacterium TLCL5	100	20	15	11	39	5	0	5	5	CAGGCCTAACACATGCAAGTCGAGCGGATGACGGGGGCTTGCTCCTTGAATCAGCGGCGGACGGGTGAGTAATGCCTAGGAATCTGCCTGGTAGTGGGGGACAACGTTTCGAAAGGAACGCTAATACCGCATACGTCCTACGGGAGAAAG
FS10000387:40:BPL20323-2935:1:1107:3500:3970 1:N:0:16	D_0__Bacteria, D_1__Proteobacteria, D_2__Gammaproteobacteria, D_3__Pseudomonadales, D_4__Moraxellaceae, D_5__Acinetobacter,	107	11	28	14	12	20	4	6	12	CAGGCCTAACACATGCAAGTCGAGCGGAGATGAGGTGCTTGCACCTTATCTTAGCGGCGGACGGGTGAGTAATGCTTAGGAATCTGCCATTTAGTGGGGGACAACATTCCGAAAGGAATGCTAATACCGCATACGTCTTACGGGAGAAAGT
FS10000387:40:BPL20323-2935:1:1108:11070:1340 1:N:0:13	D_0__Bacteria, D_1__Bacteroidetes, D_2__Bacteroidia, D_3__Flavobacteriales, D_4__Flavobacteriaceae, D_5__Flavobacterium, D_6__Flavobacterium sp. UCM-R36	153	24	46	51	31	0	1	0	0	CAGGCCTAACACATGCAAGTCGAGGGGTAGGATTAGCTTGCTAATCTGAGACCGGCGCACGGGTGCGTAACGCGTATGCAATCTGCCTTGTACTGAGGGATAGCCCAGAGAAATTTGGATTAATACCTCATAGTGTTTTAGAGTGGCCTCA
FS10000387:40:BPL20323-2935:1:1102:13580:1950 1:N:0:13	D_0__Bacteria, D_1__Proteobacteria, D_2__Gammaproteobacteria, D_3__Pseudomonadales, D_4__Moraxellaceae, D_5__Acinetobacter,	125	17	21	16	18	29	5	3	16	CAGGCCTAACACATGCAAGTCGAGCGGAGATGAGGTGCTTGCACCTTATCTTAGCGGCGGACGGGTGAGTAATGCTTAGGAATCTGCCATTTAGTGGGGACAACATTCCGAAAGGAATGCTAATACCGCATACGTCCTACGGGAGAAAGCA
FS10000387:40:BPL20323-2935:1:1104:15160:3020 1:N:0:13	D_0__Bacteria, D_1__Proteobacteria, D_2__Gammaproteobacteria, D_3__Aeromonadales, D_4__Aeromonadaceae, D_5__Aeromonas, D_6__uncultured bacterium	118	6	19	23	14	5	11	17	23	CAGGCCTAACACATGCAAGTCGAGCGGCAGCGGGAAGGTAGCTTGCTACTTTTGCCGGCGAGCGGCAGACGGGTGAGTAATGCCTGGGGATCTGCCCAGTCGAGGGGGATAACTACTGGAAACGGTAGCTAATACCGCATACGCCCTACGG
FS10000387:40:BPL20323-2935:1:1102:10160:1540 1:N:0:13	D_0__Bacteria, D_1__Proteobacteria, D_2__Gammaproteobacteria, D_3__Pseudomonadales, D_4__Pseudomonadaceae, D_5__Pseudomonas, D_6__bacterium TLCL5	87	16	16	9	23	1	0	11	11	CAGGCCTAACACATGCAAGTCGAGCGGATGACGGGAGCTTGCTCCTTGAATCAGCGGCGGACGGGTGAGTAATGCCTAGGAATCTGCCTGGTAGTGGGGGACAACGTTTCGAAAGGAACGCTAATACCGCATACGTCCTGCGGGAGAAAG
FS10000387:40:BPL20323-2935:1:1102:6640:1540 1:N:0:13	D_0__Bacteria, D_1__Bacteroidetes, D_2__Bacteroidia, D_3__Cytophagales, D_4__Spirosomaceae, D_5__Flectobacillus, Ambiguous_taxa	134	6	13	12	6	54	42	0	1	CAGGCCTAACACATGCAAGTCGAACGGTGTAGCAATACACAGTGGCGCACGGGTGCGTAACACGTATGCAACCTTCCTATCATTGGGGGATAGCCTTTGGAAACGGAGATTAATACCGCATAAGACAGTAACATGGCATCATGTAGCTGTT
FS10000387:40:BPL20323-2935:1:1105:2050:2110 1:N:0:16	D_0__Bacteria, D_1__Firmicutes, D_2__Bacilli, D_3__Bacillales, D_4__Planococcaceae, D_5__Lysinibacillus,	86	13	25	23	25	0	0	0	0	CAGGCCTAACACATGCAAGTCGAGCGAACAGAGAAGGAGCTTGCTCCTTTGACGTTAGCGGCGGACGGGTGAGTAACACGTGGGCAACCTACCTTATAGTTTGGGATAACTCCGGGAAACCGGGGCTAATACCGAATAATCTGTTTCACC
FS10000387:40:BPL20323-2935:1:1101:13600:1920 1:N:0:21	D_0__Bacteria, D_1__Proteobacteria, , , , ,	60	0	0	0	0	48	12	0	0	CAGGCCTAACACATGCAAGTCGAACGAGACCTTCGGGTCTAGTGGCGCACGGGTGCGTAACGCGTGGGAATCTGCCCTTGGGTTCGGAATAACTTCGGGAAACTGAAGCTAATACCGGATGATGACGAAAGTCCAAAGATTTATCGCCCAG
FS10000387:40:BPL20323-2935:1:1106:8240:3220 1:N:0:13	D_0__Bacteria, D_1__Proteobacteria, D_2__Gammaproteobacteria, D_3__Pseudomonadales, D_4__Moraxellaceae, D_5__Acinetobacter,	121	5	15	13	13	26	20	11	18	CAGGCCTAACACATGCAAGTCGAGCGGAGATGAGGTGCTTGCACCTTATCTTAGCGGCGGACGGGTGAGTAATGCTTAGGAATCTGCCACATAGTGGGGGACAACATTCCGAAAGGAATGCTAATACCGCATACGTCCTACGGGAGAAAG
FS10000387:40:BPL20323-2935:1:1102:3690:3440 1:N:0:13	D_0__Bacteria, D_1__Proteobacteria, D_2__Gammaproteobacteria, , , ,	107	9	31	12	11	6	8	11	19	CAGGCCTAACACATGCAAGTCGAGCGGCAGCGGGAAAGTAGCTTGCTACTTTTGCCGGCGAGCGGCGGACGGATGAGTAATGCCTGGGGATCTGCCCAGTCGAGGGGGATAACTACTGGATACGGTAGCTAATACCGCATACGCCCTACGG
FS10000387:40:BPL20323-2935:1:1103:6260:3160 1:N:0:14	D_0__Bacteria, D_1__Proteobacteria, D_2__Alphaproteobacteria, D_3__Rhizobiales, D_4__Rhizobiaceae, ,	61	7	19	16	17	2	0	0	0	CAGGCCTAACACATGCAAGTCGAGCGCCCCGCAAGGGGAGCGGCAGACGGGTGAGTAACGCGTGGGAATCTACCTTTTGCTACGGAATAACTCAGGGAAACTTGTGCTAATACCGTATGTGCCCTTCGGGGGAAAGATTTATCGGCAAAGA
FS10000387:40:BPL20323-2935:1:1102:10690:1960 1:N:0:23	D_0__Bacteria, , , , , ,	72	0	0	0	0	0	0	32	40	CAGGCCTAACACATACAAGTCGAACGAAGGCTTCGGCCTTAGTGGCGCACGGGTGCGTAACGCGTGGGAATCTGCCCTCAGGTTCGGAATAACAGCGAGAAATTGCTGCTAATACCGGATGATATCGCGAGATCAAAGATTTATCGCCTGA
FS10000387:40:BPL20323-2935:1:1102:1250:1810 1:N:0:13	D_0__Bacteria, , , , , ,	57	6	10	7	22	0	0	6	6	CAGGCCTAACACATGCAAGTCGAGCGGATGACGGGGGCTTGCTCCTTGATTCAGCGGCGGACGGGTGAGTAATGCCTAGGAATCTGCCTGGTAGTGGGGGACAACGTTTCGAAAGGAACGCTAATACCGCATACGTCCTGCGGGAGAAAG
FS10000387:40:BPL20323-2935:1:1101:10320:3410 1:N:0:13	D_0__Bacteria, D_1__Proteobacteria, D_2__Gammaproteobacteria, D_3__Betaproteobacteriales, D_4__Burkholderiaceae, D_5__Leptothrix,	57	16	4	0	6	19	12	0	0	CAGGCCTAACACATGCAAGTCGAACGGTAACAGGTTAAGCTGACGAGTGGCGAACGGGTGAGTAATACATCGGAACGTGCCCAGTCGTGGGGGATAGCTCGGCGAAAGCCGGATTAATACCGCATACGATCCACGGATGAAAGCGGGGGA
FS10000387:40:BPL20323-2935:1:1103:8700:2960 1:N:0:13	D_0__Bacteria, , , , , ,	59	5	15	19	13	0	0	2	5	CAGGCCTAACACATGCAAGTCGAGCGGATGACGGGAGCTTGCTCCTTGATTCAGCGGCGGACGGGTGAGTAATGCCTAGGAATCTGCCTGGTAGTGGGGGACAACGTTTCGAAAGGAACGCTAATACCGCATACGCCCTACGGGGGAAAG
FS10000387:40:BPL20323-2935:1:1104:6620:1750 1:N:0:13	D_0__Bacteria, D_1__Bacteroidetes, D_2__Bacteroidia, D_3__Cytophagales, D_4__Spirosomaceae, D_5__Flectobacillus, Ambiguous_taxa	84	6	11	11	8	21	25	0	2	CAGGCCTAACACATGCAAGTCGAACGGTGTAGCAATACACAGTGGCGCACGGGTGCGTGACACGTATGCAACCTACCTATCATTGGGGGATAGCCTTTGGAAACGGAGATTAATACCGCATAAGACAGTAACATGGCATCATGTAGCTGTT
FS10000387:40:BPL20323-2935:1:1105:6270:1930 1:N:0:13	D_0__Bacteria, D_1__Proteobacteria, D_2__Gammaproteobacteria, , , ,	62	7	8	13	8	2	11	6	7	CAGGCCTAACACATGCAAGTCGAGCGGCGGCGGGAAGGTAGCTTGCTACTTTTGCCGGCGAGCGGCGGACGGGTGAGTAATGCCTGGGGATCTGCCCAGTCGAGGGGGATAACTACTGGAAACGGTAGCTAATACCGCATACGCCCTACGG
FS10000387:40:BPL20323-2935:1:1105:15950:1210 1:N:0:13	D_0__Bacteria, D_1__Proteobacteria, D_2__Gammaproteobacteria, , , ,	91	11	16	8	9	6	5	8	28	CAGGCCTAACACATACAAGTCGAGCGGCAGCGGGAAAGTAGCTTGCTACTTTTGCCGGCGAGCGGCGGACGGATGAGTAATGCCTGGGGATCTGCCCAGTCGAGGGGGATAACTACTGGAAACGGTAGCTAATACCGCATACGCCCTACGG
FS10000387:40:BPL20323-2935:1:1109:14240:3270 1:N:0:21	D_0__Bacteria, D_1__Proteobacteria, D_2__Gammaproteobacteria, D_3__Pseudomonadales, D_4__Moraxellaceae, D_5__Acinetobacter,	59	5	2	6	4	25	3	5	9	CAGGCCTAACACATGCAAGTCGAGCGGAGATGAGGTGCTTGCACCTTATCTTAGCGGCGGACGGGTGAGTAATGCTTAGGAATCAGCCATTTAGTGGGGGACAACATTCCGAAAGGAATGCTAATACCGCATACGTCCTACGGGAGAAAGT
FS10000387:40:BPL20323-2935:1:1111:12010:3700 1:N:0:21	D_0__Bacteria, D_1__Proteobacteria, D_2__Gammaproteobacteria, D_3__Pseudomonadales, D_4__Moraxellaceae, D_5__Acinetobacter,	50	6	9	2	6	15	3	1	8	CAGGCCTAACACATGCAAGTCGAGCGGAGATGAGGTGCTTGCACCTTATCTTAGCGGCGGACGGGTGAGTAATACTTAGGAATCTGCCATTTAGTGGGGGACAACATTCCGAAAGGAATGCTAATACCGCATACGTCCTACGGGAGAAAGT
FS10000387:40:BPL20323-2935:1:1101:16000:3490 1:N:0:13	D_0__Bacteria, , , , , ,	63	13	6	9	21	0	0	9	5	CAGGCCTAACACATGCAAGTCGAGCGGATGACGGGAGCTTGCTCCTTGATTCAGCGGCGGACGGGTGAGTAATGCCTAGGAATCTGCCTGGTAGTGGGGGACAACGTTTCGAAAGGAACGCTAATACCGCATACGTTCTGCGGGAGAAAG
FS10000387:40:BPL20323-2935:1:1102:15020:2180 1:N:0:13	D_0__Bacteria, D_1__Proteobacteria, D_2__Gammaproteobacteria, D_3__Pseudomonadales, D_4__Moraxellaceae, D_5__Acinetobacter,	70	4	11	4	16	14	6	6	9	CAGGCCTAACACATGCAAGTCGAGCGGAGATGAGGTGCTTGCACCTTATCTAAGCGGCGGTCGGGTGAGTAATGCTTAGGAATCTGCCATTTAGTGGGGGACAACATTCCGAAAGGAATGCTAATACCGCATACGTCCTACGGGAGAAAG
FS10000387:40:BPL20323-2935:1:1105:13560:2670 1:N:0:13	D_0__Bacteria, D_1__Bacteroidetes, D_2__Bacteroidia, D_3__Cytophagales, D_4__Spirosomaceae, D_5__Flectobacillus, Ambiguous_taxa	48	1	8	2	2	28	6	0	1	CAGGCCTAACACATGCAAGTCGAACGGTGTAGCAATACACAGTGGCGCACGGGTGCGTAACACGTATGCAGCCTACCTATCATTGGGGGATAGCCTTTGGAAACGGAGATTAATACCGCATAAGACAGTAACATGGCATCATGTAGCTGTT
FS10000387:40:BPL20323-2935:1:1103:15400:1340 1:N:0:13	D_0__Bacteria, D_1__Proteobacteria, D_2__Gammaproteobacteria, D_3__Aeromonadales, D_4__Aeromonadaceae, D_5__Aeromonas, D_6__Aeromonas sp. BAB-3521	71	5	14	9	7	4	15	2	15	CAGGCCTAACACATGCAAGTCGAGCGGCAGCGGGAAGGTAGCTTGCTACTTTTGCCAGCGAGCGGCGGACGGGTGAGTAATGCCTGGGGATCTGCCCAGTCGAGGGGGATAACTACTGGAAACGGTAGCTAATACCGCATACGCCCTACGG
FS10000387:40:BPL20323-2935:1:1106:13040:2990 1:N:0:13	D_0__Bacteria, D_1__Proteobacteria, D_2__Gammaproteobacteria, D_3__Aeromonadales, D_4__Aeromonadaceae, D_5__Aeromonas, Ambiguous_taxa	71	6	9	9	7	9	11	9	11	CAGGCCTAACACATGCAAGTCGAGCGGCAGCGGGAAGGTAGCTTGCTACCTTTGCCGGCGAGCGGCGGACGGGTGAGTAATGCCTGGGGATCTGCCCAGTCGAGGGGGATAACTACTGGAAACGGTAGCTAATACCGCATACGCCCTACGG
FS10000387:40:BPL20323-2935:1:1109:10700:1670 1:N:0:23	D_0__Bacteria, D_1__Proteobacteria, D_2__Alphaproteobacteria, D_3__Sphingomonadales, D_4__Sphingomonadaceae, D_5__Sphingomonas, D_6__uncultured Sphingomonadales bacterium	77	0	0	0	0	0	0	26	51	CAGGCCTAACACATGCAAGTCGAACGAAGGCTTCGGCCTTAGTGGCGCACGGGTGCGTAACGCGTGGGAATCTGCCCTCAGGTTCGGAATAACTGCGAGAAATTGCTGCTAATACCGGATGATATCGCGAGATCAAAGATTTATCGCCTGA
FS10000387:40:BPL20323-2935:1:1109:1500:1660 1:N:0:13	D_0__Bacteria, D_1__Proteobacteria, D_2__Gammaproteobacteria, , , ,	118	17	16	13	13	9	14	17	19	CAGGCCTAACACATGCAAGTCGAGCGGCAGCGGGAAGGTAGCTTGCTACTTTTGCCGGCGAGCGGCGGACGGGTGAGTAATGCCTGGGGATCTGCCCAGTCGAGGGGGATAACTACTGGATACGGTAGCTAATACCGCATACGCCCTACGG
FS10000387:40:BPL20323-2935:1:1109:8960:2390 1:N:0:22	D_0__Bacteria, D_1__Proteobacteria, D_2__Gammaproteobacteria, , , ,	47	4	12	2	1	6	3	9	10	CAGGCCTAACACATGCAAGTCGAGCGGCAGCGGGAAAGTAGCTTGCTACTTTTGCCGGCGTGCGGCGGACGGGTGAGTAATGCCTGGGGATCTGCCCAGTCGAGGGGGATAACTACTGGAAACGGTAGCTAATACCGCATACGCCCTACAG
FS10000387:40:BPL20323-2935:1:1115:13670:1420 1:N:0:13	D_0__Bacteria, D_1__Proteobacteria, D_2__Gammaproteobacteria, , , ,	88	7	14	15	3	8	9	13	19	CAGGCCTAACACATACAAGTCGAGCGGCAGCGGGAAAGTAGCTTGCTACTTTTGCCGGCGAGCAGCGGACGGGTGAGTAATGCCTGGGGATCTGCCCAGTCGAGGGGGATAACTACTGGAAACGGTAGCTAATACCGCATACGCCCTACGG
FS10000387:40:BPL20323-2935:1:1101:9400:2210 1:N:0:23	D_0__Bacteria, D_1__Proteobacteria, D_2__Alphaproteobacteria, D_3__Acetobacterales, D_4__Acetobacteraceae, D_5__Roseomonas, D_6__uncultured alpha proteobacterium	41	0	0	0	0	0	0	41	0	CAGGCCTAACACATGCAAGTCGCGCGGTCAGCAATGGCAGCGGCGGACGGGTGAGTAACGCGTAGGAATGTGTCTAGAGGTGGGGGACAACCCTGGGAAACTGGGGCTAATACCGCATATGTCCTGAGGGACAAAGCAGCGATGCGCCTTT
FS10000387:40:BPL20323-2935:1:1103:5160:1960 1:N:0:13	D_0__Bacteria, D_1__Bacteroidetes, D_2__Bacteroidia, D_3__Cytophagales, D_4__Spirosomaceae, D_5__Flectobacillus, Ambiguous_taxa	81	4	8	12	5	24	25	0	3	CAGGCCTAACACATGCAAGTCGAACGGTGTAGCAATACACAGTGGCGCACGGGTGCGTAACACGTATGCAACCTACCTATCATTGGGGGATAGCCTTTGGAAACGGAGATTAATACCGCATAAGACTGTAACATGGCATCATGTAGCTGTT
FS10000387:40:BPL20323-2935:1:1107:12350:3870 1:N:0:14	D_0__Bacteria, D_1__Proteobacteria, D_2__Gammaproteobacteria, D_3__Salinisphaerales, D_4__Solimonadaceae, D_5__uncultured, D_6__uncultured bacterium	34	0	1	8	5	20	0	0	0	CAGGCCTAACACATGCAAGTCGAGCGGGGTAGCAATATCCAGCGGCGGACGGGTGAGGAATACATAGGAATCTGCCTTTAGGTGGGGGATAGCTTGGGGAAACTCAAGGTAATACCGCATGATCTCGCAAGAGCAAAGTGGGGGACCGCAA
FS10000387:40:BPL20323-2935:1:1116:9680:2730 1:N:0:14	D_0__Bacteria, D_1__Bacteroidetes, D_2__Bacteroidia, D_3__Cytophagales, D_4__Spirosomaceae, D_5__Flectobacillus, Ambiguous_taxa	69	1	4	12	3	26	23	0	0	CAGGCCTAACACATGCAAGTCGAACGGTGTAGCAATACACAGTGGCGCACGGGTGCGTAACACGTATGCAACCTACCTATCATTGGGGGATAGCCTATGGAAACGGAGATTAATACCGCATAAGACAGTAACATGGCATCATGTAGCTGTT
FS10000387:40:BPL20323-2935:1:1101:12830:1340 1:N:0:13	D_0__Bacteria, D_1__Proteobacteria, D_2__Gammaproteobacteria, D_3__Pseudomonadales, D_4__Moraxellaceae, D_5__Acinetobacter,	67	7	3	5	13	15	4	10	10	CAGGCCTAACACATGCAAGTCGAGCGGAGATGAGGTGCTTGCACCTTATCTAAGCGGCGGACGGGAGAGTAATGCTTAGGAATCTGCCATTTAGTGGGGGACAACATTCCGAAAGGAATGCTAATACCGCATACGTCCTACGGGAGAAAG
FS10000387:40:BPL20323-2935:1:1101:9370:2550 1:N:0:13	D_0__Bacteria, D_1__Proteobacteria, D_2__Gammaproteobacteria, , , ,	43	4	10	7	6	1	5	0	10	CAGGCCTAACACATGCAAGTCGAGCGGCAGCGGGAAGGTAGCTTGCTACTTTTGCCGGCGAGCGGCGGACGGGTGAGTAATGCCTGGGGATCCGCCCAGTCGAGGGGGATAACTACTGGAAACGGTAGCTAATACCGCATACGCCCTACGG
FS10000387:40:BPL20323-2935:1:1102:9450:1520 1:N:0:14	D_0__Bacteria, D_1__Proteobacteria, D_2__Gammaproteobacteria, , , ,	73	4	24	6	6	4	7	6	16	CAGGCCTAACACATGCAAGTCGAGCGGCAGCGGGAAAGTAGCTTGCTACTTTTGCCGGCGAGCGGCGGACGGATGAGTAATGCCTGGGGATCTGCCCAGTCGAGGGGGATAACTACTGGAAACGGTTGCTAATACCGCATACGCCCTACGG
FS10000387:40:BPL20323-2935:1:1104:14800:2640 1:N:0:15	D_0__Bacteria, D_1__Proteobacteria, D_2__Gammaproteobacteria, , , ,	60	6	11	8	6	0	11	8	10	CAGGCCTAACACATGCAAGTCGAGCGGCAGCGGGAAGGTAGCTTGCTACTTTTGCCGGCGAGCGGCGGACGGGTGAGTAATGCCTGGGGATCTGCCCAGTCGAGGGGGATAACTACTGGAAACGGTAGCTAATACCGCATACGCCCTACAG
FS10000387:40:BPL20323-2935:1:1101:15290:2710 1:N:0:15	D_0__Bacteria, D_1__Fusobacteria, D_2__Fusobacteriia, D_3__Fusobacteriales, D_4__Fusobacteriaceae, D_5__Cetobacterium, D_6__uncultured bacterium	35	0	0	2	3	19	8	2	1	CAGGCCTAACACATGCAAGTCGATACGATTTACCTTCGGGTATTGAGGATGGCGGACGGGTGAGTAACGCGTAAGGAACTTGCCTCTTGGACTGGGACAACTGTTGGAAACGACAGCTAATACCGGATATTATGAGATTCTCGCATGGGAA
FS10000387:40:BPL20323-2935:1:1103:2660:2770 1:N:0:13	D_0__Bacteria, D_1__Proteobacteria, D_2__Gammaproteobacteria, , , ,	41	2	6	4	2	2	5	5	15	CAGGCCTAACACATGCAAGTCGAGCGGCAGCGGGAAGGTAGCTTGCTACTTTTGCCGGCGAGCGGCGGACGGGTGGGTAATGCCTGGGGATCTGCCCAGTCGAGGGGGATAACTACTGGAAACGGTAGCTAATACCGCATACGCCCTACGG
FS10000387:40:BPL20323-2935:1:1105:15020:3350 1:N:0:13	D_0__Bacteria, D_1__Proteobacteria, D_2__Gammaproteobacteria, D_3__Pseudomonadales, D_4__Moraxellaceae, D_5__Acinetobacter,	73	3	9	10	8	18	5	6	14	GGGGCTAACACATGCAAGTCGAGCGGAGATGAGGTGCTTGCACCTTATCTTAGCGGCGGACGGGTGAGTAATGCTTAGGAATCTGCCATTTAGTGGGGGACAACATTCCGAAAGGAATGCTAATACCGCATACGTCCTACGGGAGAAAG
FS10000387:40:BPL20323-2935:1:1101:15380:1120 1:N:0:13	D_0__Bacteria, D_1__Proteobacteria, D_2__Gammaproteobacteria, D_3__Pseudomonadales, D_4__Moraxellaceae, D_5__Acinetobacter,	37	37	0	0	0	0	0	0	0	CAGGCCTAACACATGCAAGTCGAGCGGGGAAGGTTGCTTCGGTAACTGACCTAGCGGCGGACGGGTGAGTAATACTTAGGAATCTGCCTATTAATGGGGGACAACATCTCGAAAGGGATGCTAATACCGCATACGCCCTACGGGGGAAAG
FS10000387:40:BPL20323-2935:1:1106:12390:2770 1:N:0:13	D_0__Bacteria, , , , , ,	44	3	9	4	20	0	0	4	4	CAGGCCTAACACATGCAAGTCGAGCGGATGACGGGGGCTTGCTCCTTGATTCAGCGGCGGACGGGTGAGTAATGCCTAGGAATCTGCCTGGTAGTGGGGGACAACGTTTCGAAAGGAACGCTAGTACCGCATACGTCCTACGGGAGAAAG
FS10000387:40:BPL20323-2935:1:1111:7930:3750 1:N:0:14	D_0__Bacteria, D_1__Proteobacteria, D_2__Gammaproteobacteria, , , ,	48	3	4	2	6	5	7	18	3	CAGGCCTAACACATGCAAGTCGAGCGGCAGCGGGGAGGTAGCTTGCTACTTTTGCCGGCGAGCGGCGGACGGGTGAGTAATGCCTGGGGATCTGCCCAGTCGAGGGGGATAACTACTGGAAACGGTAGCTAATACCGCATACGCCCTACGG
FS10000387:40:BPL20323-2935:1:1101:14770:1190 1:N:0:13	D_0__Bacteria, , , , , ,	62	14	18	13	11	0	0	3	3	GGGGCTAACACATGCAAGTCGAGCGGATGACGGGAGCTTGCTCCTTGATTCAGCGGCGGACGGGTGAGTAATGCCTAGGAATCTGCCTGGTAGTGGGGGACAACGTTTCGAAAGGAACGCTAATACCGCATACGTCCTACGGGAGAAAG
FS10000387:40:BPL20323-2935:1:1101:9420:3440 1:N:0:14	D_0__Bacteria, D_1__Proteobacteria, , , , ,	48	0	13	29	6	0	0	0	0	CAGGCCTAACACATGCAAGTCGAGCGGTAGAGAAAAGCTTGCTTTTCTTGAGAGCGGCGGACGGGTGAGTAATGCCTAGGAATCTGCCTGGTAGTGGGGGATAACGTCCGGAAACGGACGCTAATACCGCATACGTCCTACGGGAGAAAG
FS10000387:40:BPL20323-2935:1:1103:6970:1540 1:N:0:13	D_0__Bacteria, D_1__Firmicutes, D_2__Bacilli, D_3__Bacillales, D_4__Planococcaceae, D_5__Lysinibacillus, D_6__Bacillus sp. Ob 06	41	6	23	8	3	1	0	0	0	CAGGCCTAACACATGCAAGTCGAGCGAACAGAGAAGGAGCTTGCTCCTTCGATGTTAGCGGCGGACGGGTGAGTAACACGTGGGCAACCTACCTTATAGTTTGGGATAACTCCGGGAAACCGGGGCTAATACCGAATAATTTGTTTCAC
FS10000387:40:BPL20323-2935:1:1105:13450:1140 1:N:0:13	D_0__Bacteria, D_1__Proteobacteria, D_2__Gammaproteobacteria, , , ,	56	5	9	8	2	3	11	5	13	CAGGCCTAACACATGCAAGTCGAGCGGCAGCGGGAAGGTAGCTTGCTACTTTTGCCGGCGAGCGGCGGACGGGTGAGTAATGCCTGGGGATCTGCCCAGTCGAGGGGGATAACTACTGGAAACGGTAGCTAATACCGCATACACCCTACGG
FS10000387:40:BPL20323-2935:1:1105:3460:1740 1:N:0:13	D_0__Bacteria, D_1__Proteobacteria, D_2__Gammaproteobacteria, , , ,	62	8	12	8	6	6	4	6	12	CAGGCCTAACACATGCAAGTCGAGCGGCAGCGGGAAGGTAGCTTGCTACTTTTGCCGGCGAGCGGCGGACGGGTGAGTAATGCCTGGGGATCTGCCCAGTCGAGGGGGATAACTACTGGAAACGGTTGCTAATACCGCATACGCCCTACGG
FS10000387:40:BPL20323-2935:1:1113:11830:1690 1:N:0:13	D_0__Bacteria, D_1__Bacteroidetes, D_2__Bacteroidia, D_3__Cytophagales, D_4__Spirosomaceae, D_5__Flectobacillus, Ambiguous_taxa	47	1	1	12	5	11	17	0	0	CAGGCCTAACACATGCAAGTCGAACGGTGTAGCAATACACAGTGGCGCACGGGTGCGTAACACGTATGCAACCTACCTATCATTGGGGGATAGCCTTTGGAAACGGAGATTAATACCGCATAGGACAGTAACATGGCATCATGTAGCTGTT
FS10000387:40:BPL20323-2935:1:1115:6180:2400 1:N:0:13	D_0__Bacteria, D_1__Proteobacteria, D_2__Gammaproteobacteria, D_3__Pseudomonadales, D_4__Moraxellaceae, D_5__Acinetobacter, D_6__uncultured bacterium	78	8	9	12	11	12	5	6	15	CAGGCCTAACACATGCAAGTCGAGCGGAGATGAGGTGCTTGCACCTTATCTCAGCGGCGGACGGGTGAGTAATGCTTAGGAATCTGCCATATAGTGGGGGACAACATTCCGAAAGGAATGCTAATACCGCATACGTCCTACGGGAGAAAG
FS10000387:40:BPL20323-2935:1:1101:7450:3290 1:N:0:14	D_0__Bacteria, D_1__Bacteroidetes, D_2__Bacteroidia, D_3__Cytophagales, D_4__Spirosomaceae, D_5__Flectobacillus, Ambiguous_taxa	65	2	6	11	3	18	24	0	1	CAGGCCTAACACATGCAAGTCGAACGGTGTAGCAATACACAGTGGCGCACAGGTGCGTAACACGTATGCAACCTACCTATCATTGGGGGATAGCCTTTGGAAACGGAGATTAATACCGCATAAGACAGTAACATGGCATCATGTAGCTGTT
FS10000387:40:BPL20323-2935:1:1102:7840:3220 1:N:0:13	D_0__Bacteria, D_1__Proteobacteria, D_2__Gammaproteobacteria, D_3__Pseudomonadales, D_4__Moraxellaceae, D_5__Acinetobacter, D_6__uncultured bacterium	52	3	9	5	12	12	3	3	5	CAGGCCTAACACATGCAAGTCGAGCGGAGATGAGGTGCTTGCACCTTATCTTAGCGGCGGACGGGTGAGTAAAGCTTAGGAATCTGCCATTTAGTGGGGGACAACATTCCGAAAGGAATGCTAATACCGCATACGTTCTACGGGAGAAAG
FS10000387:40:BPL20323-2935:1:1103:15260:3900 1:N:0:23	D_0__Bacteria, , , , , ,	64	0	0	0	1	0	0	22	41	CAGGCCTAACACATGCAAGTCGAACGAAGGCTTCGGCCTTAGTGGCGCACGGGTGCGTAACGCGTGGGAATCTGCCCTCAGGTTCGGAATAACAGCGAGAAGTTGCTGCTAATACCGGATGATATCGCGAGATCAAAGATTTATCGCCTGA
FS10000387:40:BPL20323-2935:1:1104:2990:2390 1:N:0:23	D_0__Bacteria, , , , , ,	45	0	0	0	0	0	0	19	26	CAGGCCTAACACATGCAAGTCGAACGGCAGCATGATCTAGCTTGCTAGATTGATGGCGAGTGGCGAACGGGTGAGTAATACATCGGAACGTGCCCTGTAGTGGGGGATAACTAGTCGAAAGATTAGCTAGTACCGCATACGACCTGAGGGA
FS10000387:40:BPL20323-2935:1:1105:10910:3600 1:N:0:13	D_0__Bacteria, D_1__Proteobacteria, D_2__Alphaproteobacteria, D_3__Rhizobiales, D_4__Rhizobiaceae, ,	51	5	18	17	9	1	0	1	0	CAGGCCTAACACATACAAGTCGAGCGCCCCGCAAGGGGAGCGGCAGACGGGTGAGTAACGCGTGGGAATCTACCTTTTGCTACGGAATAACTCAGGGAAACTTGTGCTAATACCGTATGTGCCCTTCGGGGGAAAGATTTATCGGCAAAGG
FS10000387:40:BPL20323-2935:1:1106:9280:1810 1:N:0:13	D_0__Bacteria, D_1__Proteobacteria, D_2__Alphaproteobacteria, D_3__Rhizobiales, D_4__Rhizobiaceae, ,	37	5	7	13	11	1	0	0	0	CAGGCCTAACACATGCAAGTCGAGCGCCCCGCAAGGGGAGCGGCAGACGGGTGAGTAACGCGTGGGAGTCTACCTTTTGCTACGGAATAACTCAGGGAAACTTGTGCTAATACCGTATGTGCCCTTCGGGGGAAAGATTTATCGGCAAAGG
FS10000387:40:BPL20323-2935:1:1107:12510:2540 1:N:0:14	D_0__Bacteria, D_1__Bacteroidetes, D_2__Bacteroidia, D_3__Flavobacteriales, D_4__Flavobacteriaceae, D_5__Flavobacterium, D_6__uncultured Flavobacterium sp.	60	10	16	27	7	0	0	0	0	CAGGCCTAACACATGCAAGTCGAGGGGTAGGATTAGCTTGCTAATCTGAGACCGGCGCACGGGTGCGTAACGCGTATGCAATCTACCTTGTACAGAGGGATAGCCCAGAGAAATTTGGATTAATACTTCATAGTGTTTTAGAGTGGCCTGA
FS10000387:40:BPL20323-2935:1:1111:7170:1270 1:N:0:13	D_0__Bacteria, D_1__Proteobacteria, D_2__Gammaproteobacteria, , , ,	26	3	2	4	1	6	3	4	3	CAGGCCTAACACATGCAAGTCGAGCGGCAGCGGGAAGGTGGCTTGCTACTTTTGCCGGCGAGCGGCGGACGGGTGAGTAATGCCTGGGGATCTGCCCAGTCGAGGGGGATAACTACTGGAAACGGTAGCTAATACCGCATACGCCCTACGG
FS10000387:40:BPL20323-2935:1:1101:10320:1980 1:N:0:13	D_0__Bacteria, , , , , ,	35	9	7	6	9	0	0	3	1	CAGGCCTAACACATGCAAGTCGAGCGGATGACGGGGGCTTGCTCCTTGATTCAGCGGCGGACGGGTGAGTAATGCCTAGGAATCTGCCTGGTAGTGGGGGACAACGTTTCGAAGGGAACGCTAATACCGCATACGTCCTACGGGAGAAAG
FS10000387:40:BPL20323-2935:1:1101:4690:1550 1:N:0:14	D_0__Bacteria, D_1__Proteobacteria, D_2__Gammaproteobacteria, D_3__Xanthomonadales, D_4__Xanthomonadaceae, D_5__uncultured, D_6__uncultured bacterium	42	0	6	0	18	3	0	0	15	CAGGCCTAACACATGCAAGTCGAGCGGCAGCACGGGGGCAACCCTGGTGGCGAGCGGCGGACGGGTGAGGAACACATCGGAATCTACCCTGTCGTGGGGGACAACGTAGGGAAACTTACGCTAATACCGCATGATCTGGAGACAGCAAAG
FS10000387:40:BPL20323-2935:1:1101:5740:3650 1:N:0:24	D_0__Bacteria, D_1__Proteobacteria, D_2__Gammaproteobacteria, D_3__Betaproteobacteriales, , ,	35	0	0	0	0	0	0	0	35	CAGGCCTAACACATGCAAGTCGAACGGTAACAGGCCGCAAGGTGCTGACGAGTGGCGAACGGGTGAGTAATGCATCGGAACGTGCCCAGTCGTGGGGGATAACTGCTCGAAAGAGCAGCTAATACCGCATACGACCTGAGGGTGAAAGCGG
FS10000387:40:BPL20323-2935:1:1102:10650:2650 1:N:0:13	D_0__Bacteria, D_1__Proteobacteria, D_2__Gammaproteobacteria, , , ,	38	7	9	3	2	1	3	6	7	CAGGCCTAACACATGCAAGTCGAGCGGCAGCGGGAAGGTAGCTCGCTACTTTTGCCGGCGAGCGGCGGACGGGTGAGTAATGCCTGGGGATCTGCCCAGTCGAGGGGGATAACTACTGGAAACGGTAGCTAATACCGCATACGCCCTACGG
FS10000387:40:BPL20323-2935:1:1102:3660:3400 1:N:0:13	D_0__Bacteria, D_1__Bacteroidetes, D_2__Bacteroidia, D_3__Cytophagales, D_4__Spirosomaceae, D_5__Flectobacillus, Ambiguous_taxa	46	4	5	10	5	11	11	0	0	CAGGCCTAACACATGCAAGTCGAACGGTGTAGCAATACACAGTGGCGCACGGGTGCGTAACGCGTATGCAACCTACCTATCATTGGGGGATAGCCTTTGGAAACGGAGATTAATACCGCATAAGACAGTAACATGGCATCATGTAGCTGTT
FS10000387:40:BPL20323-2935:1:1105:1420:1470 1:N:0:13	D_0__Bacteria, D_1__Proteobacteria, D_2__Gammaproteobacteria, , , ,	45	3	6	2	6	3	5	5	15	CAGGCCTAACACATGCAAGTCGAGCGGCAGCGGGAAGGTAGCTTGCTACTTTTGCCGGCGAGCGGCGGACGGGTGAGTAATGCCTGGGGATCTGCCCAGTCGAGGGGGATAACTACTGGAAGCGGTAGCTAATACCGCATACGCCCTACGG
FS10000387:40:BPL20323-2935:1:1107:12370:3570 1:N:0:13	D_0__Bacteria, , , , , ,	69	16	7	14	18	1	0	5	8	CAGGCCTAACACATGCAAGTCGAGCGGATGACGGGAGCTTGCTCCTTGATTCAGCGGCGGACGAGTGAGTAATGCCTAGGAATCTGCCTGGTAGTGGGGGACAACGTTTCGAAAGGAACGCTAATACCGCATACGTCCTGCGGGAGAAAG
FS10000387:40:BPL20323-2935:1:1109:4800:1210 1:N:0:13	D_0__Bacteria, D_1__Proteobacteria, D_2__Gammaproteobacteria, , , ,	34	2	8	4	2	2	4	3	9	CAGGCCTAACACATGCAAGTCGAGCGGCAGCGGGAAGGTAGCTTGCTACTTTTGCCGGCGAGCGGCGGACGGGTGAGTAATGCCCGGGGATCTGCCCAGTCGAGGGGGATAACTACTGGAAACGGTAGCTAATACCGCATACGCCCTACGG
FS10000387:40:BPL20323-2935:1:1113:5580:1850 1:N:0:13	D_0__Bacteria, D_1__Proteobacteria, D_2__Gammaproteobacteria, , , ,	56	5	10	7	5	3	8	6	12	CAGGCCTAACACATGCAAGTCGAGCGGCAGCGGGAAGGTAGCTTGCTACTTTTGCCGGCGAGCGGCGGACGGGTGAGTAATGCCTGGGGATCTGCCCAGTCGAGGGGGATGACTACTGGAAACGGTAGCTAATACCGCATACGCCCTACGG
FS10000387:40:BPL20323-2935:1:1101:13860:3610 1:N:0:14	D_0__Bacteria, D_1__Proteobacteria, D_2__Gammaproteobacteria, , , ,	33	0	6	3	1	3	2	15	3	CAGGCCTAACACATGCAAGTCGAGCGGCAGCGGGAAGGTAGCTTGCCACTTTTGCCGGCGAGCGGCGGACGGGTGAGTAATGCCTGGGGATCTGCCCAGTCGAGGGGGATAACTACTGGAAACGGTAGCTAATACCGCATACGCCCTACGG
FS10000387:40:BPL20323-2935:1:1101:2470:3820 1:N:0:13	D_0__Bacteria, D_1__Proteobacteria, D_2__Gammaproteobacteria, D_3__Pseudomonadales, D_4__Moraxellaceae, D_5__Acinetobacter, D_6__uncultured bacterium	53	5	4	6	8	16	6	4	4	CAGGCCTAACACATGCAAGTCGAGCGGAGATGAGGTGCTTGCACCTTATCTTAGCGGCGGACGGGTGAGTAAAGCTTAGGAATCTGCCATTTAGTGGGGGACAACATTTCGAAAGGAATGCTAATACCGCATACGTCCTACGGGAGAAAG
FS10000387:40:BPL20323-2935:1:1102:3850:2340 1:N:0:13	D_0__Bacteria, D_1__Proteobacteria, D_2__Gammaproteobacteria, D_3__Pseudomonadales, D_4__Pseudomonadaceae, D_5__Pseudomonas, D_6__uncultured bacterium	42	6	4	5	22	0	0	3	2	CAGGCCTAACACATGCAAGTCGAGCGGATGACGGGGGCTTGCTCCTTGATTCAGCGGCGGACGGGTGAGTAGTGCCTAGGAATCTGCCTGGTAGTGGGGGACAACGTTTCGAAAGGAACGCTAATACCGCATACGTCCTACGGGAGAAAG
FS10000387:40:BPL20323-2935:1:1102:8580:2890 1:N:0:14	D_0__Bacteria, D_1__Bacteroidetes, D_2__Bacteroidia, D_3__Cytophagales, D_4__Spirosomaceae, D_5__Flectobacillus, Ambiguous_taxa	42	2	5	5	4	14	12	0	0	CAGGCCTAACACATGCAAGTCGAACGGTGTAGCAATACACAGTGGCGCACGGGTGCGTAACACGTATGCAACCTACCTATCATTGGGGGATAGCCTTTGGAAACGGAGATTAGTACCGCATAAGACAGTAACATGGCATCATGTAGCTGTT
FS10000387:40:BPL20323-2935:1:1105:13710:3170 1:N:0:13	D_0__Bacteria, D_1__Proteobacteria, D_2__Gammaproteobacteria, , , ,	43	6	5	6	8	10	7	1	0	CAGGCCTAACACATACAAGTCGAACGGTAACAGGTTAAGCTGACGAGTGGCGAACGGGTGAGTAATGTATCGGAACGTGCCCAGTCGTGGGGGATAACTGCTCGAAAGAGCAGCTAATACCGCATACGACCTGAGGGTGAAAGCGGGGGAT
FS10000387:40:BPL20323-2935:1:1106:13760:2340 1:N:0:13	D_0__Bacteria, D_1__Proteobacteria, D_2__Gammaproteobacteria, D_3__Pseudomonadales, D_4__Moraxellaceae, D_5__Acinetobacter, D_6__uncultured bacterium	48	4	2	4	11	10	6	3	8	CAGGCCTAACACATGCAAGTCGAGCGGAGATGAGGTGCTTGCACCTTATCTAAGCGGCGGACGGGTGAGTAATGCTTAGGAATCTGCCATTTAGTGGGGGACAACATTCCGAAAGGAGTGCTAATACCGCATACGTCCTACGGGAGAAAG
FS10000387:40:BPL20323-2935:1:1107:4220:3670 1:N:0:13	D_0__Bacteria, D_1__Bacteroidetes, D_2__Bacteroidia, D_3__Cytophagales, D_4__Spirosomaceae, D_5__Flectobacillus, Ambiguous_taxa	52	4	7	8	6	17	10	0	0	CAGGCCTAACACATGCAAGTCGAACGGTGTAGCAATACACAGTGGCGCACGGGTGCGTAACACGTATGCAACCTACCTATCATTGGGGGATAGCCTTTGGAAGCGGAGATTAATACCGCATAAGACAGTAACATGGCATCATGTAGCTGTT
FS10000387:40:BPL20323-2935:1:1111:5500:2390 1:N:0:13	D_0__Bacteria, D_1__Proteobacteria, D_2__Gammaproteobacteria, D_3__Pseudomonadales, D_4__Pseudomonadaceae, D_5__Pseudomonas, Ambiguous_taxa	60	9	4	10	24	2	0	3	8	CAGGCCTAACACATGCAAGTCGAGCGGATGACGGGAGCTTGCTCCTTGAAACAGCGGCGGACGGGTGAGTAATGCCTAGGAATCTGCCTGGTAGTGGGGGACAACGTTTCGAAAGGAACGCTAATACCGCATACGTCCTACGGGAGAAAG
FS10000387:40:BPL20323-2935:1:1113:9180:2630 1:N:0:13	D_0__Bacteria, D_1__Proteobacteria, D_2__Gammaproteobacteria, , , ,	38	2	8	3	3	4	8	4	6	CAGGCCTAACACATGCAAGTCGAGCGGCAGCGGGAAGGTAGCTTGCTACTTTTGCCGGCGAGCGGCGGACGGGTGAGTAATGCCTGGGGATCTGCCCAGTCGAGGGGGATAACTACTGGAAACGGTAGCTAATACCGCATACGCTCTACGG
FS10000387:40:BPL20323-2935:1:1115:3610:1080 1:N:0:13	D_0__Bacteria, D_1__Proteobacteria, D_2__Gammaproteobacteria, D_3__Pseudomonadales, D_4__Pseudomonadaceae, D_5__Pseudomonas, D_6__uncultured bacterium	60	11	9	4	25	2	0	3	6	CAGGCCTAACACATGCAAGTCGAGCGGATGACGGGAGCTTGCTCCTTGATACAGCGGCGGACGGGAGAGTAATGCCTAGGAATCTGCCTGGTAGTGGGGGACAACGTTTCGAAAGGAACGCTAATACCGCATACGTCCTACGGGAGAAAG
FS10000387:40:BPL20323-2935:1:1116:3940:2350 1:N:0:14	D_0__Bacteria, D_1__Bacteroidetes, D_2__Bacteroidia, D_3__Cytophagales, D_4__Spirosomaceae, D_5__Flectobacillus, Ambiguous_taxa	36	0	2	6	1	23	4	0	0	CAGGCCTAACACATGCAAGTCGAACGGTGTAGCAATACACAGTGGCGCACGGGTGCGTAACACGTATGCAACCTACCTATCATTGGGGGGTAGCCTTTGGAAACGGAGATTAATACCGCATAAGACAGTAACATGGCATCATGTAGCTGTT
FS10000387:40:BPL20323-2935:1:1101:12930:1690 1:N:0:13	D_0__Bacteria, D_1__Proteobacteria, D_2__Gammaproteobacteria, D_3__Xanthomonadales, D_4__Xanthomonadaceae, D_5__Xanthomonas, Ambiguous_taxa	37	8	8	11	10	0	0	0	0	CAGGCCTAACACATGCAAGTCGAACGGCAGCACAGGAGAGCTTGCTCTCTGGGTGGCGAGTGGCGGACGGGTGAGGAATACATCGGAATCTACCTTTTCGTGGGGGATAACGTAGGGAAACTTTCGCTAATACCGCATACGACCTTCGGGT
FS10000387:40:BPL20323-2935:1:1101:15090:2880 1:N:0:13	D_0__Bacteria, D_1__Proteobacteria, D_2__Gammaproteobacteria, , , ,	57	5	5	12	6	4	5	8	12	CAGGCCTAACACATGCAAGTCGAGCGGCAGCGGGAAAGTAGCTTGCTACATTTGCCGGCGAGCGGCGGACGGGTGAGTAATGCCTGGGGATCTGCCCAGCCGAGGGGGATAACTACTGGAAACGGTAGCTAATACCGCATACGCCCTACGG
FS10000387:40:BPL20323-2935:1:1101:3010:1910 1:N:0:21	D_0__Bacteria, D_1__Proteobacteria, D_2__Gammaproteobacteria, D_3__Betaproteobacteriales, D_4__Burkholderiaceae, D_5__uncultured, D_6__uncultured bacterium	26	0	0	0	0	25	1	0	0	CAGGCCTAACACATGCAAGTCGAACGGTAACGCGGGGCAACCTGGCGACGAGTGGCGAACGGGTGAGTAAAGCATCGGAACGTGCCCGATAGTGGGGGATAGCCCGGCGAAAGCCGGATTAATACCGCATAAGACCTGAGGGTGAAAGCGG
FS10000387:40:BPL20323-2935:1:1101:7880:2760 1:N:0:13	D_0__Bacteria, D_1__Proteobacteria, D_2__Gammaproteobacteria, , , ,	72	7	13	7	6	4	7	10	18	CAGGCCTAACACATGCAAGTCGAGCGGCAGCGGGAAGGTAGCTTGCTACTATTGCCGGCGAGCGGCGGACGGGTGAGTAATGCCTGGGGATCTGCCCAGTCGAGGGGGATAACTACTGGAAACGGTAGCTAATACCGCATACGCCCTACGG
FS10000387:40:BPL20323-2935:1:1101:9780:2180 1:N:0:13	D_0__Bacteria, , , , , ,	48	8	6	5	19	0	0	3	7	CAGGCCTAACACATGCAAGTCGAGCGGATGACGGGGGCTTGCTCCTTGATTCAGCGGCGGACGGGTGAGTAATGCCTAGGAATCTGCCTGGTAGTGGGGGACAACGTTTCGAAAGGAACGCTAATACCGCATACGTTCTACGGGAGAAAG
FS10000387:40:BPL20323-2935:1:1102:1210:1120 1:N:0:13	D_0__Bacteria, D_1__Proteobacteria, D_2__Gammaproteobacteria, D_3__Pseudomonadales, D_4__Moraxellaceae, D_5__Acinetobacter,	41	2	9	18	3	1	1	3	4	CAGGCCTAACACATGCAAGTCGAGCGGAGATGAGGTGCTTGCACCTTATCTTAGCGGCGGACGGGTGAGTAATGCTTAGGAATCTGCCATTTAGTGGGGGACAACATTCCGAAAGGAATGCTAATACCGCATACGCCCTACGGGGGAAAG
FS10000387:40:BPL20323-2935:1:1103:13270:2550 1:N:0:23	D_0__Bacteria, D_1__Proteobacteria, D_2__Gammaproteobacteria, D_3__Xanthomonadales, D_4__Xanthomonadaceae, D_5__Lysobacter,	48	0	0	0	0	0	1	15	32	CAGGCCTAACACATGCAAGTCGAACGGCAGCACAGCAGTAGCAATACTGTGGGTGGCGAGTGGCGGACGGGTGAGGAATACATCGGAATCTGCCCAGTCGTGGGGGATAACATAGGGAAACTTATGCTAATACCGCATACGACCTGAGGGT
FS10000387:40:BPL20323-2935:1:1104:6680:3650 1:N:0:15	D_0__Bacteria, D_1__Bacteroidetes, D_2__Bacteroidia, D_3__Cytophagales, D_4__Spirosomaceae, D_5__Flectobacillus, Ambiguous_taxa	24	2	1	6	1	9	5	0	0	AGGCCTAACACATGCAAGTCGAACGGTGTAGCAATACACAGTGGCGCACGGGTGCGTAACACGTATGCAACCTACCTATCATTGGGGGATAGCCTTTGGAAACGGAGATTAATACCGCATAAGACAGTAACATGGCATCATGTAGCTGTA
FS10000387:40:BPL20323-2935:1:1107:15190:3110 1:N:0:15	D_0__Bacteria, D_1__Proteobacteria, D_2__Gammaproteobacteria, , , ,	37	0	5	4	5	3	2	11	7	CAGGCCTAACACATGCAAGTCGAGCGGCAGCGGGAAGGTAGCTTGCTACTTTTGCCGGCGAGCGGCGGACGGGTGAGTAATGCCTGGGGATCTGCCCAGTCGAGGGGGATAACTACTGGGAACGGTAGCTAATACCGCATACGCCCTACGG
FS10000387:40:BPL20323-2935:1:1107:7240:3630 1:N:0:14	D_0__Bacteria, D_1__Proteobacteria, D_2__Gammaproteobacteria, D_3__Pseudomonadales, D_4__Moraxellaceae, D_5__Acinetobacter,	37	2	10	4	6	9	2	3	1	CAGGCCTAACACATGCAAGTCGAGCGGAGATGAGGTGCTTGCACCTTATCTTAGCGGCGGACGGGTGAGTAATGCTTAGGAATCTGCCATTTAGTGGGGGACAACATTCCGAAAGGAATGCTAATACCGCATACGTCCTACGGGAGAAGCA
FS10000387:40:BPL20323-2935:1:1111:9660:2220 1:N:0:13	D_0__Bacteria, D_1__Bacteroidetes, D_2__Bacteroidia, D_3__Cytophagales, D_4__Spirosomaceae, D_5__Flectobacillus, Ambiguous_taxa	37	2	1	3	0	18	13	0	0	CAGGCCTAACACATGCAAGTCGAACGGTGTAGCAATACACAGTGGCGCACGGGTGCGTAACACGTGTGCAACCTACCTATCATTGGGGGATAGCCTTTGGAAACGGAGATTAATACCGCATAAGACAGTAACATGGCATCATGTAGCTGTT
FS10000387:40:BPL20323-2935:1:1116:12500:3920 1:N:0:13	D_0__Bacteria, D_1__Proteobacteria, D_2__Gammaproteobacteria, D_3__Pseudomonadales, D_4__Pseudomonadaceae, D_5__Pseudomonas, D_6__uncultured bacterium	30	2	8	4	11	0	0	2	3	CAGGCCTAACACATGCAAGTCGAGCGGATGACGGGGGCTTGCTCCTTGATTCAGCGGCGGACGGGTGGGTAATGCCTAGGAATCTGCCTGGTAGTGGGGGACAACGTTTCGAAAGGAACGCTAATACCGCATACGTCCTACGGGAGAAAG
FS10000387:40:BPL20323-2935:1:1101:6660:3270 1:N:0:13	D_0__Bacteria, D_1__Proteobacteria, D_2__Deltaproteobacteria, D_3__Desulfarculales, D_4__Desulfarculaceae, D_5__uncultured, D_6__uncultured sludge bacterium H16	27	5	0	0	0	0	22	0	0	CAGGCCTAACACATGCAAGTCGAGCGAGAAAGCTCCTTCGGGAGTGAGTAAAGCGGCGCACGGGTGAGTAACACGTAGGTAACCTACCCTCGAGCCCGGAATAACCTACCGAAAGGTGGGCTAATACCGGATATGACCACGGGAGTCACGG
FS10000387:40:BPL20323-2935:1:1103:14550:1810 1:N:0:13	D_0__Bacteria, D_1__Proteobacteria, D_2__Gammaproteobacteria, , , ,	25	2	3	1	5	0	2	1	11	CAGGCCTAACACATGCAAGTCGAGCGGCAGCGGGAAGGTAGCTTGCTACTTTTGCCGGCGAGCGGCGGACGGGTGAGTAATGCCTGGGGATCTGCCCAGTCGAGGGGGATAACTACTGGAAACGGCAGCTAATACCGCATACGCCCTACGG
FS10000387:40:BPL20323-2935:1:1103:4730:1440 1:N:0:13	D_0__Bacteria, D_1__Proteobacteria, D_2__Gammaproteobacteria, , , ,	44	5	9	5	7	1	2	6	9	CAGGCCTAACACATGCAAGTCGAGCGGCAGCGGGAAAGTAGCTTGCTACTTTTGCCGGCGTGCGGCGGACGGATGAGTAATGCCTGGGGATCTGCCCAGTCGAGGGGGATAACTACTGGAAACGGTAGCTAATACCGCATACGCCCTACGG
FS10000387:40:BPL20323-2935:1:1103:4740:3360 1:N:0:16	D_0__Bacteria, D_1__Proteobacteria, D_2__Gammaproteobacteria, D_3__Salinisphaerales, D_4__Solimonadaceae, D_5__Alkanibacter, D_6__gamma proteobacterium W1.09-152	34	0	0	0	5	29	0	0	0	CAGGCCTAACACATGCAAGTCGAGCGAGTTGTAGCAATACAGCTAGCGGCGGACGGGTGAGGAATACATAGGAATTTGCCTTTAGGTGGGGGATAGCCCAGGGAAACTTGGAGTAATACCGCATGATCTCGTGAGAGCAAAGCCGGGGAC
FS10000387:40:BPL20323-2935:1:1103:5340:3490 1:N:0:13	D_0__Bacteria, D_1__Proteobacteria, D_2__Gammaproteobacteria, , , ,	52	5	12	7	4	3	3	9	9	CAGGCCTAACACATGCAAGTCGAGCGGCAGCGGGAAGGTAGCTTGCTACTTTTGCCGGCGAGCGGCGGACAGGTGAGTAATGCCTGGGGATCTGCCCAGTCGAGGGGGATAACTACTGGAAACGGTAGCTAATACCGCATACGCCCTACGG
FS10000387:40:BPL20323-2935:1:1105:16000:3030 1:N:0:13	D_0__Bacteria, D_1__Proteobacteria, D_2__Gammaproteobacteria, D_3__Pseudomonadales, D_4__Moraxellaceae, D_5__Acinetobacter,	35	4	3	0	3	9	10	4	2	CAGGCCTAACACATACAAGTCGAGCGGAGAGAAGTAGCTTGCTACTGATCTTAGCGGCGGACGGGTGAGTAATACTTAGGAATCTGGCTATTAGTGGGGGACAACATTTCGAAAGGGATGCTAATACCGCATACGTCCTACGGGAGAAAG
FS10000387:40:BPL20323-2935:1:1107:11990:3700 1:N:0:14	D_0__Bacteria, D_1__Bacteroidetes, D_2__Bacteroidia, D_3__Cytophagales, D_4__Spirosomaceae, D_5__Flectobacillus, Ambiguous_taxa	58	2	8	8	8	23	8	0	1	CAGGCCTAACACATGCAAGTCGAACGGTGTAGCAATACACAGTGGCGCACGGGTGCGTAACACGTATGCAACCTACCTTTCATTGGGGGATAGCCTTTGGAAACGGAGATTAATACCGCATAAGACAGTAACATGGCATCATGTAGCTGTT
FS10000387:40:BPL20323-2935:1:1101:10140:1860 1:N:0:13	D_0__Bacteria, D_1__Proteobacteria, D_2__Gammaproteobacteria, D_3__Xanthomonadales, D_4__Xanthomonadaceae, D_5__Xanthomonas, Ambiguous_taxa	40	10	12	10	8	0	0	0	0	CAGGCCTAACACATGCAAGTCGAACGGCAGCACAGGAGAGCTTGCTCTCTGGGTGGCGAGTGGCGGACGGGTGAGGAATACATCGGAATCTACCTTTTCGTGGGGGATAACGTAGGGAAACTTACGCTAATACTGCATACGACCTTCGGGT
FS10000387:40:BPL20323-2935:1:1101:7220:4070 1:N:0:13	D_0__Bacteria, D_1__Proteobacteria, D_2__Gammaproteobacteria, , , ,	61	11	13	8	4	4	7	3	11	CAGGCCTAACACATGCAAGTCGAGCGGCAGCGGGAAAGTAGCTTGCTACTTTTGCCGGCGAGCGGCGGACGGGTGAGTAATGCCTGGGGATCTGCCCAGCCGAGGGGGATAACTACTGGATACGGTAGCTAATACCGCATACGCCCTACGG
FS10000387:40:BPL20323-2935:1:1102:10940:2810 1:N:0:14	D_0__Bacteria, D_1__Bacteroidetes, D_2__Bacteroidia, D_3__Cytophagales, D_4__Spirosomaceae, D_5__Flectobacillus, Ambiguous_taxa	38	0	3	5	2	13	14	0	1	CAGGCCTAACACATGCAAGTCGAACGGTGTAGCAATACACAGTGGCGCACGGGTGCGTAACACGTATGCAACCTACCTATCATTGGGGGATAGCCTTTGGAAACGGAGATTAATACCGCATAAGACAGTAACATGACATCATGTAGCTGTT
FS10000387:40:BPL20323-2935:1:1102:1240:1690 1:N:0:13	D_0__Bacteria, D_1__Proteobacteria, D_2__Gammaproteobacteria, D_3__Pseudomonadales, D_4__Moraxellaceae, D_5__Acinetobacter,	33	4	2	3	4	6	4	5	5	CAGGCCTAACACATGCAAGTCGAGCGGAGATGAGGTGCTTGCACCTTATCATAGCGGCGGTCGGGTGAGTAATGCTTAGGAATCTGCCATTTAGTGGGGGACAACATTCCGAAAGGAATGCTAATACCGCATACGTCCTACGGGAGAAAG
FS10000387:40:BPL20323-2935:1:1104:3150:2940 1:N:0:15	D_0__Bacteria, D_1__Proteobacteria, D_2__Gammaproteobacteria, , , ,	46	3	4	8	7	16	7	1	0	CAGGCCTAACACATGCAAGTCGAACGGTAACAGGTTAAGCTGACGAGTGGCGAACGGGTGAGTAATGTATCGGAACGTGCCCAGTCGTGGGGGATAACTGCTCGAAAGAGCAGCTAGTACCGCATACGACCTGAGGGTGAAAGCGGGGGAT
FS10000387:40:BPL20323-2935:1:1106:14500:2400 1:N:0:13	D_0__Bacteria, D_1__Proteobacteria, D_2__Gammaproteobacteria, , , ,	42	5	2	5	5	3	7	7	8	CAGGCCTAACACATGCAAGTCGAGCGGCAGCGGGAAGGTAGCTTGCTACTTTTGCCGGCGAGCGGCGGACGGGTGAGTAATGCCTGGGGATCTGCCCAGTCGAGGGGGATAACTACTGGAAACGGTAGCTGATACCGCATACGCCCTACGG
FS10000387:40:BPL20323-2935:1:1107:4710:2940 1:N:0:14	D_0__Bacteria, D_1__Bacteroidetes, D_2__Bacteroidia, D_3__Flavobacteriales, D_4__Flavobacteriaceae, D_5__Flavobacterium, D_6__uncultured Flavobacterium sp.	44	9	13	14	8	0	0	0	0	CAGGCCTAACACATGCAAGTCGAGGGGTAGGATTAGCTTGCTAATCTGAGACCGGCGCACGGGTGCGTAACGCGTATGCAATCTACCTTGTACAGAGGGATAGCTCAGAGAAATTTGGATTAATACCTCATAGTGTTTTAGAGTGGCCTTA
FS10000387:40:BPL20323-2935:1:1109:11570:3630 1:N:0:13	D_0__Bacteria, D_1__Proteobacteria, D_2__Gammaproteobacteria, , , ,	34	3	5	3	11	4	2	2	4	CAGGCCTAACACATGCAAGTCGAGCGGCAGCGGGAAGGTAGCTTGCTACTTTTGCCGGTGAGCGGCGGACGGGTGAGTAATGCCTGGGGATCTGCCCAGTCGAGGGGGATAACTACTGGAAACGGTAGCTAATACCGCATACGCCCTACGG
FS10000387:40:BPL20323-2935:1:1109:14960:3840 1:N:0:13	D_0__Bacteria, D_1__Proteobacteria, D_2__Gammaproteobacteria, D_3__Pseudomonadales, D_4__Moraxellaceae, D_5__Acinetobacter, D_6__uncultured bacterium	40	5	6	6	3	8	5	1	6	CAGGCCTAACACATGCAAGTCGAGCGGAGATGAGGTGCTTGCACCTTATCTTAGCGGCGGACGGGTGAGTAATGCTTAGGAATCTGCCATTTAGTGGGGGACAACATTTCGAAAGGAATGCTAATACCGCATACGTTCTACGGGAGAAAG
FS10000387:40:BPL20323-2935:1:1109:9940:3320 1:N:0:14	D_0__Bacteria, D_1__Proteobacteria, D_2__Alphaproteobacteria, D_3__Rhizobiales, D_4__Rhizobiaceae, D_5__Ochrobactrum, Ambiguous_taxa	35	7	9	8	11	0	0	0	0	CAGGCCTAACACATGCAAGTCGAGCGCCCCGCAAGGGGAGCGGCAGACGGGTGAGTAACGCGTGGGAATCTACCTTTTGCTACGGAATAACTCAGGGAAACTTGTGCTAATACCGTATGTGCCCCCCTTTAAAATTTCAGGATACATTAAA
FS10000387:40:BPL20323-2935:1:1111:8440:3790 1:N:0:13	D_0__Bacteria, D_1__Bacteroidetes, D_2__Bacteroidia, D_3__Cytophagales, D_4__Spirosomaceae, D_5__Flectobacillus, Ambiguous_taxa	29	1	5	4	3	12	4	0	0	CAGGCCTAACACATGCAAGTCGAGCGGTGTAGCAATACACAGTGGCGCACGGGTGCGTAACACGTATGCAACCTACCTATCATTGGGGGATAGCCTTTGGAAACGGAGATTAATACCGCATAAGACAGTAACATGGCATCATGTAGCTGTT
FS10000387:40:BPL20323-2935:1:1114:13260:1600 1:N:0:13	D_0__Bacteria, D_1__Proteobacteria, D_2__Gammaproteobacteria, , , ,	40	2	6	8	5	1	4	4	10	CAGGCCTAACACATGCAAGTCGAGCGGCAGCGGGAAGGTAGCTTGCTACTTTTGCCGGCGAGCGGCGGACGGGTGAGTAATGCCTGGGGATCTGCCCAGTCGAGGGGGATAGCTACTGGAAACGGTAGCTAATACCGCATACGCCCTACGG
FS10000387:40:BPL20323-2935:1:1101:1300:3370 1:N:0:13	D_0__Bacteria, , , , , ,	29	3	1	2	21	0	0	1	1	CAGGCCTAACACATGCAAGTCGAGCGGATGACGGGAGCTTGCTCCTTGATTCAGCGGCGGACGGGTGAGTAATGCCTAGGAATCTGCCTGGTAGTGGGGGACAACGTTTCGAGAGGAACGCTAATACCGCATACGTCCTGCGGGAGAAAG
FS10000387:40:BPL20323-2935:1:1101:8200:2320 1:N:0:13	D_0__Bacteria, D_1__Proteobacteria, D_2__Gammaproteobacteria, D_3__Aeromonadales, D_4__Aeromonadaceae, D_5__Aeromonas, D_6__Aeromonas sp. XZ8-2	23	4	2	1	2	0	5	2	7	CAGGCCTAACACATGCAAGTCGAGCGGCAGCGGGAAGGTAGCTTGCTACTTTTGCCGGCGAGCGGCGGACGGGTGAGCAATGCCTGGGGATCTGCCCAGTCGAGGGGGATAACTACTGGAAACGGTAGCTAATACCGCATACGCCCTACGG
FS10000387:40:BPL20323-2935:1:1102:1690:1960 1:N:0:16	D_0__Bacteria, D_1__Bacteroidetes, D_2__Bacteroidia, D_3__Flavobacteriales, D_4__Flavobacteriaceae, D_5__Flavobacterium, D_6__uncultured Flavobacterium sp.	44	7	14	15	8	0	0	0	0	CAGGCCTAACACATGCAAGTCGAGGGGTAGGATTAGCTTGCTAATCTGAGACCGGCGCACGGGTGCGTAACGCGTATGCAATCTACCTTGTACAGAGGGATAGCTCAGAGAAATTTGGATTAATACTTCATAGTGTTTTAGAGTGGCCTCA
FS10000387:40:BPL20323-2935:1:1102:1730:3050 1:N:0:13	D_0__Bacteria, D_1__Proteobacteria, D_2__Gammaproteobacteria, D_3__Pseudomonadales, D_4__Pseudomonadaceae, D_5__Pseudomonas,	40	7	8	5	15	0	0	1	4	CAGGCCTAACACATGCAAGTCGAGCGGATGACAGGAGCTTGCTCCTTGATTCAGCGGCGGACGGGTGAGTAATGCCTAGGAATCTGCCTGGTAGTGGGGGACAACGTTTCGAAAGGAACGCTAATACCGCATACGTCCTGCGGGAGAAAG
FS10000387:40:BPL20323-2935:1:1103:12490:1220 1:N:0:13	D_0__Bacteria, D_1__Proteobacteria, D_2__Gammaproteobacteria, D_3__Pseudomonadales, D_4__Moraxellaceae, D_5__Acinetobacter,	39	3	11	4	2	7	7	1	4	CAGGCCTAACACATGCAAGTCGAGCGGAGATGAGGTGCTTGCACCTTATCTTAGCGGCGGACGGGTGAGTAATGCTTAGGAATCTGCCATTTAGTGGGGGACAACATTCCGAAAGGAATGCTAATACCGCATACGTCCTACGGGAGGCAG
FS10000387:40:BPL20323-2935:1:1103:3850:3800 1:N:0:14	D_0__Bacteria, D_1__Proteobacteria, D_2__Gammaproteobacteria, , , ,	30	1	8	3	4	1	3	3	7	CAGGCCTAACACATGCAAGTCGAGCGGCAGCGGGAAAGTAGCTTGCTACTTTTGCCGGCGAGCGGCGGACGGGTGAGTAATGCCTGGGGATCTGCCCAGTCGAGGGGGATAACTACTGGATACGGTTGCTAATACCGCATACGCCCTACGG
FS10000387:40:BPL20323-2935:1:1106:10070:3800 1:N:0:22	D_0__Bacteria, D_1__Proteobacteria, D_2__Gammaproteobacteria, D_3__Pseudomonadales, D_4__Moraxellaceae, D_5__Acinetobacter, D_6__Eogystia hippophaecolus	30	0	0	0	0	0	1	16	13	CAGGCCTAACACATGCAAGTCGAGCGGGGGATGTTGCTTCGGTAACTGACCTAGCGGCGGACGGGTGAGTAATACTTAGGAATCTGCCTATTAATGGGGGGCAACATCTCGAAAGGGATGCTAATACCGCATACGCCCTACGGGGGAAAG
FS10000387:40:BPL20323-2935:1:1107:4790:2640 1:N:0:13	D_0__Bacteria, D_1__Bacteroidetes, D_2__Bacteroidia, D_3__Cytophagales, D_4__Spirosomaceae, D_5__Flectobacillus, Ambiguous_taxa	23	2	1	4	2	6	8	0	0	CAGGCCTAACACATGCAAGTCGAACGGTGTAGCAATACACAGTGGCGCACGGGCGCGTAACACGTATGCAACCTACCTATCATTGGGGGATAGCCTTTGGAAACGGAGATTAATACCGCATAAGACAGTAACATGGCATCATGTAGCTGTT
FS10000387:40:BPL20323-2935:1:1113:13480:1120 1:N:0:14	D_0__Bacteria, D_1__Bacteroidetes, D_2__Bacteroidia, D_3__Cytophagales, D_4__Spirosomaceae, D_5__Flectobacillus, Ambiguous_taxa	40	0	2	5	1	16	16	0	0	CAGGCCTAACACATGCAAGTCGAACGGTGTAGCAATACACAGTGGCGCACGGGTGCGTAACACGTATGCAACCTACCTATCATTGGGGGATAGCCTTTGGGAACGGAGATTAATACCGCATAAGACAGTAACATGGCATCATGTAGCTGTT
FS10000387:40:BPL20323-2935:1:1101:1150:3230 1:N:0:23	D_0__Bacteria, , , , , ,	40	0	0	0	0	0	0	14	26	CAGGCCTAACACATGCAAGTCGAACGAAGGCTTCGGCCTTAGTGGCGCACGGGTGCGTAACGCGCGGGAATCTGCCCTCAGGTTCGGAATAACAGCGAGAAATTGCTGCTAATACCGGATGATATCGCGAGATCAAAGATTTATCGCCTGA
FS10000387:40:BPL20323-2935:1:1101:13480:1370 1:N:0:22	D_0__Bacteria, D_1__Proteobacteria, D_2__Alphaproteobacteria, D_3__Sphingomonadales, D_4__Sphingomonadaceae, D_5__Novosphingobium, D_6__uncultured bacterium	40	0	0	0	0	5	35	0	0	CAGGCCTAACACATGCAAGTCGAACGAGACCTTCGGGTCTAGTGGCGCACGGGTGCGTAACGAGTGGGGATCTGCCCTTTGCTTCGGAATAACAGTTAGAAATGACTGCTAATACCGGATGATGTCGAAAGACCAAAGATTTATCGGCAAA
FS10000387:40:BPL20323-2935:1:1101:14300:1510 1:N:0:13	D_0__Bacteria, D_1__Proteobacteria, D_2__Gammaproteobacteria, , , ,	23	3	4	1	3	0	3	3	6	CAGGCCTAACACATGCAAGTCGAGCGGCAGCGGGAAGGTAGCTTGCTACTTTTGCCGGCGAGCGGCGGACGGGTGAGTAATGCCTGGGGATCTGCCCAGTCGAGGGGGATAACTACTGGAAACGGTAGCCAATACCGCATACGCCCTACGG
FS10000387:40:BPL20323-2935:1:1101:1980:1930 1:N:0:13	D_0__Bacteria, D_1__Proteobacteria, D_2__Gammaproteobacteria, , , ,	28	4	10	3	2	2	1	2	4	CAGGCCTAACACATGCAAGTCGAGCGGCAGCGGGAAGGTAGCTTGCTACTTTTGCCGGCGAGCGGCGGACGGGTGAGTAATGCCTGGGGATCTGCCCAGTCGAGGGGGATAACCACTGGAAACGGTAGCTAATACCGCATACGCCCTACGG
FS10000387:40:BPL20323-2935:1:1102:4020:2070 1:N:0:13	D_0__Bacteria, D_1__Proteobacteria, D_2__Gammaproteobacteria, , , ,	32	5	4	2	5	2	7	2	5	CAGGCCTAACACATGCAAGTCGAGCGGCAGCGGGAAGGTAGCTTGCTACTTTTGCCGGCGAGCGGCGGACGGGTGAGTAATGCCTGGGGATCTGCCCAGTCGAGGGGGATAACTACTGGAAACGGTAGCTAATACCACATACGCCCTACGG
FS10000387:40:BPL20323-2935:1:1103:11380:3280 1:N:0:13	D_0__Bacteria, D_1__Proteobacteria, D_2__Gammaproteobacteria, D_3__Pseudomonadales, D_4__Pseudomonadaceae, D_5__Pseudomonas, D_6__uncultured bacterium	25	3	4	4	4	1	0	8	1	CAGGCCTAACACATGCAAGTCGAGCGGATGACGGGAGCTTGCTCCTTGATTCGGCGGCGGACGGGTGAGTAATGCCTAGGAATCTGCCTGGTAGTGGGGGACAACGTTTCGAAAGGAACGCTAATACCGCATACGTCCTGCGGGAGAAAG
FS10000387:40:BPL20323-2935:1:1105:3700:3790 1:N:0:13	D_0__Bacteria, D_1__Proteobacteria, D_2__Gammaproteobacteria, D_3__Pseudomonadales, D_4__Moraxellaceae, D_5__Acinetobacter, D_6__uncultured bacterium	56	5	2	7	8	19	6	2	7	CAGGCCTAACACATGCAAGTCGAGCGGAGATGAGGTGCTTGCACCTTATCTTAGCGGCGGACGGGTGAGTAAAGCTTAGGAATCTGCCATTTAGTGGGGGACAACATTCCGAAAGGAATGCTAATAGCGCATACGTCCTACGGGAGAAAG
FS10000387:40:BPL20323-2935:1:1107:1490:3300 1:N:0:14	D_0__Bacteria, D_1__Proteobacteria, D_2__Gammaproteobacteria, , , ,	26	1	4	6	1	0	2	11	1	CAGGCCTAACACATGCAAGTCGAGCGGCAGCGGGAAGGTAGCTTGCTACTTTTGCCGGCGAGCGGCGGACGGGTGAGTAATGCCTGGGGATCTACCCAGTCGAGGGGGATAACTACTGGAAACGGTAGCTAATACCGCATACGCCCTACGG
FS10000387:40:BPL20323-2935:1:1108:4530:1800 1:N:0:13	D_0__Bacteria, D_1__Proteobacteria, D_2__Gammaproteobacteria, , , ,	54	6	8	6	6	4	9	8	7	CAGGCCTAACACATACAAGTCGAGCGGCAGCGGGAAAGTAGCTTGCTACTTTTGCCGGCGAGCGGCGGACGGGTGAGTAATGCCTGGGGATCTGCCCAGTCGAGGGGGATAACTACTGGAAACGGTAGCTAGTACCGCATACGCCCTACGG
FS10000387:40:BPL20323-2935:1:1109:10440:1370 1:N:0:13	D_0__Bacteria, D_1__Proteobacteria, D_2__Gammaproteobacteria, , , ,	21	1	2	3	1	1	1	0	12	CAGGCCTAACACATGCAAGTCGAGCGGCAGCGGGAAGGTAGCTTGCTACTTTTGCCGGCGAGCGGCGGATGGGTGAGTAATGCCTGGGGATCTGCCCAGTCGAGGGGGATAACTACTGGAAACGGTAGCTAATACCGCATACGCCCTACGG
FS10000387:40:BPL20323-2935:1:1111:7580:3010 1:N:0:13	D_0__Bacteria, D_1__Proteobacteria, D_2__Gammaproteobacteria, , , ,	32	2	3	4	11	8	4	0	0	CAGGCCTAACACATGCAAGTCGAACGGTAACAGGTTAAGCTGACGAGTGGCGAACGGGTGAGTAATGTATCGGAACGTGCCCAGTCGTGGGGGATAACTGCTCGAAAGAGCAGCTAATACTGCATACGACCTGAGGGTGAAAGCGGGGGAT
FS10000387:40:BPL20323-2935:1:1101:12200:2720 1:N:0:13	D_0__Bacteria, , , , , ,	51	12	3	9	16	2	0	0	9	CAGGCCTAACACATGCAAGTCGAGCGGATGACGGGAGCTTGCTCCTTGAATCAGCGGCGGACGGGTGAGTAATGCCTAGGAATCTGCCTGGTAGAGGGGGACAACGTTTCGAAAGGAACGCTAATACCGCATACGTCCTACGGGAGAAAG
FS10000387:40:BPL20323-2935:1:1101:1540:1190 1:N:0:13	D_0__Bacteria, D_1__Proteobacteria, D_2__Gammaproteobacteria, , , ,	24	2	3	6	2	0	0	5	6	CAGGCCTAACACATGCAAGTCGAGCGGCAGCGGGAAAGTAGCTTGCTACTTTTGCCGGCGAGCGGCGGACGGGTGAGTAATGCCTGGGGATCTGCCCAGCCGAGGGGGATAACTACTGGAAACGGTAGCTAATTCCGCATACGCCCTACGG
FS10000387:40:BPL20323-2935:1:1101:6240:2420 1:N:0:15	D_0__Bacteria, D_1__Proteobacteria, D_2__Gammaproteobacteria, D_3__Pseudomonadales, D_4__Pseudomonadaceae, D_5__Pseudomonas, Ambiguous_taxa	44	7	3	11	20	0	0	2	1	CAGGCCTAACACATGCAAGTCGAGCGGATGACGGGAGCTTGCTCCTTGATACAGCGGCGGACGGGTGAGTAATGCCTAGGAATCTGCCTGGTAGTGGGGGACAACGTTTCGAAAGGAACGCTAATACCGCATACGTCCTGCGGGAGAAAG
FS10000387:40:BPL20323-2935:1:1101:6870:1890 1:N:0:13	D_0__Bacteria, D_1__Proteobacteria, D_2__Gammaproteobacteria, D_3__Pseudomonadales, D_4__Moraxellaceae, D_5__Acinetobacter,	48	3	12	5	7	12	0	2	7	CAGGCCTAACACATGCAAGTCGAGCGGAGATGAGGTGCTTGCACCTTATCATAGCGGCGGACGGGAGAGTAATGCTTAGGAATCTGCCATTTAGTGGGGGACAACATTCCGAAAGGAATGCTAATACCGCATACGTCCTACGGGAGAAAG
FS10000387:40:BPL20323-2935:1:1102:10210:3610 1:N:0:14	D_0__Bacteria, D_1__Proteobacteria, D_2__Gammaproteobacteria, D_3__Pseudomonadales, D_4__Moraxellaceae, D_5__Acinetobacter, D_6__uncultured bacterium	47	2	11	3	9	6	5	6	5	CAGGCCTAACACATGCAAGTCGAGCGGAGATGAGGTGCTTGCACCTTATCTCAGCGGCGGACGGGTGAGTAATGCTTAGGAATCTGCCATTTAGTGGGGGACAACATTTCGAAAGGAATGCTAATACCGCATACGTCCTACGGGAGAAAG
FS10000387:40:BPL20323-2935:1:1103:12440:3030 1:N:0:13	D_0__Bacteria, D_1__Proteobacteria, D_2__Gammaproteobacteria, , , ,	23	1	2	2	6	1	5	1	5	CAGGCCTAACACATGCAAGTCGAGCGGCAGCGGGAAGGCAGCTTGCTACTTTTGCCGGCGAGCGGCGGACGGGTGAGTAATGCCTGGGGATCTGCCCAGTCGAGGGGGATAACTACTGGAAACGGTAGCTAATACCGCATACGCCCTACGG
FS10000387:40:BPL20323-2935:1:1103:14390:1820 1:N:0:13	D_0__Bacteria, , , , , ,	40	6	6	8	14	1	0	1	4	CAGGCCTAACACATGCAAGTCGAGCGGATGACGGGAGCTTGCTCCTTGATTCAGCGGCGGTCGGGTGAGTAATGCCTAGGAATCTGCCTGGTAGTGGGGGACAACGTTTCGAAAGGAACGCTAATACCGCATACGTCCTGCGGGAGAAAG
FS10000387:40:BPL20323-2935:1:1105:15620:3120 1:N:0:13	D_0__Bacteria, , , , , ,	21	4	1	1	10	1	0	2	2	CAGGCCTAACACATGCAAGTCGAGCGGATGACGGGGGCTTGCTCCTTGATTCAGCGGCGGACGGGTGAGTAATGCCTAGGAATCTGCCTGGTAGTGGGGGACAACGCTTCGAAAGGAACGCTAATACCGCATACGTCCTACGGGAGAAAG
FS10000387:40:BPL20323-2935:1:1105:3010:2820 1:N:0:13	D_0__Bacteria, D_1__Proteobacteria, D_2__Gammaproteobacteria, D_3__Pseudomonadales, D_4__Moraxellaceae, D_5__Acinetobacter, D_6__uncultured bacterium	45	6	4	9	8	7	4	3	4	CAGGCCTAACACATGCAAGTCGAGCGGAGATGAGGTGCTTGCACCTTATCTTAGCGGCGGACGGGTGAGTAATGCTTAGGAATCTGCCAATTAGTGGGGGACAACATTTCGAAAGGAATGCTAATACCGCATACGTCCTACGGGAGAAAG
FS10000387:40:BPL20323-2935:1:1105:3710:2500 1:N:0:13	D_0__Bacteria, D_1__Proteobacteria, D_2__Gammaproteobacteria, , , ,	16	2	2	0	0	0	1	0	11	CAGGCCTAACACATGCAAGTCGAGCGGCAGCGGGAAGGTAGCTTGCTACTTTTGCCGGCGAGCGGTGGACGGGTGAGTAATGCCTGGGGATCTGCCCAGTCGAGGGGGATAACTACTGGAAACGGTAGCTAATACCGCATACGCCCTACGG
FS10000387:40:BPL20323-2935:1:1107:2120:1720 1:N:0:14	D_0__Bacteria, D_1__Bacteroidetes, D_2__Bacteroidia, D_3__Cytophagales, D_4__Spirosomaceae, D_5__Flectobacillus, Ambiguous_taxa	41	0	2	3	2	19	15	0	0	CAGGCCTAACACATGCAAGTCGAACGGTGTAGCAATACACAGTGGCGCACGGGTGCGTAACACGTATGCAACCTACCTATCAATGGGGGATAGCCTTTGGAAACGGAGATTAATACCGCATAAGACAGTAACATGGCATCATGTAGCTGTT
FS10000387:40:BPL20323-2935:1:1107:7810:3490 1:N:0:14	D_0__Bacteria, D_1__Proteobacteria, D_2__Gammaproteobacteria, , , ,	29	1	3	2	3	2	3	2	13	CAGGCCTAACACATGCAAGTCGAGCGGCAGCGGGAAGGTAGCTTGCTACTTTTGCCGGCGAGCGGCGGACGGGTGAGTAATGCCTGGGGATCTGCCCAGTCGAGGGGGACAACTACTGGAAACGGTAGCTAATACCGCATACGCCCTACGG
FS10000387:40:BPL20323-2935:1:1107:8100:2290 1:N:0:13	D_0__Bacteria, D_1__Proteobacteria, D_2__Gammaproteobacteria, , , ,	30	4	6	7	6	1	0	3	3	CAGGCCTAACACATGCAAGTCGAGCGGCAGCGGGAAGGTAGCTTGCTACTTTTGCCGGCGAGCGGCGGACGGGTGAGTAATGCCTGGGGATCTGCCCAGTCGAGGGGGATAACTACTGGAAACGGTAGCTAATACCGCATACGTCCTACGG
FS10000387:40:BPL20323-2935:1:1111:3720:1330 1:N:0:13	D_0__Bacteria, D_1__Proteobacteria, D_2__Gammaproteobacteria, D_3__Pseudomonadales, , ,	34	7	3	7	12	0	0	2	3	CAGGCCTAACACATGCAAGTCGAGCGGATGACGGGGGCTTGCTCCTTGATTCAGCGGCGGTCGGGTGAGTAATGCCTAGGAATCTGCCTGGTAGTGGGGGACAACGTTTCGAAAGGAACGCTAATACCGCATACGTCCTACGGGAGAAAG
FS10000387:40:BPL20323-2935:1:1111:8580:3300 1:N:0:13	D_0__Bacteria, D_1__Bacteroidetes, D_2__Bacteroidia, D_3__Cytophagales, D_4__Spirosomaceae, D_5__Flectobacillus, Ambiguous_taxa	17	1	0	2	1	5	8	0	0	CAGGCCTAACACATGCAAGTCGAACGGCGTAGCAATACACAGTGGCGCACGGGTGCGTAACACGTATGCAACCTACCTATCATTGGGGGATAGCCTTTGGAAACGGAGATTAATACCGCATAAGACAGTAACATGGCATCATGTAGCTGTT
FS10000387:40:BPL20323-2935:1:1112:15360:3950 1:N:0:13	D_0__Bacteria, D_1__Bacteroidetes, D_2__Bacteroidia, D_3__Cytophagales, D_4__Spirosomaceae, D_5__Flectobacillus, Ambiguous_taxa	69	4	4	9	4	23	25	0	0	CAGGCCTAACACATGCAAGTCGAACGGTGTAGCAATACACTGTGGCGCACGGGTGCGTAACACGTATGCAACCTACCTATCATTGGGGGATAGCCTTTGGAAACGGAGATTAATACCGCATAAGACAGTAACATGGCATCATGTAGCTGTT
FS10000387:40:BPL20323-2935:1:1113:11760:4070 1:N:0:13	D_0__Bacteria, D_1__Proteobacteria, D_2__Gammaproteobacteria, D_3__Aeromonadales, D_4__Aeromonadaceae, D_5__Aeromonas, D_6__Aeromonas sp. MCCB 140	18	1	1	3	1	4	2	4	2	CAGGCCTAACACATGCAAGTCGAGCGGCAGCGGGAAGGTAGCTTGCTACTTTTGCCGGCGAGTGGCGGACGGGTGAGTAATGCCTGGGGATCTGCCCAGTCGAGGGGGATAACTACTGGAAACGGTAGCTAATACCGCATACGCCCTACGG
FS10000387:40:BPL20323-2935:1:1113:2800:3000 1:N:0:13	D_0__Bacteria, D_1__Bacteroidetes, D_2__Bacteroidia, D_3__Cytophagales, D_4__Spirosomaceae, D_5__Flectobacillus, Ambiguous_taxa	30	1	3	3	1	12	10	0	0	CAGGCCTAACACATGCAAGTCGAACGGTGTAGCAATACACAGTGGCGCACGGGTGCGTAACACGTATGCAACCTACCTATCATTGGGGGATAGCCTTTGGAGACGGAGATTAATACCGCATAAGACAGTAACATGGCATCATGTAGCTGTT
FS10000387:40:BPL20323-2935:1:1101:13150:3510 1:N:0:13	D_0__Bacteria, D_1__Bacteroidetes, D_2__Bacteroidia, D_3__Cytophagales, D_4__Spirosomaceae, D_5__Flectobacillus, Ambiguous_taxa	23	1	2	4	2	8	6	0	0	CAGGCCTAACACATGCAAGTCGAACGGTGTAGCAATACACAGTGGCGCACGGGTGCGTAACACGTATGCAACCTACCTATCATTGGGGGACAGCCTTTGGAAACGGAGATTAATACCGCATAAGACAGTAACATGGCATCATGTAGCTGTT
FS10000387:40:BPL20323-2935:1:1101:1520:2900 1:N:0:13	D_0__Bacteria, D_1__Proteobacteria, D_2__Gammaproteobacteria, D_3__Pseudomonadales, D_4__Moraxellaceae, D_5__Acinetobacter,	26	12	0	1	7	0	0	6	0	CAGGCCTAACACATGCAAGTCGAGCGGGTGAGGTTGCTTCGGTAATTGAGCTAGCGGCGGACGGGTGAGTAAAGCTTAGGAATCTGCCTATTAGTGGGGGACAACATCTCGAAAGGGATGCTAATACCGCATACGTCCTACGGGAGAAAG
FS10000387:40:BPL20323-2935:1:1101:4370:2460 1:N:0:13	D_0__Bacteria, D_1__Proteobacteria, D_2__Gammaproteobacteria, D_3__Pseudomonadales, D_4__Pseudomonadaceae, D_5__Pseudomonas, Ambiguous_taxa	32	8	3	5	11	0	0	2	3	CAGGCCTAACACATGCAAGTCGAGCGGATGACGGGGGCTTGCTCCTTGATACAGCGGCGGACGGGTGAGTAATGCCTAGGAATCTGCCTGGTAGTGGGGGACAACGTTTCGAAAGGAACGCTAATACCGCATACGTCCTACGGGAGAAAG
FS10000387:40:BPL20323-2935:1:1101:7870:3580 1:N:0:13	D_0__Bacteria, D_1__Proteobacteria, D_2__Alphaproteobacteria, D_3__Rhizobiales, D_4__Rhizobiaceae, D_5__Ochrobactrum, Ambiguous_taxa	19	3	3	6	7	0	0	0	0	CAGGCCTAACACATACAAGTCGAGCGCCCCGCAAGGGGAGCGGCAGACGGGTGAGTAACGCGTGGGAATCTACCTTTTGCTACGGAATAACTCAGGGAAACTTGTGCTAATACCGTATGTGCCCCCCTTTAAAATTTCAGGATACATAAAA
FS10000387:40:BPL20323-2935:1:1102:12360:3450 1:N:0:14	D_0__Bacteria, D_1__Bacteroidetes, D_2__Bacteroidia, D_3__Sphingobacteriales, D_4__Sphingobacteriaceae, D_5__Sphingobacterium,	34	0	12	19	3	0	0	0	0	CAGGCCTAACACATGCAAGTCGGACGGGATCCGTTGGTAGCTTGCTACCAATGGTGAGAGTGGCGCACGGGTGCGTAACGCGTGAGCAACCTACCTCTATCAGGGGGATAGCCTCTCGAAAGAGAGATTAACACCGCATAACATCAACAGT
FS10000387:40:BPL20323-2935:1:1102:2290:2230 1:N:0:13	D_0__Bacteria, D_1__Proteobacteria, D_2__Gammaproteobacteria, , , ,	31	3	3	2	2	4	7	2	8	CAGGCCTAACACATGCAAGTCGAGCGGCAGCGGGAAGGTAGCTTGCTACTTTTGCCGGCGAGCGGCGGACGGGTGAGTAGTGCCTGGGGATCTGCCCAGTCGAGGGGGATAACTACTGGAAACGGTAGCTAATACCGCATACGCCCTACGG
FS10000387:40:BPL20323-2935:1:1102:6840:1760 1:N:0:13	D_0__Bacteria, D_1__Bacteroidetes, D_2__Bacteroidia, D_3__Cytophagales, D_4__Spirosomaceae, D_5__Flectobacillus, Ambiguous_taxa	22	4	5	2	0	7	4	0	0	CAGGCCTAACACATGCAAGTCGAACGGTGTAGCAATACACAGTGGCGCACGGGTGCGTAACACGTATGCAACCTACCTATCATTGGGGGATAGCCTTCGGAAACGGAGATTAATACCGCATAAGACAGTAACATGGCATCATGTAGCTGTT
FS10000387:40:BPL20323-2935:1:1102:9050:3520 1:N:0:13	D_0__Bacteria, , , , , ,	70	12	12	10	20	4	0	3	9	CAGGCCTAACACATGCAAGTCGAGCGGATGACGGGGGCTTGCTCCTTGATTCAGCGGCGGACGGGTGAGTAATGCCTAGGAATCTGCCTGGTAGTGGGGGACAACGTTTCGAAAGGAACGCTAATACCGCATACGTCCTACGGGAGAAGG
FS10000387:40:BPL20323-2935:1:1103:10270:1170 1:N:0:14	D_0__Bacteria, D_1__Proteobacteria, D_2__Gammaproteobacteria, , , ,	20	1	3	3	1	0	3	4	5	CAGGCCTAACACATGCAAGTCGAGCGGCAGCGGGAAGGTAGCTTGCTACTTTTGCCGGCGAGCGGCGGACGGGTGAGTAATGCCTGGGGATCTGCCCAGTCGAGGGGGATAACTACTGGAAACGGTAGCTAACACCGCATACGCCCTACGG
FS10000387:40:BPL20323-2935:1:1103:15920:3090 1:N:0:14	D_0__Bacteria, D_1__Bacteroidetes, D_2__Bacteroidia, D_3__Cytophagales, D_4__Spirosomaceae, D_5__Flectobacillus, Ambiguous_taxa	29	0	5	6	2	7	9	0	0	CAGGCCTAACACATGCAAGTCGAACGGTGTAGCAATACACAGTGGCGCACGGGTGCGTAACACGTATGCAACCTACCTATCATTGGGGGATAGCCTTTGGAAACGGAGATTAATTCCGCATAAGACAGTAACATGGCATCATGTAGCTGTT
FS10000387:40:BPL20323-2935:1:1103:1920:3850 1:N:0:13	D_0__Bacteria, D_1__Proteobacteria, D_2__Gammaproteobacteria, , , ,	33	4	11	3	4	1	3	3	4	CAGGCCTAACACATGCAAGTCGAGCGGCAGCGGGAAGGTAGCTTGCTACTTTTGCCGGCGAGCGGCGGACGGGTGAGTAATGCCTGGGGATCTGCCCAGTCGAGGGGGATAACTACTGGAAACGGTAGCTAATACCGCATACGCCCCACGG
FS10000387:40:BPL20323-2935:1:1103:9070:2440 1:N:0:13	D_0__Bacteria, D_1__Proteobacteria, D_2__Gammaproteobacteria, , , ,	27	2	5	3	2	1	5	4	5	CAGGCCTAACACATGCAAGTCGAGCGGCAGCGGGAAGGTAGCTTGCTACTTTTGCCGGCGAGCGGCGGACGGGTGAGTAATGCCTGGGGATCTGCCCAGTCGAGGGGGATAACTACTGGAAACGGTAGCTAATTCCGCATACGCCCTACGG
FS10000387:40:BPL20323-2935:1:1104:3100:1110 1:N:0:14	D_0__Bacteria, D_1__Proteobacteria, D_2__Gammaproteobacteria, , , ,	25	2	5	4	3	1	1	5	4	AGGCCTAACACATGCAAGTCGAGCGGCAGCGGGAAAGTAGCTTGCTACTTTTGCCAGCGAGCAGCAGACAGGTGAGTAATGCCTGGGGATCTGCCCAGTCGAGGGGGATAACTACTGGAAACGGTAGCTAATACCGCATACGCCCTACGG
FS10000387:40:BPL20323-2935:1:1105:11150:1330 1:N:0:14	D_0__Bacteria, D_1__Proteobacteria, D_2__Gammaproteobacteria, , , ,	20	0	2	5	2	1	5	1	4	CAGGCCTAACACATGCAAGTCGAGCGGCAGCGGGAAGGTAGTTTGCTACTTTTGCCGGCGAGCGGCGGACGGGTGAGTAATGCCTGGGGATCTGCCCAGTCGAGGGGGATAACTACTGGAAACGGTAGCTAATACCGCATACGCCCTACGG
FS10000387:40:BPL20323-2935:1:1106:16400:3490 1:N:0:13	D_0__Bacteria, D_1__Proteobacteria, D_2__Gammaproteobacteria, D_3__Pseudomonadales, D_4__Moraxellaceae, D_5__Acinetobacter, D_6__uncultured Acinetobacter sp.	21	3	0	1	4	12	0	1	0	CAGGCCTAACACATGCAAGTCGAGCGGGGGAGGGTAGCTTGCTACCTGACCTAGCGGCGGACGGGTGAGTAATGCTTAGGAATCTGCCTATTAGTGGGGGACAACATTCCGAAAGGAATGCTAATACCGCATACGCCCTACGGGGGAAAG
FS10000387:40:BPL20323-2935:1:1110:14940:1990 1:N:0:13	D_0__Bacteria, D_1__Proteobacteria, D_2__Gammaproteobacteria, , , ,	43	5	3	6	4	2	5	5	13	CAGGCCTAACACATGCAAGTCGAGCGGCAGCGGGAAAGTAGCTTGCTACTATTGCCGGCGAGCGGCGGACGGGTGAGTAATGCCTGGGGATCTGCCCAGTCGAGGGGGATAACTACTGGAAACGGTAGCTAGTACCGCATACGCCCTACGG
FS10000387:40:BPL20323-2935:1:1111:13930:3430 1:N:0:13	D_0__Bacteria, D_1__Proteobacteria, D_2__Gammaproteobacteria, , , ,	24	2	2	2	4	4	4	1	5	CAGGCCTAACACATGCAAGTCGAGCGGCAGCGGGAAGGTAGCTTGCTACTTTTGCCGGCGAGCGGCGGACGGGTGAGTAATGCCTGGGGACCTGCCCAGTCGAGGGGGATAACTACTGGAAACGGTAGCTAATACCGCATACGCCCTACGG
FS10000387:40:BPL20323-2935:1:1113:11800:3340 1:N:0:13	D_0__Bacteria, D_1__Proteobacteria, D_2__Gammaproteobacteria, D_3__Pseudomonadales, D_4__Moraxellaceae, D_5__Acinetobacter, D_6__uncultured bacterium	37	4	1	1	11	10	2	1	7	CAGGCCTAACACATGCAAGTCGAGCGGAGATGAGGTGCTTGCACCTTATCTTAGCGGCGGACGGGTGAGTAAAGCTTAGGAATCTGCCATTTAGTGGGGGACAACATTCCGAAAGGAATGCTAATACCGCATACGTCCTACGGGAGAATG
FS10000387:40:BPL20323-2935:1:1114:1740:1400 1:N:0:13	D_0__Bacteria, D_1__Proteobacteria, D_2__Gammaproteobacteria, , , ,	22	3	4	1	3	1	4	3	3	CAGGCCTAACACATGCAAGTCGAGCGGCAGCGGGAAGGTAGCTTGCTACTTTTGCCGGCGAGCGGCGGACGGGTGAGTAATGCCTGGGGATCTGCCCAGTCGAGGGGGATAACTACTGGAAACGGTAGCTAATACCGCACACGCCCTACGG
FS10000387:40:BPL20323-2935:1:1101:1170:3710 1:N:0:13	D_0__Bacteria, D_1__Proteobacteria, D_2__Gammaproteobacteria, D_3__Pseudomonadales, D_4__Moraxellaceae, D_5__Acinetobacter, D_6__uncultured bacterium	37	6	7	5	6	9	2	1	1	CAGGCCTAACACATGCAAGTCGAGCGGAGATGAGGTGCTTGCTCCTTATCTTAGCGGCGGACGGGTGAGTAATGCTTAGGAATCTGCCATTTAGTGGGGGACAACATTTCGAAAGGAATGCTAATACCGCATACGTCCTACGGGAGAAAG
FS10000387:40:BPL20323-2935:1:1101:12810:1000 1:N:0:13	D_0__Bacteria, D_1__Proteobacteria, D_2__Gammaproteobacteria, , , ,	37	4	6	2	6	2	5	5	7	CAGGCCTAACACATGCAAGTCGAGCGGCAGCGGGAAAGTAGCTTGCTACTTTTGCCGGCGAGCGGCGGACGGGTGAGTAATGCCTGGGGATCTGCCCAGCCGAGGGGGATAACTACTGGAAACGGTTGCTAATACCGCATACGCCCTACGG
FS10000387:40:BPL20323-2935:1:1101:1950:2620 1:N:0:13	D_0__Bacteria, , , , , ,	29	5	1	3	11	0	0	1	8	CAGGCCTAACACATGCAAGTCGAGCGGATGACGGGAGCTTGCTCCTTGATTCAGCGGCGGACGGGTGAGTAGTGCCTAGGAATCTGCCTGGTAGTGGGGGACAACGTTTCGAAAGGAACGCTAATACCGCATACGTCCTGCGGGAGAAAG
FS10000387:40:BPL20323-2935:1:1101:4360:2900 1:N:0:13	D_0__Bacteria, , , , , ,	21	3	3	3	8	0	0	1	3	CAGGCCTAACACATGCAAGTCGAGCGGATGACGGGAGCTTGCTCCTTGATTCAGCGGCGGACGGGTGAGTAATGCCTAGGAATCTGCCTGGTAGTGGGGGACAACGTTTCGAAAGGAACGCTAATACCGCATACGCCCTGCGGGAGAAAG
FS10000387:40:BPL20323-2935:1:1101:5560:1950 1:N:0:14	D_0__Bacteria, D_1__Bacteroidetes, D_2__Bacteroidia, D_3__Cytophagales, D_4__Spirosomaceae, D_5__Flectobacillus, Ambiguous_taxa	21	0	4	0	2	8	7	0	0	CAGGCCTAACACATGCAAGTCGAACGGTGTAGCAATACACAGTGGCGCACGGGTGCGTAACACGTATGCAACCTACCTATCATTGGGGGATAGCCTTTGGAAACGGAGATTAATACCGCATAAGACAGTAACACGGCATCATGTAGCTGTT
FS10000387:40:BPL20323-2935:1:1101:7500:2100 1:N:0:14	D_0__Bacteria, D_1__Proteobacteria, D_2__Gammaproteobacteria, , , ,	47	6	9	5	6	0	4	8	9	CAGGCCTAACACATGCAAGTCGAGCGGCAGCGGGAAAGTAGCTTGCTACTTTTGCCGGCGTGCGCCGGACGGGTGAGTAATGCCTGGGGATCTGCCCAGTCGAGGGGGATAACTACTGGAAACGGTAGCTAATACCGCATACGCCCTACGG
FS10000387:40:BPL20323-2935:1:1102:15860:1930 1:N:0:14	D_0__Bacteria, D_1__Proteobacteria, D_2__Gammaproteobacteria, , , ,	25	3	2	3	3	2	4	4	4	CAGGCCTAACACATGCAAGTCGAGCGGCAGCGGGAAGGTAGCTTGCTACTTTTGCCGGCGAGCGGCGGACGGGCGAGTAATGCCTGGGGATCTGCCCAGTCGAGGGGGATAACTACTGGAAACGGTAGCTAATACCGCATACGCCCTACGG
FS10000387:40:BPL20323-2935:1:1102:5860:3630 1:N:0:13	D_0__Bacteria, D_1__Proteobacteria, D_2__Gammaproteobacteria, , , ,	38	3	6	6	4	3	5	3	8	CAGGCCTAACACATGCAAGTCGAGCGGCAGCGGGAAAGTAGCTTGCTACTTTTGCCGGCGAGCGGCGGACAGATGAGTAATGCCTGGGGATCTGCCCAGTCGAGGGGGATAACTACTGGAAACGGTAGCTAATACCGCATACGCCCTACGG
FS10000387:40:BPL20323-2935:1:1102:7360:2450 1:N:0:13	D_0__Bacteria, D_1__Bacteroidetes, D_2__Bacteroidia, D_3__Flavobacteriales, D_4__Flavobacteriaceae, D_5__Flavobacterium, D_6__bacterium 7A6	33	9	9	7	7	1	0	0	0	CAGGCCTAACACATGCAAGTCGAGGGGTAGGATTAGCTTGCTAATCTGAGACCGGCGCTCGGGTGCGTAACGCGTATGCAATCTACCTTGTACAGAGGGATAGCCCAGAGAAATTTGGATTAATACTTCATAGTGTTTTAGAGTGGCCTCA
FS10000387:40:BPL20323-2935:1:1102:8460:2860 1:N:0:14	D_0__Bacteria, D_1__Proteobacteria, D_2__Gammaproteobacteria, D_3__Pseudomonadales, D_4__Moraxellaceae, D_5__Acinetobacter, D_6__uncultured bacterium	27	0	4	3	4	6	2	4	4	CAGGCCTAACACATGCAAGTCGAGCGGAGATGAGGTGCTTGCACCTTATCTTAGCGGCGGACGGGTGAGTAAAGCTTAGGAATCTGCCATTTAGTGGGGGACAACATTCCGAAAGGAATGCTAATACCGCATACGTCCTACGGGTGAAAG
FS10000387:40:BPL20323-2935:1:1103:15710:2600 1:N:0:14	D_0__Bacteria, D_1__Bacteroidetes, D_2__Bacteroidia, D_3__Cytophagales, D_4__Spirosomaceae, D_5__Flectobacillus, Ambiguous_taxa	31	3	4	4	3	8	9	0	0	CAGGCCTAACACATGCAAGTCGAACGGTGTAGCAATACACAGTGGCGCACGGGTGCGTAACACGTATGCAACCTACCTATCATTGGGGGATAGCCTTTGGAAACGGAGATTAATACCGCGTAAGACAGTAACATGGCATCATGTAGCTGTT
FS10000387:40:BPL20323-2935:1:1103:2660:3860 1:N:0:14	D_0__Bacteria, D_1__Bacteroidetes, D_2__Bacteroidia, D_3__Cytophagales, D_4__Spirosomaceae, D_5__Flectobacillus, Ambiguous_taxa	24	0	3	6	3	5	7	0	0	CAGGCCTAACACATGCAAGTCGAACGGTGTAGCAATACACAGTGGCGCACGGGTGCGTAACACGTATGCAACCTACCTATCATTGGGGGATAGCCTTTGGAAACGGAGATTAATACCGCATAAGACAGTAACATGGCACCATGTAGCTGTT
FS10000387:40:BPL20323-2935:1:1103:5470:1260 1:N:0:13	D_0__Bacteria, D_1__Proteobacteria, D_2__Gammaproteobacteria, D_3__Pseudomonadales, D_4__Moraxellaceae, D_5__Acinetobacter, D_6__uncultured bacterium	24	5	4	2	5	2	1	3	2	CAGGCCTAACACATGCAAGTCGAGCGGAGATGAGGTGCTTGCACCTTATTTTAGCGGCGGACGGGTGAGTAATGCTTAGGAATCTGCCATTTAGTGGGGGACAACATTTCGAAAGGAATGCTAATACCGCATACGTCCTACGGGAGAAAG
FS10000387:40:BPL20323-2935:1:1103:5790:2800 1:N:0:13	D_0__Bacteria, D_1__Bacteroidetes, D_2__Bacteroidia, D_3__Cytophagales, D_4__Spirosomaceae, D_5__Flectobacillus, Ambiguous_taxa	24	1	1	3	5	7	7	0	0	CAGGCCTAACACATGCAAGTCGAACGGTGTAGCAATACACAGTGGCGCACGGGTGCGTAACACGTATGCAACCTACCTATCATTGGGGGATAGCCCTTGGAAACGGAGATTAATACCGCATAAGACAGTAACATGGCATCATGTAGCTGTT
FS10000387:40:BPL20323-2935:1:1103:8570:1670 1:N:0:15	D_0__Bacteria, D_1__Proteobacteria, D_2__Gammaproteobacteria, , , ,	33	3	8	5	2	0	4	6	5	CAGGCCTAACACATGCAAGTCGAGCGGCAGCGGGAAGGTAGCTTGCTACTTTTGCCGGCGAGCGGCGGACGGGTGAGTAATGCCTGGGGATCTGCCCAGTCGAGGGGGATAACTACTGGAAACGGTAGCTAATACCGCATACGCCCTGCGG
FS10000387:40:BPL20323-2935:1:1104:10300:2290 1:N:0:13	D_0__Bacteria, D_1__Proteobacteria, D_2__Gammaproteobacteria, , , ,	19	2	3	2	5	2	2	0	3	CAGGCCTAACACATGCAAGTCGAGCGGCAGCGGGAAGGTAGCTTGCTACTTTTGCCGGCGAGCGGCGGACGGGTGAGTAATGCCTGGGGATCTGCCCAGTCGGGGGGGATAACTACTGGAAACGGTAGCTAATACCGCATACGCCCTACGG
FS10000387:40:BPL20323-2935:1:1104:11720:1210 1:N:0:13	D_0__Bacteria, D_1__Proteobacteria, D_2__Gammaproteobacteria, D_3__Pseudomonadales, D_4__Pseudomonadaceae, D_5__Pseudomonas, D_6__uncultured bacterium	33	5	7	2	13	0	0	1	5	AGGCCTAACACATGCAAGTCGAGCGGATGACGGGAGCTTGCTCCTTGATTCAGCGACGGACGGGTGAGTAATGCCTAGGAATCTGCCTGGTAGTGGGGGACAACGTTTCGAAAGGAACGCTAATACCGCATACGTCCTGCGGGAGAAAG
FS10000387:40:BPL20323-2935:1:1106:10240:2500 1:N:0:13	D_0__Bacteria, D_1__Bacteroidetes, D_2__Bacteroidia, D_3__Flavobacteriales, D_4__Flavobacteriaceae, D_5__Flavobacterium, D_6__uncultured bacterium	48	12	14	14	7	0	1	0	0	CAGGCCTAACACATGCAAGTCGAGGGGTAGGATTAGCTTGCTAATCTGAGACCGGCGCACGGGTGCGTAACGCGTATGCAATCTGCCTTGTACAGTGGGATAGCCCAGAGAAATTTGGATTAATACCTCATAGTGTTTTAGAGTGGCCTCA
FS10000387:40:BPL20323-2935:1:1107:6970:1200 1:N:0:14	D_0__Bacteria, D_1__Bacteroidetes, D_2__Bacteroidia, D_3__Cytophagales, D_4__Spirosomaceae, D_5__Flectobacillus, Ambiguous_taxa	31	1	7	4	1	14	4	0	0	CAGGCCTAACACATGCAAGTCGAACGGTGTAGCAATACACAGTGGCGCACGGGTGCGTAACACGTATGCAACCTACCTATCATTGGGGGATAGCCTTTGGAAACGGAGATTAATACCGCATAAGACAGTAACATGGCATCATGTAGCCGTT
FS10000387:40:BPL20323-2935:1:1107:7630:3230 1:N:0:13	D_0__Bacteria, , , , , ,	34	4	6	5	10	0	0	3	6	CAGGCCTAACACATGCAAGTCGAGCGGATGACGGGAGCTTGCTCCTTGATTCAGCGGCGGACGGGTGAGTAATGCCTAGGAATCTGCCTGGTAGTGGGGGACAACGTTTCGAAAGGAACGCTAATACCGCATACGTCCTGCGGGAGAGAG
FS10000387:40:BPL20323-2935:1:1108:15470:2390 1:N:0:13	D_0__Bacteria, D_1__Bacteroidetes, D_2__Bacteroidia, D_3__Flavobacteriales, D_4__Flavobacteriaceae, D_5__Flavobacterium, D_6__uncultured Flavobacterium sp.	37	8	10	13	6	0	0	0	0	CAGGCCTAACACATGCAAGTCGAGGGGTAGGATTAGCTTGCTAATCTGAGACCGGCGCACGGGTGCGTAACGCGTATGCAATCTACCTTGTACTGAGGGATAGCCCAGAGAAATTTGGATTAGTACCTCATAGTGTTTTAGAGTGGCCTCA
FS10000387:40:BPL20323-2935:1:1109:10340:1890 1:N:0:13	D_0__Bacteria, D_1__Bacteroidetes, D_2__Bacteroidia, D_3__Cytophagales, D_4__Spirosomaceae, D_5__Flectobacillus, Ambiguous_taxa	14	2	2	1	0	5	4	0	0	CAGGCCTAACACATGCAAGTCGAACGGTGTAGCAATACACAGTGGCGCACGGGTGCGTAACACGTATGCAACCTACCTATCATTGGGGGATAGCCTTTGGAAACGGAGATTAATACCACATAAGACAGTAACATGGCATCATGTAGCTGTT
FS10000387:40:BPL20323-2935:1:1109:3400:2930 1:N:0:13	D_0__Bacteria, D_1__Proteobacteria, D_2__Gammaproteobacteria, D_3__Pseudomonadales, , ,	26	5	2	2	8	1	0	4	4	CAGGCCTAACACATGCAAGTCGAGCGGATGACGGGAGCTTGCTCCTTGATACAGCGGCGGTCGGGTGAGTAATGCCTAGGAATCTGCCTGGTAGTGGGGGACAACGTTTCGAAAGGAACGCTAATACCGCATACGTCCTACGGGAGAAAG
FS10000387:40:BPL20323-2935:1:1111:13340:2380 1:N:0:13	D_0__Bacteria, , , , , ,	31	7	6	6	6	1	0	2	3	CAGGCCTAACACATGCAAGTCGAGCGGATGACGGGAGCTTGCTCCTTGATTCAGCGGCGGTCGGGTGAGTAATGCCTAGGAATCTGCCTGGTAGTGGGGGACTACGTTTCGAAAGGAACGCTAATACCGCATACGTCCTACGGGAGAAAG
FS10000387:40:BPL20323-2935:1:1111:5910:1400 1:N:0:13	D_0__Bacteria, D_1__Proteobacteria, D_2__Gammaproteobacteria, , , ,	35	2	6	3	6	3	4	3	8	CAGGCCTAACACATGCAAGTCGAGCGGCAGCGGGAAAGTAGCTTGCTACTATTGCCGGCGTGCGGCGGACGGGTGAGTAATGCCTGGGGATCTGCCCAGTCGAGGGGGATAACTACTGGAAACGGTAGCTAATACCGCATACGCCCTACGG
FS10000387:40:BPL20323-2935:1:1113:13520:3260 1:N:0:14	D_0__Bacteria, D_1__Bacteroidetes, D_2__Bacteroidia, D_3__Cytophagales, D_4__Spirosomaceae, D_5__Flectobacillus, Ambiguous_taxa	21	1	6	4	0	5	5	0	0	CAGGCCTAACACATGCAAGTCGAACGGTGTAGCAATACGCAGTGGCGCACGGGTGCGTAACACGTATGCAACCTACCTATCATTGGGGGATAGCCTTTGGAAACGGAGATTAATACCGCATAAGACAGTAACATGGCATCATGTAGCTGTT
FS10000387:40:BPL20323-2935:1:1113:3470:4080 1:N:0:13	D_0__Bacteria, , , , , ,	25	2	7	4	8	0	0	3	1	CAGGCCTAACACATGCAAGTCGAGCGGATGACAGGGGCTTGCTCCTTGATTCAGCGGCGGACGGGTGAGTAATGCCTAGGAATCTGCCTGGTAGTGGGGGACAACGTTTCGAAAGGAACGCTAATACCGCATACGTCCTACGGGAGAAAG
FS10000387:40:BPL20323-2935:1:1115:4580:3690 1:N:0:13	D_0__Bacteria, D_1__Proteobacteria, D_2__Gammaproteobacteria, , , ,	28	2	2	7	1	3	3	4	6	CAGGCCTAACACATGCAAGTCGAGCGGCAGCGGGAAAGTAGCTTGCTACTTTTGCCGGCGAGCAGCGGACGGGTGAGTAATGCCTGGGGATCTGCCCAGCCGAGGGGGATAACTACTGGAAACGGTAGCTAATACCGCATACGCCCTACGG
FS10000387:40:BPL20323-2935:1:1101:13150:1760 1:N:0:23	D_0__Bacteria, , , , , ,	26	0	0	0	0	0	0	5	21	CAGGCCTAACACATGCAAGTCGAACGAAGGCTTCGGCCTTAGTGGCGCACGGGTGCGTAACGCGTGGGAATCTGCCCTCAGGTTCGGAATAACAGCGAGAAATTGCTGCTAGTACCGGATGATATCGCGAGATCAAAGATTTATCGCCTGA
FS10000387:40:BPL20323-2935:1:1101:13340:4060 1:N:0:14	D_0__Bacteria, D_1__Bacteroidetes, D_2__Bacteroidia, D_3__Flavobacteriales, D_4__Flavobacteriaceae, D_5__Flavobacterium, D_6__uncultured Flavobacterium sp.	29	10	8	9	2	0	0	0	0	CAGGCCTAACACATGCAAGTCGAGGGGTAGGATTAGCTTGCTAATCTGAGACCGGCGCACGGGTGCGTAACGCGTATGCAATCTACCTTGTACAGAGGGATGGCCCAGAGAAATTTGGATTAATACCTCATAGTGTTTTAGAGTGGCCTGA
FS10000387:40:BPL20323-2935:1:1101:7430:3070 1:N:0:14	D_0__Bacteria, D_1__Proteobacteria, D_2__Gammaproteobacteria, , , ,	14	0	3	2	3	0	1	2	3	CAGGCCTAACACATGCAAGTCGAGCGACAGCGGGAAGGTAGCTTGCTACTTTTGCCGGCGAGCGGCGGACGGGTGAGTAATGCCTGGGGATCTGCCCAGTCGAGGGGGATAACTACTGGAAACGGTAGCTAATACCGCATACGCCCTACGG
FS10000387:40:BPL20323-2935:1:1101:9890:3370 1:N:0:13	D_0__Bacteria, D_1__Proteobacteria, D_2__Gammaproteobacteria, D_3__Pseudomonadales, D_4__Moraxellaceae, D_5__Acinetobacter, D_6__uncultured bacterium	43	7	11	8	2	10	3	0	2	CAGGCCTAACACATGCAAGTCGAGCGGAGATGAGGTGCTTGCACCTTATCTTAGCGGCGGACGGGTGAGTAATGCTTAGGAATCTGCCTTTTAGTGGGGGACAACATTTCGAAAGGAATGCTAATACCGCATACGTCCTACGGGAGAAAG
FS10000387:40:BPL20323-2935:1:1102:13960:1440 1:N:0:13	D_0__Bacteria, D_1__Proteobacteria, D_2__Gammaproteobacteria, D_3__Pseudomonadales, D_4__Moraxellaceae, D_5__Acinetobacter, D_6__uncultured bacterium	35	6	6	4	1	11	3	2	2	CAGGCCTAACACATGCAAGTCGAGCGGAGATGAGGTGCTTGCACCTTATCTTAGCGGCGGACGGGTGAGTAAAGCTTAGGAATCTGCCATTTAGTGGGGCACAACATTCCGAAAGGAATGCTAATACCGCATACGTCCTACGGGAGAAAG
FS10000387:40:BPL20323-2935:1:1102:4330:1390 1:N:0:13	D_0__Bacteria, D_1__Proteobacteria, D_2__Gammaproteobacteria, D_3__Pseudomonadales, D_4__Pseudomonadaceae, D_5__Pseudomonas, D_6__uncultured Pseudomonas sp.	26	1	8	3	7	0	0	1	6	CAGGCCTAACACATGCAAGTCGAGCGGATGACGGGAGCCTGCTCCTTGATTCAGCGGCGGACGGGTGAGTAATGCCTAGGAATCTGCCTGGTAGTGGGGGACAACGTTTCGAAAGGAACGCTAATACCGCATACGTCCTGCGGGAGAAAG
FS10000387:40:BPL20323-2935:1:1103:10280:2130 1:N:0:22	D_0__Bacteria, D_1__Bacteroidetes, D_2__Bacteroidia, D_3__Cytophagales, D_4__Spirosomaceae, D_5__Flectobacillus, Ambiguous_taxa	27	0	0	3	4	12	8	0	0	CAGGCCTAACACATGCAAGTCGAACGGTGTAGCAATACACAGTGGCGCACGGGTGCGTAACACGTATGCAACCTACCTATCATTGGGGGATAGCCTTTGGAAACGGAGATTAATACCGCATAAGACAGTAACATGGCATCATGTAGCTGGT
FS10000387:40:BPL20323-2935:1:1103:12390:2670 1:N:0:13	D_0__Bacteria, D_1__Proteobacteria, D_2__Gammaproteobacteria, D_3__Pseudomonadales, D_4__Pseudomonadaceae, D_5__Pseudomonas, D_6__uncultured bacterium	15	4	2	3	5	0	0	0	1	CAGGCCTAACACATGCAAGTCGAGCGGATGACGGGGGCTTGCTCCTTGATTCAGCGGCGGACGGGTGAGTGATGCCTAGGAATCTGCCTGGTAGTGGGGGACAACGTTTCGAAAGGAACGCTAATACCGCATACGTCCTACGGGAGAAAG
FS10000387:40:BPL20323-2935:1:1103:12630:1460 1:N:0:14	D_0__Bacteria, D_1__Proteobacteria, D_2__Gammaproteobacteria, , , ,	25	2	3	6	2	1	5	0	6	CAGGCCTAACACATGCAAGTCGAGCGGCAGCGGGAAGGTAGCTTGCTACTTTTGCCGGCGAGCGGCGGACGGGTGAGTAATACCTGGGGATCTGCCCAGTCGAGGGGGATAACTACTGGAAACGGTAGCTAATACCGCATACGCCCTACGG
FS10000387:40:BPL20323-2935:1:1103:6040:3280 1:N:0:13	D_0__Bacteria, D_1__Proteobacteria, D_2__Gammaproteobacteria, , , ,	24	4	3	3	4	3	3	0	4	CAGGCCTAACACATGCAAGTCGAGCGGCAGCGGGAAGGTAGCTTGCTACTTTTGCCGGCGAGCGGCGGACGGGTGAGTAATGCCTGGGGATCTGCTCAGTCGAGGGGGATAACTACTGGAAACGGTAGCTAATACCGCATACGCCCTACGG
FS10000387:40:BPL20323-2935:1:1104:16230:3700 1:N:0:13	D_0__Bacteria, D_1__Proteobacteria, D_2__Gammaproteobacteria, , , ,	39	3	6	2	7	1	7	6	7	CAGGCCTAACACATGCAAGTCGAGCGGCAGCGGGAAAGTAGCTTGCTACTTTTGCCAGCGAGCGGCGGACGGGTGAGTAATGCCTGGGGATCTGCCCAGTCGAGGGGGATAACTACTGGAAACGGTAGCTAGTACCGCATACGCCCTACGG
FS10000387:40:BPL20323-2935:1:1104:8720:2360 1:N:0:14	D_0__Bacteria, D_1__Bacteroidetes, D_2__Bacteroidia, D_3__Cytophagales, D_4__Spirosomaceae, D_5__Flectobacillus, Ambiguous_taxa	22	2	1	3	0	9	7	0	0	CAGGCCTAACACATGCAAGTCGAACGGTGTAGCAATACACAGTGGCGCACGGGTGCGTAACACGTATGCAACCTACCTATCATTGGGGGATAGCCTTTGGAAACGGAGATTAATACCGCATAAGACAGTAACATGGCGTCATGTAGCTGTT
FS10000387:40:BPL20323-2935:1:1105:12700:3750 1:N:0:13	D_0__Bacteria, D_1__Proteobacteria, D_2__Gammaproteobacteria, , , ,	25	2	4	1	5	1	3	4	5	CAGGCCTAACACATGCAAGTCGAGCGGCAGCGGGAAAGTAGCTTGCTACTTTTGCCGGCGTGCGGCGGACGGGTGAGTAATGCCTGGGGATCTGCCCAGCCGAGGGGGATAACTACTGGAAACGGTAGCTAATACCGCATACGCCCTACGG
FS10000387:40:BPL20323-2935:1:1105:3150:1310 1:N:0:13	D_0__Bacteria, D_1__Bacteroidetes, D_2__Bacteroidia, D_3__Cytophagales, D_4__Spirosomaceae, D_5__Flectobacillus, Ambiguous_taxa	21	2	2	4	1	5	7	0	0	CAGGCCTAACACATGCAAGTCGAACGGTGTAGCAATACACAGTGGCGCACGGGTGCGTAACACGTATGCAACCTACCTATCATTGGGGGATAGCCTTTGGAAACGGAGATTAATACTGCATAAGACAGTAACATGGCATCATGTAGCTGTT
FS10000387:40:BPL20323-2935:1:1106:4040:1370 1:N:0:13	D_0__Bacteria, D_1__Proteobacteria, D_2__Gammaproteobacteria, , , ,	25	2	4	4	3	1	2	2	7	CAGGCCTAACACATGCAAGTCGAGCGGCAGCGGGAAAGTAGCTTGCTACTTTTGCCGGCGAGCGGCGGACGGGTGAGTAATGCCTGGGGATCTGCCCAGCCGAGGGGGATAACTACTGGAAACGGTAGCTAGTACCGCATACGCCCTACGG
FS10000387:40:BPL20323-2935:1:1106:9710:1010 1:N:0:13	D_0__Bacteria, D_1__Proteobacteria, D_2__Gammaproteobacteria, D_3__Pseudomonadales, D_4__Pseudomonadaceae, D_5__Pseudomonas, D_6__uncultured bacterium	29	10	6	5	7	1	0	0	0	CAGGCCTAACACATGCAAGTCGAGCGGATGACGGGGGCTTGCTCCTTGATTCAGCGGCGGACGGGAGAGTAATGCCTAGGAATCTGCCTGGTAGTGGGGGACAACGTTTCGAAAGGAACGCTAATACCGCATACGTCCTACGGGAGAAAG
FS10000387:40:BPL20323-2935:1:1107:15110:1960 1:N:0:13	D_0__Bacteria, D_1__Bacteroidetes, D_2__Bacteroidia, D_3__Cytophagales, D_4__Spirosomaceae, D_5__Flectobacillus, Ambiguous_taxa	16	1	1	3	3	5	3	0	0	CAGGCCTAACACATGCAAGTCGAACGGTGTAGCAATACACAGTGGCGCACGGGTGCGTAACACGTATGCAACCTACCTATCATTGGGGGATAGCCTTTGGAAACGGAGGTTAATACCGCATAAGACAGTAACATGGCATCATGTAGCTGTT
FS10000387:40:BPL20323-2935:1:1108:7710:3280 1:N:0:13	D_0__Bacteria, D_1__Bacteroidetes, D_2__Bacteroidia, D_3__Flavobacteriales, D_4__Flavobacteriaceae, D_5__Flavobacterium, D_6__uncultured Flavobacterium sp.	34	7	11	10	6	0	0	0	0	CAGGCCTAACACATGCAAGTCGAGGGGTAGGATTAGCTTGCTAATCTGAGACCGGCGCACGGGTGCGTAACGCGTATGCAATCTACCTTGTACTGAGGGATAGCCCAGAGAGATTTGGATTAATACCTCATAGTGTTTTAGAGTGGCCTCA
FS10000387:40:BPL20323-2935:1:1111:12880:1160 1:N:0:13	D_0__Bacteria, D_1__Proteobacteria, D_2__Gammaproteobacteria, , , ,	22	1	4	2	0	2	3	5	5	CAGGCCTAACACATGCAAGTCGAGCGGCAGCGGGAAGGTAGCTTGCTACTTTTGTCGGCGAGCGGCGGACGGGTGAGTAATGCCTGGGGATCTGCCCAGTCGAGGGGGATAACTACTGGAAACGGTAGCTAATACCGCATACGCCCTACGG
FS10000387:40:BPL20323-2935:1:1111:1480:1400 1:N:0:13	D_0__Bacteria, D_1__Bacteroidetes, D_2__Bacteroidia, D_3__Cytophagales, D_4__Spirosomaceae, D_5__Flectobacillus, Ambiguous_taxa	33	1	5	5	1	11	10	0	0	CAGGCCTAACACATGCAAGTCGAACGGTGTAGCAATACACAGTGGCGCACGGGTGCGTAACACGTATGCAACCTACCTATCGTTGGGGGATAGCCTTTGGAAACGGAGATTAATACCGCATAAGACAGTAACATGGCATCATGTAGCTGTT
FS10000387:40:BPL20323-2935:1:1111:7460:2150 1:N:0:13	D_0__Bacteria, , , , , ,	23	1	5	3	7	1	0	3	3	CAGGCCTAACACATGCAAGTCGAGCGGATGACGGGAGCTTGCTCCTTGATTCAGCGGCGGACGGGTGAGTAATGCCTAGGAATCTGCCTGGTAGTGGGGGACAACGCTTCGAAAGGAACGCTAATACCGCATACGTCCTGCGGGAGAAAG
FS10000387:40:BPL20323-2935:1:1112:5050:1390 1:N:0:13	D_0__Bacteria, , , , , ,	35	3	6	7	12	1	0	4	2	CAGGCCTAACACATGCAAGTCGAGCGGATGACGGGGGCTTGCTCCTTGATTCAGCGGCGGACGGGTGAGTAATGCCTAGGAATCTGCCTGGTAGTGGGGGACAACGTATCGAAAGGAACGCTAATACCGCATACGTCCTACGGGAGAAAG
FS10000387:40:BPL20323-2935:1:1112:9270:1130 1:N:0:13	D_0__Bacteria, , , , , ,	57	13	8	9	14	3	0	5	5	CAGGCCTAACACATACAAGTCGAGCCGATGACGGGAGCTTGCTCCTTGATTCAGCGGCGGACGGGTGAGTAATGCCTAGGAATCTGCCTGGTAGTGGGGGACAACGTTTCGAAAGGAACGCTAATACCGCATACGTCCTACGGGAGAAAG
FS10000387:40:BPL20323-2935:1:1113:16160:2510 1:N:0:13	D_0__Bacteria, D_1__Proteobacteria, D_2__Gammaproteobacteria, , , ,	35	3	5	6	9	2	2	3	5	CAGGCCTAACACATGCAAGTCGAGCGGCAGCGGGAAAGTAGCTTGCTACTTTTGCCGGCGAGCGGCGGACGGATGAGTAATGCCTGGGGATCTGCCCAGTCGAGGGGGATAACTACTGGAAACGGTAGCTAATACCGCATACGCTCTACGG
FS10000387:40:BPL20323-2935:1:1115:9660:1520 1:N:0:14	D_0__Bacteria, D_1__Proteobacteria, D_2__Gammaproteobacteria, , , ,	23	2	3	1	5	1	3	2	6	CAGGCCTAACACATGCAAGTCGAGCGGCAGCGGGAAGGTAGCTTGCTACTTTTGCTGGCGAGCGGCGGACGGGTGAGTAATGCCTGGGGATCTGCCCAGTCGAGGGGGATAACTACTGGAAACGGTAGCTAATACCGCATACGCCCTACGG
FS10000387:40:BPL20323-2935:1:1101:10240:1320 1:N:0:23	D_0__Bacteria, , , , , ,	14	0	0	0	0	0	0	9	5	CAGGCCTAACACATGCAAGTCGAACGAAGGCTTCGGCCTTAGTGGCGCACGGGTGCGTAACGCGTGGGGATCTGCCCTCAGGTTCGGAATAACAGCGAGAAATTGCTGCTAATACCGGATGATATCGCGAGATCAAAGATTTATCGCCTGA
FS10000387:40:BPL20323-2935:1:1101:13380:1300 1:N:0:14	D_0__Bacteria, , , , , ,	21	1	4	6	1	3	6	0	0	AGGCCTAACACATGCAAGTCGAACGGCAGCACGGACTTCGGTCTGGTGGCGAGTGGCGAACGGGTGAGTAATGTATCGGAACGTGCCCAGTAGCGGGGGATAACTACGCGAAAGCGTAGCTAATACCGCATACGCCCTACGGGGGAAAG
FS10000387:40:BPL20323-2935:1:1101:13520:2680 1:N:0:13	D_0__Bacteria, , , , , ,	32	11	4	6	3	0	0	2	6	CAGGCCTAACACATGCAAGTCGAGCGGATGACGGGAGCTTGCTCCTTGATTCAGCGGCGGACGGGTGAGTAAAGCCTAGGAATCTGCCTGGTAGTGGGGGACAACGTTTCGAAAGGAACGCTAATACCGCATACGTCCTGCGGGAGAAAG
FS10000387:40:BPL20323-2935:1:1101:13940:3660 1:N:0:15	D_0__Bacteria, D_1__Proteobacteria, D_2__Gammaproteobacteria, , , ,	29	3	5	2	6	1	4	4	4	CAGGCCTAACACATGCAAGTCGAGCGGCAGCGGGAAAGTAGCTTGCTACTTTTGCCGGCGTGCGGCGGACGGGTGAGTAATGCCTGGGGATCTGCCCAGTCGAGGGGGATAACTACTGGAAACGGTAGCTAATACCGCATACACCCTACGG
FS10000387:40:BPL20323-2935:1:1101:14900:1610 1:N:0:13	D_0__Bacteria, , , , , ,	18	5	4	1	5	2	1	0	0	GGGGCTAACACATGCAAGTCGAGCGGATGATGGGAGCTTGCTCCCGGATTCAGCGGCGGACGGGTGAGTAATGCCTAGGAATCTGCCTGGTAGTGGGGGACAACGTTTCGAAAGGAACGCTAATACCGCATACGTCCTACGGGAGAAAG
FS10000387:40:BPL20323-2935:1:1101:8920:4040 1:N:0:13	D_0__Bacteria, , , , , ,	17	3	2	2	9	0	0	0	1	CAGGCCTAACACATGCAAGTCGAGCGGATGGCGGGGGCTTGCTCCTTGATTCAGCGGCGGACGGGTGAGTAATGCCTAGGAATCTGCCTGGTAGTGGGGGACAACGTTTCGAAAGGAACGCTAATACCGCATACGTCCTACGGGAGAAAG
FS10000387:40:BPL20323-2935:1:1102:12340:3360 1:N:0:15	D_0__Bacteria, D_1__Bacteroidetes, D_2__Bacteroidia, D_3__Flavobacteriales, D_4__Flavobacteriaceae, D_5__Flavobacterium, D_6__uncultured Flavobacterium sp.	21	6	2	9	4	0	0	0	0	CAGGCCTAACACATGCAAGTCGAGGGGTAGGTTTAGCTTGCTAATCTGAGACCGGCGCACGGGTGCGTAACGCGTATGCAATCTACCTTGTACAGAGGGATTGCCCAGAGAAATTTGGATTAATACCTCATAGTGTTTTAGAGTGGCCTC
FS10000387:40:BPL20323-2935:1:1102:16480:2040 1:N:0:14	D_0__Bacteria, D_1__Bacteroidetes, D_2__Bacteroidia, D_3__Cytophagales, D_4__Spirosomaceae, D_5__Flectobacillus, Ambiguous_taxa	17	1	2	1	1	3	9	0	0	CAGGCCTAACACATGCAAGTCGAACGGTGTAGCAATACACAGTGGCGCACGGGTGCGTAACACGTATGCAACCTACCTATCATTAGGGGATAGCCTTTGGAAACGGAGATTAATACCGCATAAGACAGTAACATGGCATCATGTAGCTGTT
FS10000387:40:BPL20323-2935:1:1103:1320:2870 1:N:0:14	D_0__Bacteria, D_1__Proteobacteria, D_2__Gammaproteobacteria, , , ,	16	0	4	4	1	0	2	1	4	CAGGCCTAACACATGCAAGTCGAGCGGCAGCGGGAAGGTAGCTTACTACTTTTGCCGGCGAGCGGCGGACGGGTGAGTAATGCCTGGGGATCTGCCCAGTCGAGGGGGATAACTACTGGAAACGGTAGCTAATACCGCATACGCCCTACGG
FS10000387:40:BPL20323-2935:1:1103:1320:3820 1:N:0:15	D_0__Bacteria, D_1__Bacteroidetes, D_2__Bacteroidia, D_3__Cytophagales, D_4__Spirosomaceae, D_5__Flectobacillus, Ambiguous_taxa	15	0	0	2	1	4	8	0	0	CAGGCCTAACACATGCAAGTCGAACGGTGTAGCGATACACAGTGGCGCACGGGTGCGTAACACGTATGCAACCTACCTATCATTGGGGGATAGCCTTTGGAAACGGAGATTAATACCGCATAAGACAGTAACATGGCATCATGTAGCTGTT
FS10000387:40:BPL20323-2935:1:1103:7680:3930 1:N:0:13	D_0__Bacteria, D_1__Bacteroidetes, D_2__Bacteroidia, D_3__Flavobacteriales, D_4__Flavobacteriaceae, D_5__Flavobacterium, D_6__uncultured Flavobacterium sp.	18	7	2	5	4	0	0	0	0	CAGGCCTAACACATGCAAGTCGAGGGGTAGGATTAGCTTGCTAATCTGAGACCGGCGCACGGGTGCGTAACGCGTATGCAATCTACCTTGTACAGAGGGATTGCCCAGAGAAATTTGGATTAATACCTCATAGTGTTTTAGAGTGGTCT
FS10000387:40:BPL20323-2935:1:1106:6140:1060 1:N:0:13	D_0__Bacteria, , , , , ,	20	2	3	4	7	0	0	2	2	CAGGCCTAACACATGCAAGTCGAGCGGATGACGGGGGCTTGCTCCTTGATTCAGCGGCGGACGGGTGAGTAATGCCTAGGAATCTGCCTGGTAGTGGGGGACGACGTTTCGAAAGGAACGCTAATACCGCATACGTCCTACGGGAGAAAG
FS10000387:40:BPL20323-2935:1:1107:15170:3190 1:N:0:13	D_0__Bacteria, D_1__Proteobacteria, D_2__Gammaproteobacteria, , , ,	20	3	1	2	2	1	5	5	1	CAGGCCTAACACATGCAAGTCGAGCGGCAGCGGGAAGGTAGCTTGTTACTTTTGCCGGCGAGCGGCGGACGGGTGAGTAATGCCTGGGGATCTGCCCAGTCGAGGGGGATAACTACTGGAAACGGTAGCTAATACCGCATACGCCCTACGG
FS10000387:40:BPL20323-2935:1:1107:2880:2440 1:N:0:14	D_0__Bacteria, D_1__Proteobacteria, D_2__Gammaproteobacteria, D_3__Pseudomonadales, D_4__Pseudomonadaceae, D_5__Pseudomonas, D_6__uncultured proteobacterium	21	1	4	2	8	0	0	2	4	CAGGCCTAACACATGCAAGTCGAGCGGATGACGGGAGCTCGCTCCTTGATTCAGCGGCGGACGGGTGAGTAATGCCTAGGAATCTGCCTGGTAGTGGGGGACAACGTTTCGAAAGGAACGCTAATACCGCATACGTCCTGCGGGAGAAAG
FS10000387:40:BPL20323-2935:1:1107:7000:3830 1:N:0:13	D_0__Bacteria, , , , , ,	17	1	0	2	6	1	0	0	7	CAGGCCTAACACATGCAAGTCGAGCGGATGACGGGAGCTTGCTCCTTGATTCAGCGGCGGACGGGTGAGTAATGCCTAGGAATCTGCCTGGTAGTGGGGGACAACGTTTCGAAAGGAACGCTAATGCCGCATACGTCCTGCGGGAGAAAG
FS10000387:40:BPL20323-2935:1:1107:8580:3490 1:N:0:13	D_0__Bacteria, D_1__Proteobacteria, D_2__Gammaproteobacteria, , , ,	28	5	5	5	2	2	2	3	4	CAGGCCTAACACATGCAAGTCGAGCGGCAGCGGGAAAGTAGCTTGCTACTTTTGCCGGCGTGCGGCGGACGGGTGAGTAATGCCTGGGGATCTGCCCAGTCGAGGGGGATAACTACTGGAAACGGTAGCTAATACCGCATACGCCTTACGG
FS10000387:40:BPL20323-2935:1:1109:11950:2530 1:N:0:13	D_0__Bacteria, D_1__Proteobacteria, D_2__Gammaproteobacteria, , , ,	17	3	3	2	3	2	2	2	0	CAGGCCTAACACATGCAAGTCGAGCGGCAGCGGGAAGGTAGCTTGCTGCTTTTGCCGGCGAGCGGCGGACGGGTGAGTAATGCCTGGGGATCTGCCCAGTCGAGGGGGATAACTACTGGAAACGGTAGCTAATACCGCATACGCCCTACGG
FS10000387:40:BPL20323-2935:1:1109:5160:1040 1:N:0:13	D_0__Bacteria, D_1__Proteobacteria, D_2__Gammaproteobacteria, D_3__Pseudomonadales, D_4__Pseudomonadaceae, D_5__Pseudomonas, D_6__uncultured Pseudomonas sp.	21	2	3	8	3	0	0	2	3	CAGGCCTAACACATGCAAGTCGAGCGGATGGCGGGAGCTTGCTCCTTGATTCAGCGGCGGACGGGTGAGTAATGCCTAGGAATCTGCCTGGTAGTGGGGGACAACGTTTCGAAAGGAACGCTAATACCGCATACGTCCTGCGGGAGAAAG
FS10000387:40:BPL20323-2935:1:1109:5300:1360 1:N:0:13	D_0__Bacteria, , , , , ,	23	5	4	5	6	0	0	1	2	CAGGCCTAACACATGCAAGTCGAGCGGATGACGGGAGCTTGCTCCTTGATTCAGCGGCGGACGGGTGAGTAATGCCTAGGAATCTGCCTGGTAGTGGGGGACAACGTTTCGAAAGGAACGCTAATACCGCATACGTCCTGCGGGGGAAAG
FS10000387:40:BPL20323-2935:1:1109:5960:2250 1:N:0:23	D_0__Bacteria, D_1__Proteobacteria, D_2__Alphaproteobacteria, D_3__Sphingomonadales, D_4__Sphingomonadaceae, D_5__Sphingomonas, D_6__metagenome	15	0	2	0	0	1	0	2	10	CAGGCCTAACACATGCAAGTCGAACGAAGGCTTCGGCCTTAGTGGCGCACGGGTGCGTAACGCGTGGGAATCTGCCCTTGGGTTCGGAATAACTCGCCGAAAGGCGTGCTAATACCGAATGATGACGTAAGTCCAAAGATTTATCGCCCAA
FS10000387:40:BPL20323-2935:1:1113:12140:1940 1:N:0:15	D_0__Bacteria, D_1__Bacteroidetes, D_2__Bacteroidia, D_3__Cytophagales, D_4__Spirosomaceae, D_5__Flectobacillus, Ambiguous_taxa	15	0	0	2	2	7	4	0	0	CAGGCCTAACACATGCAAGTCGAACGGTGTAGCAATACACAGCGGCGCACGGGTGCGTAACACGTATGCAACCTACCTATCATTGGGGGATAGCCTTTGGAAACGGAGATTAATACCGCATAAGACAGTAACATGGCATCATGTAGCTGTT
FS10000387:40:BPL20323-2935:1:1113:13760:3360 1:N:0:13	D_0__Bacteria, D_1__Proteobacteria, D_2__Gammaproteobacteria, , , ,	19	1	3	4	1	0	2	4	4	CAGGCCTAACACATGCAAGTCGAGCGGCAGCGGGAAGGTAGCTTGCTACTTTTGCCGGCGAGCGGCGGACGGGTGAGTAATGCCTGGGGATCTGCCCAGTCGAGGGGGATAACTACTGGAAACGGTAGCTAATACCGCATATGCCCTACGG
FS10000387:40:BPL20323-2935:1:1113:7230:1450 1:N:0:13	D_0__Bacteria, , , , , ,	27	6	5	4	10	0	0	0	2	CAGGCCTAACACATGCAAGTCGAGCGGATGACGGGAGCTTGCTCCTTGATTCAGCGGCGGACGGGTGAGTAATGCCTAGGAATCTGCCTGGTAGTGGGGGACAACGTTTCGAAAGGAACGCTGATACCGCATACGTCCTGCGGGAGAAAG
FS10000387:40:BPL20323-2935:1:1114:13300:1280 1:N:0:13	D_0__Bacteria, D_1__Proteobacteria, D_2__Gammaproteobacteria, D_3__Pseudomonadales, D_4__Moraxellaceae, D_5__Acinetobacter, D_6__uncultured bacterium	27	1	7	2	3	7	1	1	5	CAGGCCTAACACATGCAAGTCGAGCGGAGATGAGGTGCTTGCACCTTATCATAGCGGCGGACGGGTGAGTAATGCTTAGGAATCTGCCACTTAGTGGGGGACAACATTCCGAAAGGAATGCTAATACCGCATACGTCCTACGGGAGAAAG
FS10000387:40:BPL20323-2935:1:1115:13480:1280 1:N:0:13	D_0__Bacteria, D_1__Proteobacteria, D_2__Gammaproteobacteria, , , ,	27	2	5	3	2	0	4	7	4	CAGGCCTAACACATGCAAGTCGAGCGGCAGCGGGAAGGTAGCTTGCTACTTTTGCCGGCGAGCGCCGGACGGGTGAGTAATGCCTGGGGATCTGCCCAGTCGAGGGGGATAACTACTGGAAACGGTAGCTAATACCGCATACGCCCTACGG
FS10000387:40:BPL20323-2935:1:1115:9790:2910 1:N:0:13	D_0__Bacteria, , , , , ,	24	2	5	6	4	0	0	2	5	CAGGCCTAACACATGCAAGTCGAGCGGATGACGGGGGCTTGCTCCTTGATTCAGCGGCGGACGGGTGAGTAATGCCTAGGAATCTGCCTGGTAGTGGGGGACAACGTTTCGAAAGGAACGCTGATACCGCATACGTCCTACGGGAGAAAG
FS10000387:40:BPL20323-2935:1:1116:10060:1670 1:N:0:23	D_0__Bacteria, , , , , ,	22	0	0	0	0	0	0	5	17	CAGGCCTAACACATGCAAGTCGAACGAAGGCTTCGGCCTTAGTGGCGCACGGGTGCGTAACGCGTGGGAGTCTGCCCTCAGGTTCGGAATAACAGCGAGAAATTGCTGCTAATACCGGATGATATCGCGAGATCAAAGATTTATCGCCTGA
FS10000387:40:BPL20323-2935:1:1101:1090:2060 1:N:0:14	D_0__Bacteria, D_1__Bacteroidetes, D_2__Bacteroidia, D_3__Cytophagales, D_4__Spirosomaceae, D_5__Flectobacillus, Ambiguous_taxa	24	0	3	5	1	11	4	0	0	CAGGCCTAACACATGCAAGTCGTACGGTGTAGCAATACACAGTGGCGCACGGGTGCGTAACACGTATGCAACCTACCTATCATTGGGGGATAGCCTTTGGAAACGGAGATTAATACCGCATAAGACAGTAACATGGCATCATGTAGCTGTT
FS10000387:40:BPL20323-2935:1:1101:11020:1280 1:N:0:14	D_0__Bacteria, , , , , ,	21	5	6	4	4	0	0	0	2	CAGGCCTAACACATGCAAGTCGAGCGGATGACGGGAGCTTGCTCCTTGATTCAGCGGCGGTCGGGTGAGTAATGCCTAGGAATCTGCCTGGTAGTGGGGGACAACGTTTCGAAAGGAACGCTAATACCGCATACGTCCTACGGGAGTAAG
FS10000387:40:BPL20323-2935:1:1101:13920:3640 1:N:0:13	D_0__Bacteria, D_1__Proteobacteria, D_2__Gammaproteobacteria, D_3__Pseudomonadales, D_4__Pseudomonadaceae, D_5__Pseudomonas,	22	3	11	1	5	2	0	0	0	CAGGCCTAACACATACAAGTCGAGCGGATGACGGGAGCTTGCTCCTTGATTCAGCGGCGGACGGGTGAGTAATGCCTAGGAATCTGCCTGGTAGTGGGGGATAACGTTTCGAAAGGAACGCTAATACCGCATACGTCCTACGGGAGAAAG
FS10000387:40:BPL20323-2935:1:1101:4620:2330 1:N:0:13	D_0__Bacteria, D_1__Proteobacteria, D_2__Gammaproteobacteria, D_3__Aeromonadales, D_4__Aeromonadaceae, D_5__Aeromonas,	30	4	5	6	2	2	2	3	6	GGGGCTAACACATGCAAGTCGAGCGGCAGCGGGAAGGTAGCTTGCTACTTTTGCCGGCGAGCGGCGGACGGGTGAGTAATGCCTGGGGATCTGCCCAGTCGAGGGGGATAACTACTGGAAACGGTAGCTAATACCGCATACGCCCTACGG
FS10000387:40:BPL20323-2935:1:1101:6530:2440 1:N:0:22	D_0__Bacteria, D_1__Actinobacteria, D_2__Actinobacteria, D_3__Corynebacteriales, D_4__Corynebacteriaceae, D_5__Corynebacterium 1, Ambiguous_taxa	13	0	0	0	0	0	13	0	0	CAGGCCTAACACATGCAAGTCGAACGGAAAGGCCCTGCTTGCGGGGTACTCGAGTGGCGAACGGGTGAGTAACACGTGGGTGATCTGCCCTGCACTTCGGGATAAGCTTGGGAAACTGGGTCTAATACCGGATAGGACCGCACTTTAGTGT
FS10000387:40:BPL20323-2935:1:1101:6900:1560 1:N:0:21	D_0__Bacteria, D_1__Fusobacteria, D_2__Fusobacteriia, D_3__Fusobacteriales, D_4__Fusobacteriaceae, D_5__Cetobacterium, D_6__uncultured bacterium	13	0	0	0	0	12	1	0	0	CAGGCCTAACACATGCAAGTCGATACAATTTACCTTCGGGTATTGAGGATGGCGGACGGGTGAGTAACGCGTAAGGAACTTGCCTCTTGGTCTGGGACAACTGTTGGAAACGACAGCTAATACCGGATATTATGAGATTCTCGCATGGGAA
FS10000387:40:BPL20323-2935:1:1102:1060:2020 1:N:0:13	D_0__Bacteria, D_1__Bacteroidetes, D_2__Bacteroidia, D_3__Cytophagales, D_4__Spirosomaceae, D_5__Flectobacillus, Ambiguous_taxa	20	11	2	1	0	4	2	0	0	CAGGCCTAACACATGCAAGTCGAACGGTGTAGCAATACACAGTGGCGCACGGGTGCGTAACACGTATGCAACCTACCTATCATTGGGGGATAGCCTTTGGAAACGGAGATTAATACCGCATAAGACAGTATCATGGCATCATGTAGCTGTT
FS10000387:40:BPL20323-2935:1:1102:13760:2740 1:N:0:13	D_0__Bacteria, D_1__Proteobacteria, D_2__Gammaproteobacteria, D_3__Pseudomonadales, D_4__Pseudomonadaceae, D_5__Pseudomonas, D_6__Pseudomonas putida	25	5	5	6	7	1	0	1	0	CAGGCCTAACACATACAAGTCGAGCGGATGACGGGAGCTTGCTCCTTGATTCAGCGGCGGACGGGTGAGTAATGCCTAGGAATCTGCCTGGTAGTGGGGGACAACGTTTCGAAAGGAACGCTAATACCGCATACGTCCTACGGGAGAAGG
FS10000387:40:BPL20323-2935:1:1102:3770:4000 1:N:0:13	D_0__Bacteria, D_1__Actinobacteria, D_2__Actinobacteria, D_3__Micrococcales, D_4__Microbacteriaceae, D_5__Microbacterium, Ambiguous_taxa	13	7	5	1	0	0	0	0	0	CAGGCCTAACACATGCAAGTCGAACGATGAACCAGGTGCTTGCACTTGGGGATTAGTGGCGAACGGGTGAGTAACACGTGAGCAACCTGCCCCTCACTCTGGGATAAGCGCTGGAAACGGCGTCTAATACTGGATACGAGGCACAACCGCA
FS10000387:40:BPL20323-2935:1:1102:6890:3020 1:N:0:13	D_0__Bacteria, D_1__Proteobacteria, D_2__Gammaproteobacteria, , , ,	16	2	4	1	0	0	3	4	2	CAGGCCTAACACATGCAAGTCGAGCGGCAGCGGGAAGGTAGCTTGCTACTTTTGCCGGCGAGCGGCGGACGGGTGAGTAATGCCTGGGGGTCTGCCCAGTCGAGGGGGATAACTACTGGAAACGGTAGCTAATACCGCATACGCCCTACGG
FS10000387:40:BPL20323-2935:1:1103:14140:1920 1:N:0:13	D_0__Bacteria, , , , , ,	40	12	6	4	13	0	0	2	3	CAGGCCTAACACATGCAAGTCGAGCGGATGACGGGAGCTTGCTCCTTGATTCAGCGGCGGACGGGTGAGTAATGCCTAGGAATCTGCCTGGTAGTGGGGGACAACGTTTCGAAAGGAACGCTAATACCGCATACGTCCTGCGGGAGAAGG
FS10000387:40:BPL20323-2935:1:1103:3840:1740 1:N:0:13	D_0__Bacteria, D_1__Proteobacteria, D_2__Gammaproteobacteria, D_3__Pseudomonadales, D_4__Moraxellaceae, D_5__Acinetobacter, D_6__uncultured bacterium	27	3	3	6	2	9	0	1	3	CAGGCCTAACACATGCAAGTCGAGCGGAGATGAGGTGCTTGCACCTTATCTTAGCGGCGGACGGGTGAGTAATGCTTAGGAATCTGCCATTTAGTGGGGGACAACATTTCGAAAGGAATGCTAATACCGCATACGTCCTACGGGAGTAAG
FS10000387:40:BPL20323-2935:1:1103:8240:3250 1:N:0:13	D_0__Bacteria, D_1__Proteobacteria, D_2__Gammaproteobacteria, , , ,	12	1	5	4	0	0	2	0	0	CAGGCCTAACACATGCAAGTCGAGCGGCAGCGGGAAGGTAGCTTGCTACTTTTGCCGGCGAGCGGCGGACGGGTGAGTAATGCCTGGGGATCTGCCCAGTCGAGGGGGATAACTACTGGAAACGGTAACTAATACCGCATACGCCCTACGG
FS10000387:40:BPL20323-2935:1:1105:10150:3270 1:N:0:15	D_0__Bacteria, D_1__Bacteroidetes, D_2__Bacteroidia, D_3__Cytophagales, D_4__Spirosomaceae, D_5__Flectobacillus, Ambiguous_taxa	19	0	0	7	1	4	7	0	0	CAGGCCTAACACATGCAAGTCGAACGGTGTAGCAATACACAGTGGCGCACGGGTGCGTAACACGTATGCAACCTACCTATCATTGGGGGATAGCCTTTGGAAACGGAGATTAATACCGCACAAGACAGTAACATGGCATCATGTAGCTGTT
FS10000387:40:BPL20323-2935:1:1105:1560:3660 1:N:0:13	D_0__Bacteria, D_1__Bacteroidetes, D_2__Bacteroidia, D_3__Cytophagales, D_4__Spirosomaceae, D_5__Flectobacillus, Ambiguous_taxa	20	1	2	3	1	7	5	0	1	CAGGCCTAACACATGCAAGTCGAACGGTGTAGCAATGCACAGTGGCGCACGGGTGCGTAACACGTATGCAACCTACCTATCATTGGGGGATAGCCTTTGGAAACGGAGATTAATACCGCATAAGACAGTAACATGGCATCATGTAGCTGTT
FS10000387:40:BPL20323-2935:1:1105:4310:3500 1:N:0:13	D_0__Bacteria, , , , , ,	14	3	2	2	2	2	0	2	1	CAGGCCTAACACATGCAAGTCGAGCGGATGACGGGGGCTTGCTCCTTGATTCAGCGGCGGACGGGTGAGTAATGCCTAGGAATCTGCCTGGTAGTGGGGGACAACGTTTCGAAAGGAACGCTAATACCGCATACGCCCTACGGGAGAAAG
FS10000387:40:BPL20323-2935:1:1105:7040:1640 1:N:0:14	D_0__Bacteria, D_1__Bacteroidetes, D_2__Bacteroidia, D_3__Flavobacteriales, D_4__Flavobacteriaceae, D_5__Flavobacterium, D_6__uncultured Flavobacterium sp.	20	0	13	7	0	0	0	0	0	CAGGCCTAACACATGCAAGTCGAGGGGTAGGATTAGCTTGCTAATCTGAGACCGGCGCACGGGTGCGTAACGCGTATGCAATCTACCTTGTACAGTGGGATAGCCCAGAGAAATTTGGATTAATACTTCATAGTGTTTTAGAGTGGCCTCA
FS10000387:40:BPL20323-2935:1:1105:9130:1860 1:N:0:14	D_0__Bacteria, D_1__Proteobacteria, D_2__Gammaproteobacteria, , , ,	12	0	2	2	1	1	0	3	3	CAGGCCTAACACATGCAAGTCGAGCGGCAGCGGGAAGGTAGCTTGCTACTTTTGCCGGCGAGCGGCGGACGGGTGAGTAATGCCTGGGGATCTGCCCAGTCGAGGGGGATAACTACTGGAAACGGTAGCTAATACCGCATACGCCCTATGG
FS10000387:40:BPL20323-2935:1:1106:12580:3430 1:N:0:14	D_0__Bacteria, D_1__Proteobacteria, D_2__Gammaproteobacteria, D_3__Pseudomonadales, D_4__Moraxellaceae, D_5__Acinetobacter, D_6__uncultured bacterium	37	2	6	4	5	6	1	4	9	CAGGCCTAACACATGCAAGTCGAGCGGAGATGAGGTGCTTGCACCTTATCTAAGCGGCGGACGGGTGAGTAATGCTTAGGAATCTGCCACTTAGTGGGGGACAACATTCCGAAAGGAATGCTAATACCGCATACGTCCTACGGGAGAAAG
FS10000387:40:BPL20323-2935:1:1107:7370:1710 1:N:0:23	D_0__Bacteria, , , , , ,	31	0	0	0	0	0	0	6	25	CAGGCCTAACACATGCAAGTCGAACGAAGGCTTCGGCCTTAGTGGCGCACGGGTGCGTAACGCGTGGGAATCTGCCCTCAGGTTCGGAATAACAGCGAGAAATTGCTGCTAATACCGGATGATATCGCGAGATCAATGATTTATCGCCTGA
FS10000387:40:BPL20323-2935:1:1108:2790:2700 1:N:0:14	D_0__Bacteria, D_1__Proteobacteria, D_2__Gammaproteobacteria, D_3__Pseudomonadales, D_4__Moraxellaceae, D_5__Acinetobacter,	47	1	9	8	6	8	7	4	4	CAGGCCTAACACATTCAAGTCGAGCCGAGATGAGGTGCTTGCACCTTATCTTAGCGGCGGACGGGTGAGTAATGCTTAGGAATCTGCCATTTAGTGGGGGACAACATTCCGAAAGGAATGCTAATACCGCATACGTCCTACGGGAGAAAG
FS10000387:40:BPL20323-2935:1:1109:11000:4040 1:N:0:14	D_0__Bacteria, D_1__Proteobacteria, D_2__Gammaproteobacteria, , , ,	23	0	5	1	1	2	4	2	8	CAGGCCTAACACATGCAAGTCGAGCGGCAGCGGGAAGGTAGCTTGCTACTTTTGCCGGCGAGCGGCGGGCGGGTGAGTAATGCCTGGGGATCTGCCCAGTCGAGGGGGATAACTACTGGAAACGGTAGCTAATACCGCATACGCCCTACGG
FS10000387:40:BPL20323-2935:1:1109:11800:3600 1:N:0:13	D_0__Bacteria, D_1__Proteobacteria, D_2__Gammaproteobacteria, D_3__Pseudomonadales, D_4__Moraxellaceae, D_5__Acinetobacter, D_6__uncultured bacterium	23	1	3	1	5	8	0	1	4	CAGGCCTAACACATGCAAGTCGAGCGGAGATCAGGTGCTTGCACCTTATCTTAGCGGCGGACGGGTGAGTAATGCTTAGGAATCTGCCATTTAGTGGGGGACAACATTTCGAAAGGAATGCTAATACCGCATACGTCCTACGGGAGAAAG
FS10000387:40:BPL20323-2935:1:1109:15670:2840 1:N:0:13	D_0__Bacteria, D_1__Proteobacteria, D_2__Gammaproteobacteria, , , ,	16	1	2	3	0	1	1	2	6	CAGGCCTAACACATGCAAGTCGAGCGGCAGCGGGAAGGTAGCTTGCTACTTTTGCCGGCGAGCGGCGGACGGGTGAGTGATGCCTGGGGATCTGCCCAGTCGAGGGGGATAACTACTGGAAACGGTAGCTAATACCGCATACGCCCTACGG
FS10000387:40:BPL20323-2935:1:1109:7050:2880 1:N:0:14	D_0__Bacteria, D_1__Proteobacteria, D_2__Gammaproteobacteria, D_3__Pseudomonadales, D_4__Pseudomonadaceae, D_5__Pseudomonas, D_6__Pseudomonas putida	18	0	3	2	11	0	0	2	0	CAGGCCTAACACATGCAAGTCGAGCGGATGACGGGGGCTTGCCCCTTGATTCAGCGGCGGACGGGTGAGTAATGCCTAGGAATCTGCCTGGTAGTGGGGGACAACGTTTCGAAAGGAACGCTAATACCGCATACGTCCTACGGGAGAAAG
FS10000387:40:BPL20323-2935:1:1111:11210:1390 1:N:0:13	D_0__Bacteria, D_1__Proteobacteria, D_2__Gammaproteobacteria, D_3__Pseudomonadales, D_4__Pseudomonadaceae, D_5__Pseudomonas, D_6__uncultured bacterium	15	2	1	1	7	0	0	1	3	CAGGCCTAACACATGCAAGTCGAGCGGATGACGGGAGCTTGCTCCTTGGTTCAGCGGCGGACGGGTGAGTAATGCCTAGGAATCTGCCTGGTAGTGGGGGACAACGTTTCGAAAGGAACGCTAATACCGCATACGTCCTGCGGGAGAAAG
FS10000387:40:BPL20323-2935:1:1112:12630:1310 1:N:0:14	D_0__Bacteria, D_1__Proteobacteria, D_2__Gammaproteobacteria, , , ,	33	2	2	3	3	3	7	5	8	CAGGCCTAACACATACAAGTCGAGCCGCAGCGGGAAAGTAGCTTGCTACTTTTGCCGGCGAGCGGCGGACGGGTGAGTAATGCCTGGGGATCTGCCCAGTCGAGGGGGATAACTACTGGAAACGGTAGCTAATACCGCATACGCCCTACGG
FS10000387:40:BPL20323-2935:1:1113:13380:3200 1:N:0:14	D_0__Bacteria, , , , , ,	21	3	1	2	9	0	0	5	1	CAGGCCTAACACATGCAAGTCGAGCGGATGACGGGAGCTTGCTCCTTGATTCAGCGGCGGACGGGCGAGTAATGCCTAGGAATCTGCCTGGTAGTGGGGGACAACGTTTCGAAAGGAACGCTAATACCGCATACGTCCTGCGGGAGAAAG
FS10000387:40:BPL20323-2935:1:1113:8980:3270 1:N:0:13	D_0__Bacteria, D_1__Bacteroidetes, D_2__Bacteroidia, D_3__Flavobacteriales, D_4__Flavobacteriaceae, D_5__Flavobacterium, D_6__Flavobacterium sp. UCM-R36	11	4	2	3	2	0	0	0	0	CAGGCCTAACACATGCAAGTCGAGGGGTAGGATTAGCTTGCTAATCTGAGACCGGCGCACGGGTGCGTAACGCGTATGCAATCTGCCTTGTACTGAGGGATAGCCCAGAGAAATTTGGATTAATACCTCATAGTGTTTTAGAGTGGCCTTT
FS10000387:40:BPL20323-2935:1:1115:4040:1060 1:N:0:13	D_0__Bacteria, D_1__Bacteroidetes, D_2__Bacteroidia, D_3__Cytophagales, D_4__Spirosomaceae, D_5__Flectobacillus, Ambiguous_taxa	14	1	0	3	0	4	6	0	0	CAGGCCTAACACATGCAAGTCGAACGGTGTAGCAATACACAGTGGTGCACGGGTGCGTAACACGTATGCAACCTACCTATCATTGGGGGATAGCCTTTGGAAACGGAGATTAATACCGCATAAGACAGTAACATGGCATCATGTAGCTGTT
FS10000387:40:BPL20323-2935:1:1101:1800:3690 1:N:0:13	D_0__Bacteria, D_1__Proteobacteria, D_2__Gammaproteobacteria, D_3__Pseudomonadales, D_4__Moraxellaceae, D_5__Acinetobacter, D_6__uncultured bacterium	26	6	1	1	6	5	3	2	2	CAGGCCTAACACATGCAAGTCGAGCGGAGATGAGGTGCTTGCACCTTATCATAGCGGCGGACGGGTGAGTAATGCTTAGGAATCTGCCATTTAGAGGGGGACAACATTCCGAAAGGAATGCTAATACCGCATACGTCCTACGGGAGAAAG
FS10000387:40:BPL20323-2935:1:1101:3000:1670 1:N:0:15	D_0__Bacteria, D_1__Bacteroidetes, D_2__Bacteroidia, D_3__Cytophagales, D_4__Spirosomaceae, D_5__Flectobacillus, Ambiguous_taxa	20	1	1	4	1	8	5	0	0	CAGGCCTAACACATGCAAGTCGAACGGTGTAGCAATACACAGTGGCGCACGGGTGCGTAACACGTATGCGACCTACCTATCATTGGGGGATAGCCTTTGGAAACGGAGATTAATACCGCATAAGACAGTAACATGGCATCATGTAGCTGTT
FS10000387:40:BPL20323-2935:1:1101:8370:3240 1:N:0:13	D_0__Bacteria, D_1__Bacteroidetes, D_2__Bacteroidia, D_3__Cytophagales, D_4__Spirosomaceae, D_5__Flectobacillus, Ambiguous_taxa	14	1	0	4	0	3	6	0	0	CAGGCCTAACACATGCAAGTCGAACGGTGTAGCAATACACAGTGGCGCACGGGTGCGTAACACGTATGCAACCTACCTATCATTGGGGGATAGCCTTTGGAAACGGAGATTAATACCGCATAAGACAGTAACATGGTATCATGTAGCTGTT
FS10000387:40:BPL20323-2935:1:1102:1300:1500 1:N:0:13	D_0__Bacteria, , , , , ,	22	8	2	3	6	0	0	1	2	CAGGCCTAACACATGCAAGTCGAGCGGATGACGGGAGCTTGCTCCTTGATTCAGCGGCGGACGGGTGAGTAATGCCTAGGAATCTGCCTGGTAGTGGGGGACGACGTTTCGAAAGGAACGCTAATACCGCATACGTCCTGCGGGAGAAAG
FS10000387:40:BPL20323-2935:1:1102:13140:2180 1:N:0:14	D_0__Bacteria, D_1__Proteobacteria, D_2__Gammaproteobacteria, D_3__Pseudomonadales, D_4__Pseudomonadaceae, D_5__Pseudomonas,	30	4	5	4	12	0	0	2	3	CAGGCCTAACACATGCAAGTCGAGCGGATAACAGGAGCTTGCTCCTTGATTCAGCGGCGGACGGGTGAGTAATGCCTAGGAATCTGCCTGGTAGTGGGGGACAACATTTCGAAAGGAACGCTAATACCGCATACGTCCTACGGGAGAAAG
FS10000387:40:BPL20323-2935:1:1102:13400:3050 1:N:0:13	D_0__Bacteria, , , , , ,	20	4	2	4	6	0	0	2	2	CAGGCCTAACACATGCAAGTCGAGCGGATGACGGGAGCTTGCTCCTTGATTCAGCGGCGGACGGGTGAGTAATGCCTAGGAATCTGCCTGGTAGTGGGGGACAACGTTTCGAAAGGAACGCTAATACCGCATACGTCCCGCGGGAGAAAG
FS10000387:40:BPL20323-2935:1:1102:13880:1690 1:N:0:13	D_0__Bacteria, D_1__Proteobacteria, D_2__Gammaproteobacteria, D_3__Pseudomonadales, D_4__Moraxellaceae, D_5__Acinetobacter, D_6__uncultured bacterium	16	1	2	0	3	5	1	1	3	CAGGCCTAACACATGCAAGTCGAGCGGAGATGAGGTGCTTGCACCTTATCTTAGCGGCGGTCGGGTGAGTAAAGCTTAGGAATCTGCCATTTAGTGGGGGACAACATTCCGAAAGGAATGCTAATACCGCATACGTCCTACGGGAGAAAG
FS10000387:40:BPL20323-2935:1:1102:14100:1780 1:N:0:16	D_0__Bacteria, D_1__Bacteroidetes, D_2__Bacteroidia, D_3__Flavobacteriales, D_4__Flavobacteriaceae, D_5__Flavobacterium, D_6__uncultured Flavobacterium sp.	26	9	6	6	5	0	0	0	0	CAGGCCTAACACATGCAAGTCGAGGGGTAGGATTAGCTTGCTAATCTGAGACCGGCGCACGGGTGCGTAACGCGTATGCAATCTACCTTGTACAGAGGGATTGCCTAGAGAAATTTGGATTAATACCTCATAGTGTTTTAGAGTGGCCTC
FS10000387:40:BPL20323-2935:1:1102:14140:1250 1:N:0:14	D_0__Bacteria, D_1__Bacteroidetes, D_2__Bacteroidia, D_3__Cytophagales, D_4__Spirosomaceae, D_5__Flectobacillus, Ambiguous_taxa	14	0	3	0	1	3	7	0	0	CAGGCCTAACACATGCAAGTCGAATGGTGTAGCAATACACAGTGGCGCACGGGTGCGTAACACGTATGCAACCTACCTATCATTGGGGGATAGCCTTTGGAAACGGAGATTAATACCGCATAAGACAGTAACATGGCATCATGTAGCTGTT
FS10000387:40:BPL20323-2935:1:1102:5180:2170 1:N:0:14	D_0__Bacteria, D_1__Bacteroidetes, D_2__Bacteroidia, D_3__Cytophagales, D_4__Spirosomaceae, D_5__Flectobacillus, Ambiguous_taxa	21	0	2	0	6	4	7	0	2	CAGGCCTAACACATGCAAGTCGAACGGTGTAGCAATACACAGTGGCGCACGGGTGCGTAACACGTATGCAACCTACCTATCATTGGGGGATAGCCTTTGGAAACGGAGATTAATACCGCATAAGACAGTAACATGGCATCGTGTAGCTGTT
FS10000387:40:BPL20323-2935:1:1103:11290:3270 1:N:0:14	D_0__Bacteria, D_1__Proteobacteria, D_2__Gammaproteobacteria, D_3__Pseudomonadales, D_4__Pseudomonadaceae, D_5__Pseudomonas,	14	0	2	3	6	0	0	1	2	CAGGCCTAACACATGCAAGTCGAGCGGATGACGGGAGCTTGCTCCTCGATTCAGCGGCGGACGGGTGAGTAATGCCTAGGAATCTGCCTGGTAGTGGGGGACAACGTTTCGAAAGGAACGCTAATACCGCATACGTCCTGCGGGAGAAAG
FS10000387:40:BPL20323-2935:1:1103:2960:3010 1:N:0:24	D_0__Bacteria, D_1__Proteobacteria, D_2__Gammaproteobacteria, D_3__Betaproteobacteriales, D_4__Burkholderiaceae, D_5__Noviherbaspirillum, D_6__uncultured bacterium	14	0	0	0	0	0	0	0	14	CAGGCCTAACACATGCAAGTCGAACGGCAGCACGGGGGCAACCCTGGTGGCGAGTGGCGAACGGGTGAGTAACATATCGGAACGTACCCAGTAGTGGGGGATAGCTCGGCGAAAGCCGGATTAATACCGCATACGCACTGAGGTGGAAAG
FS10000387:40:BPL20323-2935:1:1103:5180:2540 1:N:0:14	D_0__Bacteria, , , , , ,	28	5	6	5	6	0	1	1	4	CAGGCCTAACACATGCAAGTCGAGCGGATGACGGGGGCTTGCTCCTTGATTCAGCGGCGGACGGGTGAGTAATGCCTAGGAATCTGCCTGGTAGAGGGGGACAACGTTTCGAAAGGAACGCTAATACCGCATACGTCCTACGGGAGAAAG
FS10000387:40:BPL20323-2935:1:1103:8470:2950 1:N:0:14	D_0__Bacteria, D_1__Proteobacteria, D_2__Gammaproteobacteria, , , ,	15	1	3	2	2	2	2	2	1	CAGGCCTAACACATGCAAGTCGAGCGGCAGCGGGAAGGTAGCTTGCTACTTTTGCCGGCGAGCGGCGGACGGGTGAGTAATGCCTGGGGATCTGCCCAGTCGAGGGGGATAACTACTGGAAACGGTAGCTAATACCGCATACGCCTTACGG
FS10000387:40:BPL20323-2935:1:1103:9270:3570 1:N:0:13	D_0__Bacteria, D_1__Proteobacteria, D_2__Gammaproteobacteria, , , ,	12	1	2	6	2	0	0	1	0	CAGGCCTAACACATGCAAGTCGAGCGGATGAGTGGAGCTTGCTCCATGATTCAGCGGCGGACGGGTGAGTAATGCCTAGGAATCTGCCTGGTAGTGGGGGACAACGTTTCGAAAGGAACGCTAATACCGCATACGCCCTACGGGGGAAAG
FS10000387:40:BPL20323-2935:1:1105:11810:3120 1:N:0:13	D_0__Bacteria, D_1__Proteobacteria, D_2__Gammaproteobacteria, D_3__Pseudomonadales, D_4__Moraxellaceae, D_5__Acinetobacter, D_6__uncultured bacterium	17	3	4	3	5	0	0	1	1	CAGGCCTAACACATGCAAGTCGAGCGGATGACGGGGGCTTGCTCCTTGATTCAGCGGCGGACGGGTGAGTAATGCCTAGGAGTCTGCCTGGTAGTGGGGGACAACGTTTCGAAAGGAACGCTAATACCGCATACGTCCTACGGGAGAAAG
FS10000387:40:BPL20323-2935:1:1105:1640:1920 1:N:0:14	D_0__Bacteria, , , , , ,	19	2	6	4	4	0	0	0	3	CAGGCCTAACACATGCAAGTCGAGCGGATGACGGGGGCTTGCTCCTTGATTCAGCGGCGGACGGGTGAGTAATGCCTAGGAATCTGCCTGGTAGTGGGGGACAACGTTTCGAAAGGAACGCTAATGCCGCATACGTCCTACGGGAGAAAG
FS10000387:40:BPL20323-2935:1:1105:2580:1020 1:N:0:13	D_0__Bacteria, , , , , ,	17	3	2	5	5	0	0	2	0	CAGGCCTAACACATGCAAGTCGAGCGGATGACGGGAGCTTGCTCCTTGATTCAGCGGCGGACGGGTGAGTAATGCCTAGGAATCTGCCTGGTAGTGGGGGACAACGTTTCGAAAGGAACGCTAATACCGCATATGTCCTGCGGGAGAAAG
FS10000387:40:BPL20323-2935:1:1105:3650:1560 1:N:0:15	D_0__Bacteria, D_1__Bacteroidetes, D_2__Bacteroidia, D_3__Cytophagales, D_4__Spirosomaceae, D_5__Flectobacillus, Ambiguous_taxa	14	0	0	3	2	4	4	0	1	CAGGCCTAACACATGCAAGTCGAACGGTGTAGCAATACACAGTGGCGCACGGGTGCGTAACACGTATGCAACCTACCTATCATTGGGGGATAGCCTTTGGAAACGGAGATTAATACCGCATAAGGCAGTAACATGGCATCATGTAGCTGTT
FS10000387:40:BPL20323-2935:1:1105:3790:2610 1:N:0:13	D_0__Bacteria, , , , , ,	17	1	0	0	3	0	0	0	13	CAGGCCTAACACATGCAAGTCGAGCGGATGACGGGAGCTTGCTCCTTGATTCAGCGGCGGACGGGTGAGTAATGCCTAGGAATCTGCCTGGTAGTGGGGGATAACGTTTCGAAAGGAACGCTAATACCGCATACGTCCTGCGGGAGAAAG
FS10000387:40:BPL20323-2935:1:1105:5480:3380 1:N:0:13	D_0__Bacteria, D_1__Bacteroidetes, D_2__Bacteroidia, D_3__Cytophagales, D_4__Spirosomaceae, D_5__Flectobacillus, Ambiguous_taxa	15	1	1	1	0	6	6	0	0	CAGGCCTAACACATGCAAGTCGAACGGTGTAGCAATACACAGTGGCGCACGGGTGTGTAACACGTATGCAACCTACCTATCATTGGGGGATAGCCTTTGGAAACGGAGATTAATACCGCATAAGACAGTAACATGGCATCATGTAGCTGTT
FS10000387:40:BPL20323-2935:1:1105:5580:1360 1:N:0:15	D_0__Bacteria, D_1__Proteobacteria, D_2__Gammaproteobacteria, , , ,	17	1	2	6	1	0	1	0	6	CAGGCCTAACACATGCAAGTCGAGCGGCAGCGGGAAAGTAGCTTGCTACTTTTGCCGGCGAGCGGCGGACGGGTGAGTAATGCCTGGGGATCTGCCCAGTCGAGGGGGATAACTACTGGAAACGGTAGCTAATACCGCATACACCCTACCG
FS10000387:40:BPL20323-2935:1:1105:7520:2450 1:N:0:13	D_0__Bacteria, D_1__Proteobacteria, D_2__Gammaproteobacteria, D_3__Xanthomonadales, D_4__Xanthomonadaceae, D_5__Xanthomonas, Ambiguous_taxa	13	3	3	3	4	0	0	0	0	CAGGCCTAACACATGCAAGTCGAACGGCAGCACAGGAGAGCTTGCTCTCTGGGTGGCGAGTGGCGGACGGGTGAGGAATACATCGGAATCTACCTTTTCGTGGGGGATAACGTAGGGAAACTTACGCTAGTACCGCATACGACCTTCGGG
FS10000387:40:BPL20323-2935:1:1105:9600:1040 1:N:0:14	D_0__Bacteria, D_1__Bacteroidetes, D_2__Bacteroidia, D_3__Cytophagales, D_4__Spirosomaceae, D_5__Flectobacillus, Ambiguous_taxa	15	1	2	5	0	2	5	0	0	CAGGCCTAACACATGCAAGTCGAACGGTGTAGCAATACACAGTGGCGCACGGGTGCGTAACACGTATGCAACCTACCTATCATTGGGGGATGGCCTTTGGAAACGGAGATTAATACCGCATAAGACAGTAACATGGCATCATGTAGCTGTT
FS10000387:40:BPL20323-2935:1:1105:9660:2260 1:N:0:13	D_0__Bacteria, D_1__Proteobacteria, D_2__Alphaproteobacteria, D_3__Rhizobiales, D_4__Rhizobiaceae, ,	18	2	3	8	4	0	0	1	0	CAGGCCTAACACATGCAAGTCGAGCGCCCCGCAAGGGGAGCGGCAGACGGGTGAGTAACGTGTGGGAATCTACCTTTTGCTACGGAATAACTCAGGGAAACTTGTGCTAATACCGTATGTGCCCTTCGGGGGAAAGATTTATCGGCAAAGG
FS10000387:40:BPL20323-2935:1:1106:13900:1990 1:N:0:13	D_0__Bacteria, D_1__Proteobacteria, D_2__Gammaproteobacteria, , , ,	20	3	4	4	0	1	2	1	5	CAGGCCTAACACATGCAAGTCGAGCGGCAGCGGGAAAGTAGCTTGCTACTTTTGCCGGCGAGCGGCGGACGGGTGAGTAATGCCTGGGGATCTGCCCAGTCGAGGGGGATAACTACTGGAAACGGTAGCTGGTACCGCATACGCCCTACGG
FS10000387:40:BPL20323-2935:1:1107:1950:1310 1:N:0:14	D_0__Bacteria, D_1__Proteobacteria, D_2__Gammaproteobacteria, D_3__Betaproteobacteriales, D_4__Burkholderiaceae, D_5__Pelomonas, D_6__uncultured bacterium	21	1	5	1	4	5	5	0	0	CAGGCCTAACACATGCAAGTCGAACGGTAACAGGTTAAGCTGACGAGTGGCGAACGGGTGAGTAATGTATCGGAACGTGTCCAGTCGTGGGGGATAACTGCTCGAAAGAGCAGCTAATACCGCATACGACCTGAGGGTGAAAGCGGGGGAT
FS10000387:40:BPL20323-2935:1:1108:13050:3340 1:N:0:14	D_0__Bacteria, , , , , ,	27	5	3	7	8	0	0	2	2	CAGGCCTAACACATGCAAGTCGAGCGGATGACGGGAGCTTGCTCCTTGATTCAGCGGCGGACGGGTGAGTAATGCCTAGGAATCTGCCTGGTAGTGGGGGACAACGTTTCGAAGGGAACGCTAATACCGCATACGTCCTGCGGGAGAAAG
FS10000387:40:BPL20323-2935:1:1108:16150:1690 1:N:0:13	D_0__Bacteria, D_1__Bacteroidetes, D_2__Bacteroidia, D_3__Flavobacteriales, D_4__Flavobacteriaceae, D_5__Flavobacterium, D_6__uncultured Flavobacterium sp.	23	5	4	9	5	0	0	0	0	CAGGCCTAACACATGCAAGTCGAGGGGTAGGATTAGCTTGCTAATCTGAGACCGGCGCACGGGTGCGTAACGCGTATGCAATCTACCTTGTACTGAGGGATAGCCCAGAGAAGTTTGGATTAATACCTCATAGTGTTTTAGAGTGGCCTCA
FS10000387:40:BPL20323-2935:1:1109:4590:1920 1:N:0:13	D_0__Bacteria, D_1__Proteobacteria, D_2__Gammaproteobacteria, , , ,	21	1	2	2	3	1	5	6	1	CAGGCCTAACACATGCAAGTCGAGCGGCAGCGGGAAAGTAGCTTGCTACTTTTGCCGGCGTGCGGCGGACGGGTGAGTAATGCCTGGGGATCTGCCCAGTCGAGGGGGATTACTACTGGAAACGGTAGCTAATACCGCATACGCCCTACGG
FS10000387:40:BPL20323-2935:1:1109:8160:1860 1:N:0:13	D_0__Bacteria, D_1__Proteobacteria, D_2__Gammaproteobacteria, , , ,	17	4	2	2	0	2	3	1	3	CAGGCCTAACACATGCAAGTCGAGCGGCAGCGGGAAGGTAGCTTGCTACTTTTGCCGGCGAGCGGCGGACGGGTGAGTAATGCCTGGGGATCTGCCCTGTCGAGGGGGATAACTACTGGAAACGGTAGCTAATACCGCATACGCCCTACGG
FS10000387:40:BPL20323-2935:1:1110:3990:1750 1:N:0:13	D_0__Bacteria, D_1__Proteobacteria, D_2__Gammaproteobacteria, D_3__Pseudomonadales, D_4__Pseudomonadaceae, D_5__Pseudomonas, Ambiguous_taxa	16	2	2	4	5	0	0	2	1	CAGGCCTAACACATGCAAGTCGAGCGGGTGACGGGAGCTTGCTCCTTGATTCAGCGGCGGACGGGTGAGTAATGCCTAGGAATCTGCCTGGTAGTGGGGGACAACGTTTCGAAAGGAACGCTAATACCGCATACGTCCTGCGGGAGAAAG
FS10000387:40:BPL20323-2935:1:1111:10340:1220 1:N:0:13	D_0__Bacteria, D_1__Proteobacteria, D_2__Gammaproteobacteria, , , ,	34	6	6	2	3	2	5	4	6	CAGGCCTAACACATGCAAGTCGAGCGGCAGCGGGAAAGTAGCTTGCTACTTTTGCCGGCGAGCGGCGGACGGATGTGTAATGCCTGGGGATCTGCCCAGTCGAGGGGGATAACTACTGGAAACGGTAGCTAATACCGCATACGCCCTACGG
FS10000387:40:BPL20323-2935:1:1113:6720:3770 1:N:0:13	D_0__Bacteria, D_1__Proteobacteria, D_2__Gammaproteobacteria, D_3__Pseudomonadales, D_4__Pseudomonadaceae, D_5__Pseudomonas, D_6__Pseudomonas stutzeri	25	2	5	3	10	0	0	1	4	CAGGCCTAACACATGCAAGTCGAGCGGATGACGGGGGCTTGCTCCTTGATTCAGCGGCGGACGGGTGAGTAATGCCTAGGAATCTGCCTGGTAGTGGGGGACAACGTTTCGAAAGGAACGCTAATACCGCATACGTCCTACGGGGGAAAG
FS10000387:40:BPL20323-2935:1:1114:2880:4000 1:N:0:15	D_0__Bacteria, D_1__Proteobacteria, D_2__Gammaproteobacteria, D_3__Xanthomonadales, D_4__Xanthomonadaceae, D_5__Xanthomonas, Ambiguous_taxa	16	2	3	2	9	0	0	0	0	CAGGCCTAACACATGCAAGTCGAACGGCAGCACAGGAGAGCTTGCTCTCTGGGTGGCGAGTGGCGGACGGGTGAGGAATACATCGGAATCTACCTTTTCGTGGGGGATAACGTAGGGAAACTTACGCTAGTACCGCATACGACCTACGGGT
FS10000387:40:BPL20323-2935:1:1114:4610:3760 1:N:0:15	D_0__Bacteria, , , , , ,	34	5	3	4	17	0	0	1	4	CAGGCCTAACACATGCAAGTCGAGCGGATGACGGGAGCTTGCTCCTTGATTCAGCGGCGGACGGGTGAGTAATGCCTAGGAATCTGCCTGGTAGTGGGGGACAACGTATCGAAAGGAACGCTAATACCGCATACGTCCTGCGGGAGAAAG
FS10000387:40:BPL20323-2935:1:1116:10280:4020 1:N:0:15	D_0__Bacteria, D_1__Bacteroidetes, D_2__Bacteroidia, D_3__Flavobacteriales, D_4__Flavobacteriaceae, D_5__Flavobacterium, D_6__Flavobacterium sp. UCM-R36	16	5	4	4	3	0	0	0	0	CAGGCCTAACACATGCAAGTCGAGGGGTAGGATTAGCTTGCTAATCTGAGACCGGCGCACGGGTGCGTAACGCGTATGCAATCTGCCTTGTGCAGAGGGATAGCCCAGAGAAATTTGGATTAATACCTCATAGTGTTTTAGAGTGGCCTCA
FS10000387:40:BPL20323-2935:1:1101:10220:1310 1:N:0:14	D_0__Bacteria, D_1__Proteobacteria, D_2__Gammaproteobacteria, , , ,	27	1	7	3	4	2	2	3	5	CAGGCCTAACACATGCAAGTCGAGCGGCAGCGGGAAAGTAGCTTGCTACTTTTGCCGGCGAGCGGCGGACGGATGAGTAATGCCTGGGGATCTGCCCAGTCGAGGGGGATAACTACTGGAAACGGTAGCTAATTCCGCATACGCCCTACGG
FS10000387:40:BPL20323-2935:1:1101:12360:2990 1:N:0:21	D_0__Bacteria, D_1__Proteobacteria, D_2__Gammaproteobacteria, D_3__Pseudomonadales, D_4__Moraxellaceae, D_5__Enhydrobacter, Ambiguous_taxa	13	0	0	0	0	13	0	0	0	CAGGCCTAACACATGCAAGTCGAACGATGATTATCTAGCTTGCTAGATATGATTAGTGGCGGACGGGTAAGTAACATTTAGGAATCTGCCTAGTAGTGGGGGATAGCTCGGGGAAACTCGAATTAATACCGCATACGACCTACGGGTGAAA
FS10000387:40:BPL20323-2935:1:1101:12850:1290 1:N:0:14	D_0__Bacteria, D_1__Proteobacteria, D_2__Gammaproteobacteria, , , ,	20	2	6	2	2	0	2	4	2	CAGGCCTAACACATGCAAGTCGAGCGGCAGCGGGAAAGTAGCTTGCTACTTTTGCCGGCGAGCGGCGGACGGGTGAGTAATGCCTGGGGATCTGCCCAGCCGAGGGGGACAACTACTGGAAACGGTAGCTAATACCGCATACGCCCTACGG
FS10000387:40:BPL20323-2935:1:1101:13560:1450 1:N:0:14	D_0__Bacteria, D_1__Proteobacteria, D_2__Alphaproteobacteria, D_3__Rhodobacterales, D_4__Rhodobacteraceae, D_5__Aliiroseovarius, D_6__uncultured alpha proteobacterium	20	0	20	0	0	0	0	0	0	CAGGCCTAACACATGCAAGTCGAGCGCGCCCTTCGGGGTGAGCGGCGGACGGGTTAGTAACGCGTGGGAATATACCCAGTTCTAAGGAATAGCCTCGGGAAACTGAGAGTAATACCTTATACGCCCTTCGGGGGAAAGATTTATCGGAATT
FS10000387:40:BPL20323-2935:1:1101:3720:2270 1:N:0:13	D_0__Bacteria, D_1__Proteobacteria, D_2__Gammaproteobacteria, D_3__Pseudomonadales, D_4__Pseudomonadaceae, D_5__Pseudomonas, D_6__Pseudomonas sp. GAS2	29	2	5	5	11	1	0	3	2	CAGGCCTAACACATGCAAGTCGAGCGGATGACGGGAGCTTGCTCCTTGAATCAGCGGCGGACGGGTGAGTAATGCCTAGGAATCTGCCTGGTAGTGGGGGACAACGTTTCGAAAGGAACGCTAATACCGCATACGTTCTACGGGAGAAAG
FS10000387:40:BPL20323-2935:1:1101:7720:2400 1:N:0:14	D_0__Bacteria, D_1__Proteobacteria, D_2__Gammaproteobacteria, , , ,	34	2	5	4	4	3	3	6	7	CAGGCCTAACACATGCAAGTCGAGCGGCAGCGGGAAAGTAGCTTGCTACTTTTGCCGGTGTGCGGCGGACGGGTGAGTAATGCCTGGGGATCTGCCCAGTCGAGGGGGATAACTACTGGAAACGGTAGCTAATACCGCATACGCCCTACGG
FS10000387:40:BPL20323-2935:1:1101:9010:3660 1:N:0:13	D_0__Bacteria, D_1__Proteobacteria, D_2__Gammaproteobacteria, , , ,	13	2	3	3	1	1	0	0	3	CAGGCCTAACACATGCAAGTCGAGCGGCAGCGGGAAGGTAGCTTGCTACTTTTGCCGGCGAGCGGCGGACGGGTGAGTAATGCCTGGGGATCTGCCCAGTCGAGGGGGATAACTACTGGAAACAGTAGCTAATACCGCATACGCCCTACGG
FS10000387:40:BPL20323-2935:1:1101:9370:3130 1:N:0:13	D_0__Bacteria, D_1__Proteobacteria, D_2__Gammaproteobacteria, D_3__Pseudomonadales, D_4__Pseudomonadaceae, D_5__Pseudomonas, D_6__Pseudomonas putida	13	4	3	1	4	0	0	1	0	CAGGCCTAACACATGCAAGTCGAGCGGATGACGGGAGCTTGCCCCTTGATTCAGCGGCGGACGGGTGAGTAATGCCTAGGAATCTGCCTGGTAGTGGGGGACAACGTTTCGAAAGGAACGCTAATACCGCATACGTCCTGCGGGAGAAAG
FS10000387:40:BPL20323-2935:1:1102:13360:3610 1:N:0:13	D_0__Bacteria, , , , , ,	34	8	5	4	10	1	0	2	4	CAGGCCTAACACATGCAAGTCGAGCGGATGACGGGAGCTTGCTCCTTGATTCAGCGGCGGTCGGGTGAGTAATGCCTAGGAATCTGCCTGGTAGTGGGGGACAACGTTTCGAAAGGAACGCTAATACCGCATACGTTCTACGGGAGAAAG
FS10000387:40:BPL20323-2935:1:1102:13440:1450 1:N:0:13	D_0__Bacteria, D_1__Proteobacteria, D_2__Gammaproteobacteria, D_3__Pseudomonadales, D_4__Pseudomonadaceae, D_5__Pseudomonas, D_6__bacterium TLCL5	29	4	4	7	9	0	0	3	2	CAGGCCTAACACATACAAGTCGAGCGGATGACGGGAGCTTGCTCCTTGAATCAGCGGCGGACGGGTGAGTAATGCCTAGGAATCTGCCTGGTAGTGGGGGACAACGTTTCGAAAGGAACGCTAATACCGCATACGTCCTACGGGAGAAAG
FS10000387:40:BPL20323-2935:1:1102:3100:2840 1:N:0:13	D_0__Bacteria, D_1__Proteobacteria, D_2__Gammaproteobacteria, , , ,	12	1	1	2	2	0	2	2	2	CAGGCCTAACACATGCAAGTCGAGCGGCAGCGGGAAGGTAGCTTGCTACTTTTGCCGGCGAGCGGCGGACGAGTGAGTAATGCCTGGGGATCTGCCCAGTCGAGGGGGATAACTACTGGAAACGGTAGCTAATACCGCATACGCCCTACGG
FS10000387:40:BPL20323-2935:1:1102:3430:2600 1:N:0:24	D_0__Bacteria, , , , , ,	16	0	0	0	0	0	0	3	13	CAGGCCTAACACATGCAAGTCGAACGAGGGCTTCGGCCTTAGTGGCGCACGGGTGCGTAACGCGTGGGAATCTGCCCTCAGGTTCGGAATAACAGCGAGAAATTGCTGCTAATACCGGATGATATCGCGAGATCAAAGATTTATCGCCTGA
FS10000387:40:BPL20323-2935:1:1102:6800:2200 1:N:0:15	D_0__Bacteria, D_1__Bacteroidetes, D_2__Bacteroidia, D_3__Flavobacteriales, D_4__Flavobacteriaceae, D_5__Flavobacterium, D_6__uncultured Flavobacterium sp.	18	3	4	8	3	0	0	0	0	CAGGCCTAACACATACAAGTCGAGGGGTAGGATTAGCTTGCTAATCTGAGACCGGCGCACGGGTGCGTAACGCGTATGCAATCTACCTTGTACAGAGGGATAGCTCAGAGAAATTTGGATTAATACCTCATAGTGTTTTAGAGTGGCCTCA
FS10000387:40:BPL20323-2935:1:1102:9690:1250 1:N:0:23	D_0__Bacteria, , , , , ,	14	0	0	0	0	0	0	6	8	CAGGCCTAACACATGCAAGTCGAACGAAGGCTTCGGCCTTAGTGGCGCACGGGTGCGTAACGCGTGGGAATCTGCCCTCAGGTTCGGAATAACAGCGAGAAATTGCTGCTAATACCGGATGATATCGCGAGATCAAAGACTTATCGCCTGA
FS10000387:40:BPL20323-2935:1:1103:13200:2900 1:N:0:14	D_0__Bacteria, , , , , ,	13	0	1	0	9	1	0	0	2	CAGGCCTAACACATGCAAGTCGAGCGGATGACGGGGGCTTGCTCCTTGATTCAGCGGCGGACGGGTGAGTAATGCCTAGGAATCTGCCTGGTAGTGGGGGACAACGTTTCGAAAGGAACGCTAATACCGCATACGTCCTACAGGAGAAAG
FS10000387:40:BPL20323-2935:1:1103:13940:2090 1:N:0:14	D_0__Bacteria, , , , , ,	13	1	4	3	4	0	0	0	1	CAGGCCTAACACATGCAAGTCGAGCGGATGACGGGAGCTTGCTCCTTGATTCAGCGGCGGACGGGTGAGTAATGCCTAGGAATCTGCCTGGTAGTGGGGGACAACGTTTCGAAAGGAACGCCAATACCGCATACGTCCTGCGGGAGAAAG
FS10000387:40:BPL20323-2935:1:1103:1680:3160 1:N:0:14	D_0__Bacteria, , , , , ,	13	1	3	0	6	0	0	2	1	CAGGCCTAACACATGCAAGTCGAGCGGATGACGGGAGCTTACTCCTTGATTCAGCGGCGGACGGGTGAGTAATGCCTAGGAATCTGCCTGGTAGTGGGGGACAACGTTTCGAAAGGAACGCTAATACCGCATACGTCCTGCGGGAGAAAG
FS10000387:40:BPL20323-2935:1:1103:2100:1790 1:N:0:13	D_0__Bacteria, D_1__Proteobacteria, D_2__Gammaproteobacteria, , , ,	19	3	1	1	3	1	4	2	4	CAGGCCTAACACATGCAAGTCGAGCGGCAGCGGGAAGGTAGCCTGCTACTTTTGCCGGCGAGCGGCGGACGGGTGAGTAATGCCTGGGGATCTGCCCAGTCGAGGGGGATAACTACTGGAAACGGTAGCTAATACCGCATACGCCCTACGG
FS10000387:40:BPL20323-2935:1:1103:2160:3730 1:N:0:13	D_0__Bacteria, , , , , ,	17	3	3	1	7	0	0	3	0	CAGGCCTAACACATGCAAGTCGTGCGGATGACGGGGGCTTGCTCCTTGATTCAGCGGCGGACGGGTGAGTAATGCCTAGGAATCTGCCTGGTAGTGGGGGACAACGTTTCGAAAGGAACGCTAATACCGCATACGTCCTACGGGAGAAAG
FS10000387:40:BPL20323-2935:1:1103:6550:3390 1:N:0:14	D_0__Bacteria, D_1__Bacteroidetes, D_2__Bacteroidia, D_3__Cytophagales, D_4__Spirosomaceae, D_5__Flectobacillus, Ambiguous_taxa	20	0	3	4	1	6	6	0	0	CAGGCCTAACACATGCAAGTCGAACGGTGTGGCAATACACAGTGGCGCACGGGTGCGTAACACGTATGCAACCTACCTATCATTGGGGGATAGCCTTTGGAAACGGAGATTAATACCGCATAAGACAGTAACATGGCATCATGTAGCTGTT
FS10000387:40:BPL20323-2935:1:1103:7580:2840 1:N:0:14	D_0__Bacteria, D_1__Proteobacteria, D_2__Gammaproteobacteria, D_3__Pseudomonadales, D_4__Moraxellaceae, D_5__Acinetobacter,	24	2	3	6	3	5	1	2	2	CAGGCCTAACACATGCAAGTCGAGCGGAGATGAGGTGCTTGCACCTTATCTTAGCGGCGGTCGGGTGAGTAATGCTTAGGAATCTGCCATTTAGTGGGGGACAACATTCCGAAAGGAATGCTAATACCGCATACGTTCTACGGGAGAAAG
FS10000387:40:BPL20323-2935:1:1103:7680:2970 1:N:0:15	D_0__Bacteria, D_1__Proteobacteria, D_2__Gammaproteobacteria, , , ,	15	1	0	4	0	1	1	4	4	CAGGCCTAACACATGCAAGTCGAGCGGCAGCGGGAAGGTAGCTTGCTACTTTTGCCGGCGAGCGGCGGACGGGTGAGTAATGCCTGGGGATCTGCCCAGTTGAGGGGGATAACTACTGGAAACGGTAGCTAATACCGCATACGCCCTACGG
FS10000387:40:BPL20323-2935:1:1103:8380:1950 1:N:0:14	D_0__Bacteria, , , , , ,	19	3	2	7	4	0	0	0	3	CAGGCCTAACACATGCAAGTCGAGCGGATGACGGGAGCTTGCTCCTTGATTCAGCGGCGGACGGGTGAGTAATGCCTAGGAATCTGCCTGGTAGTGGGGGACAACGTTTCGAAAGGAACGCTAATACCGCATACGTTCTACGGGAGTAAG
FS10000387:40:BPL20323-2935:1:1103:8750:4020 1:N:0:13	D_0__Bacteria, D_1__Proteobacteria, D_2__Gammaproteobacteria, , , ,	13	1	3	2	2	0	0	0	5	CAGGCCTAACACATGCAAGTCGAGCGGCAGCGGGAAGGTAGCTTGCTACTTTTGCCGGCGAGCGGCGGACGGGTGAGTAATGCCTGGGGATCTGCCCAGTCGAGAGGGATAACTACTGGAAACGGTAGCTAATACCGCATACGCCCTACGG
FS10000387:40:BPL20323-2935:1:1104:13480:2910 1:N:0:13	D_0__Bacteria, , , , , ,	17	2	2	2	9	0	0	0	2	CAGGCCTAACACATGCAAGTCGAGCGGATGACGGGAGCTTGCTCCTTGATTCAGCGGCGGACGGGTGGGTAATGCCTAGGAATCTGCCTGGTAGTGGGGGACAACGTTTCGAAAGGAACGCTAATACCGCATACGTCCTGCGGGAGAAAG
FS10000387:40:BPL20323-2935:1:1105:13920:3290 1:N:0:14	D_0__Bacteria, D_1__Bacteroidetes, D_2__Bacteroidia, D_3__Cytophagales, D_4__Spirosomaceae, D_5__Flectobacillus, Ambiguous_taxa	12	1	1	3	0	6	1	0	0	CAGGCCTAACACATGCAAGTCGAACGGTGTAGCAATACACAGTGGCGCACGGGTGCGTAACACGTATGCAACCTACCCATCATTGGGGGATAGCCTTTGGAAACGGAGATTAATACCGCATAAGACAGTAACATGGCATCATGTAGCTGTT
FS10000387:40:BPL20323-2935:1:1105:13980:1560 1:N:0:16	D_0__Bacteria, D_1__Firmicutes, D_2__Bacilli, D_3__Bacillales, D_4__Planococcaceae, D_5__Lysinibacillus,	13	1	8	2	2	0	0	0	0	AGGCCTAACACATGCAAGTCGAGCGAACAGAGAAGGAGCTTGCTCCTTCGACGTTAGCGGCGGACGGGTGAGTAACACGTGGGCAACCTACCTTATAGTTTGGGATAACTCCGGGAAACCGGGGCTAATACCGAATAATCTGTTTCGCC
FS10000387:40:BPL20323-2935:1:1105:5590:1670 1:N:0:13	D_0__Bacteria, D_1__Bacteroidetes, D_2__Bacteroidia, D_3__Cytophagales, D_4__Spirosomaceae, D_5__Flectobacillus, Ambiguous_taxa	24	2	2	6	3	7	4	0	0	CAGGCCTAACACATGCAAGTCGAACGGTGTAGCAATACACAGTGGCGCACGGGTGCGTAACACGTATGCAACCTACCTATCATTGGGGGATAGCCTTTGGAAACGGGGATTAATACCGCATAAGACAGTAACATGGCATCATGTAGCTGTT
FS10000387:40:BPL20323-2935:1:1105:9290:3550 1:N:0:13	D_0__Bacteria, , , , , ,	12	1	1	6	3	0	0	0	1	CAGGCCTAACACATGCAAGTCGAGCGGATGACGGGAGCTTGCTCCTTGATTCAGCGGCGGACGGGTGAGTAATGCCTAGGAATCTGCCTGGTGGTGGGGGACAACGTTTCGAAAGGAACGCTAATACCGCATACGTCCTGCGGGAGAAAG
FS10000387:40:BPL20323-2935:1:1105:9770:2660 1:N:0:14	D_0__Bacteria, D_1__Bacteroidetes, D_2__Bacteroidia, D_3__Cytophagales, D_4__Spirosomaceae, D_5__Flectobacillus, Ambiguous_taxa	14	0	1	2	0	8	3	0	0	CAGGCCTAACACATGCAAGTCGAACGGTGTAGCAATACACAGTGGCGCGCGGGTGCGTAACACGTATGCAACCTACCTATCATTGGGGGATAGCCTTTGGAAACGGAGATTAATACCGCATAAGACAGTAACATGGCATCATGTAGCTGTT
FS10000387:40:BPL20323-2935:1:1106:15820:3150 1:N:0:13	D_0__Bacteria, D_1__Proteobacteria, D_2__Gammaproteobacteria, D_3__Pseudomonadales, D_4__Moraxellaceae, D_5__Acinetobacter,	17	1	1	0	1	4	8	2	0	CAGGCCTAACACATGCAAGTCGAGCGGAGAGAAGTAGCTTGCTACTGATCTAAGCGGCGGACGGGTGAGTAATACTTAGGAATCTGGCTATTAGTGGGGGACAACATTTCGAAAGGGATGCTAATACCGCATACGTCCTACGGGAGAAAG
FS10000387:40:BPL20323-2935:1:1107:12580:3470 1:N:0:13	D_0__Bacteria, D_1__Proteobacteria, D_2__Gammaproteobacteria, , , ,	19	2	2	1	1	2	5	1	5	CAGGCCTAACACATACAAGTCGAGCGGCAGCGGGAAAGTAGCTTGCTACTTTTGCCGGCGTGCGGCGGACGGGTGAGTAATGCCTGGGGATCTGCCCAGTCGAGGGGGATAACTACTGGAAACGGTAGCTAATACCGCATACGCCCTACGG
FS10000387:40:BPL20323-2935:1:1107:16410:1150 1:N:0:14	D_0__Bacteria, D_1__Proteobacteria, D_2__Gammaproteobacteria, , , ,	11	0	4	1	2	1	2	1	0	CAGGCCTAACACATGCAAGTCGAGCGGCAGCGGGAAGGTAGCTTGCTACTTTTGCCGGCGAGCGGCGGACGGGTGAGTAATGCCTGGGGATCTGTCCAGTCGAGGGGGATAACTACTGGAAACGGTAGCTAATACCGCATACGCCCTACGG
FS10000387:40:BPL20323-2935:1:1107:2520:3940 1:N:0:14	D_0__Bacteria, D_1__Proteobacteria, D_2__Gammaproteobacteria, D_3__Xanthomonadales, D_4__Xanthomonadaceae, D_5__Xanthomonas, Ambiguous_taxa	16	1	8	5	2	0	0	0	0	CAGGCCTAACACATGCAAGTCGAACGGCAGCACAGGAGAGCTTGCTCTCTGGGTGGCGAGTGGCGGACGGGTGAGGAATACATCGGAATCTACCTTTTCGTGGGGGATTACGTAGGGAAACTTACGCTAATACCGCATACGACCTTCGGGT
FS10000387:40:BPL20323-2935:1:1107:3070:3320 1:N:0:13	D_0__Bacteria, , , , , ,	11	3	0	2	5	0	0	1	0	CAGGCCTAACACATGCAAGTCGAGCGGATGACGGGGGCTTGCTCCTTGATTCAGCGGCGGACGGGTGAGTAATGCCTAGGAATCTGCCTGGTAGTGGGGGACAACGTTTCGAAAGGAATGCTAATACCGCATACGTCCTACGGGAGAAAG
FS10000387:40:BPL20323-2935:1:1107:5930:2580 1:N:0:14	D_0__Bacteria, D_1__Bacteroidetes, D_2__Bacteroidia, D_3__Flavobacteriales, D_4__Flavobacteriaceae, D_5__Flavobacterium, D_6__uncultured Flavobacterium sp.	22	2	10	9	1	0	0	0	0	CAGGCCTAACACATGCAAGTCGAGGGGTAGGATTAGCTTGCTAATCTGAGACCGGCGCACGGGTGCGTAACGCGTATGCAATCTACCTTGTACAGAGGGATAGCCTAGTGAAATTTGGATTAATACCTCATAGTGTTTTAGAGTGGCCTT
FS10000387:40:BPL20323-2935:1:1109:10900:2790 1:N:0:13	D_0__Bacteria, D_1__Bacteroidetes, D_2__Bacteroidia, D_3__Cytophagales, D_4__Spirosomaceae, D_5__Flectobacillus, Ambiguous_taxa	14	3	1	0	1	3	6	0	0	CAGGCCTAACACATGCAAGTCGAACGGTGTAGCAATACACAGTGGCGCACGGGTGCGTAACACGTATGCAACCTACCTATCATTGGGGGATAGCCTTTGGAAACGGAGATTAATACCGCATGAGACAGTAACATGGCATCATGTAGCTGTT
FS10000387:40:BPL20323-2935:1:1109:10960:1830 1:N:0:14	D_0__Bacteria, D_1__Proteobacteria, D_2__Gammaproteobacteria, D_3__Betaproteobacteriales, D_4__Burkholderiaceae, D_5__Pelomonas, D_6__uncultured bacterium	24	1	7	2	5	8	1	0	0	CAGGCCTAACACATGCAAGTCGAACGGTAACAGGTTAAGCTGACGAGTGGCGAACGGGTGTGTAATGTATCGGAACGTGCCCAGTCGTGGGGGATAACTGCTCGAAAGAGCAGCTAATACCGCATACGACCTGAGGGTGAAAGCGGGGGAT
FS10000387:40:BPL20323-2935:1:1109:1450:2650 1:N:0:14	D_0__Bacteria, D_1__Bacteroidetes, D_2__Bacteroidia, D_3__Flavobacteriales, D_4__Flavobacteriaceae, D_5__Flavobacterium, D_6__uncultured Flavobacterium sp.	13	3	4	6	0	0	0	0	0	CAGGCCTAACACATGCAAGTCGAGGGGTAGGATTAGCTTGCTAATCTGAGACCGGCGCACGGGTGCGTAACGCGTATGCAATCTACCTTGTACAGAGGGATTGCCCAGAGAAATTTGGATTAATACCTCATAGTGTTTTAGAGTGGCTT
FS10000387:40:BPL20323-2935:1:1109:3120:2750 1:N:0:23	D_0__Bacteria, D_1__Dependentiae, D_2__Babeliae, D_3__Babeliales, D_4__UBA12409, D_5__uncultured bacterium, D_6__uncultured bacterium	22	0	0	0	0	0	0	1	21	CAGGCCTAACACATGCAAGTCGAGCGAGAAAGGACTTCGGTCCAAGTAAAGCGGCAGACGGGTGAGTAACGCGTGGGAATCTTCCCTTCAGTGAGGAATAACTCTGAGAAATTGGAGCTAATACTGCATACGTCCCACTGGGAGAAAGGCG
FS10000387:40:BPL20323-2935:1:1109:5160:2750 1:N:0:15	D_0__Bacteria, D_1__Bacteroidetes, D_2__Bacteroidia, D_3__Flavobacteriales, D_4__Flavobacteriaceae, D_5__Flavobacterium, D_6__uncultured Flavobacterium sp.	16	5	5	5	1	0	0	0	0	CAGGCCTAACACATGCAAGTCGAGGGGTAGGATTAGCTTGCTAATCTGAGACCGGCGCACGGGTGCGTAACGCGTATGCAATCTACCTTGTACTGTGGGATAGCCCAGAGAAATTTGGATTAATACCTCATAGTGTTTTAGAGTGGCCTCA
FS10000387:40:BPL20323-2935:1:1110:14630:1010 1:N:0:14	D_0__Bacteria, D_1__Bacteroidetes, D_2__Bacteroidia, D_3__Flavobacteriales, D_4__Flavobacteriaceae, D_5__Flavobacterium, D_6__uncultured Flavobacterium sp.	15	3	5	6	0	0	0	1	0	CAGGCCTAACACATGCAAGTCGAGGGGTAGGATTAGCTTGCTAATCTGAGACCGGCGCACGGGTGCGTAACGCGTATGCAATCTACCTTGTACTGAGGGATAGCGCAGAGAAATTTGGATTAATACCTCATAGTGTTTTAGAGTGGCCTCA
FS10000387:40:BPL20323-2935:1:1111:13800:3570 1:N:0:13	D_0__Bacteria, D_1__Proteobacteria, D_2__Gammaproteobacteria, D_3__Pseudomonadales, D_4__Moraxellaceae, D_5__Acinetobacter,	19	2	0	0	4	7	2	2	2	CAGGCCTAACACATGCAAGTCGAGCGGAGAGAAGTAGCTTGCTACTGATCTTAGCGGCGGACGGGTGAGTAAAACTTAGGAATCTGGCTATTAGTGGGGGACAACATTTCGAAAGGGATGCTAATACCGCATACGTCCTACGGGAGAAAG
FS10000387:40:BPL20323-2935:1:1111:15490:3690 1:N:0:13	D_0__Bacteria, D_1__Proteobacteria, D_2__Gammaproteobacteria, , , ,	21	4	0	5	3	0	4	3	2	CAGGCCTAACACATGCAAGTCGAGCGGCAGCGGGAAAGTAGCTTGCTACTTTTGCCGGCGAGCGGCGGACGGATGAGTAATGCCTGGGGATCTGCCCAGTTGAGGGGGATAACTACTGGAAACGGTAGCTAATACCGCATACGCCCTACGG
FS10000387:40:BPL20323-2935:1:1111:2380:3980 1:N:0:13	D_0__Bacteria, D_1__Proteobacteria, D_2__Gammaproteobacteria, D_3__Aeromonadales, D_4__Aeromonadaceae, D_5__Aeromonas, D_6__uncultured bacterium	21	4	3	2	2	1	3	1	5	CAGGCCTAACACATGCAAGTCGAGCGGCAGCGGGAAGGTAGCTTGCTACTTTTGCCGGCGAGCGGCGGACGGGTGAGTAATGTCTGGGGATCTGCCCAGTCGAGGGGGATAACTACTGGAAACGGTAGCTAATACCGCATACGCCCTACGG
FS10000387:40:BPL20323-2935:1:1113:3980:3840 1:N:0:13	D_0__Bacteria, D_1__Bacteroidetes, D_2__Bacteroidia, D_3__Cytophagales, D_4__Spirosomaceae, D_5__Flectobacillus, Ambiguous_taxa	16	1	5	3	2	3	2	0	0	CAGGCCTAACACATGCAAGTCGAACGGTGTAGCAATACACAGTGGCGCACGGGTGCGTAACACGTATGCAACCTACCTATCATTGGGGGATAGTCTTTGGAAACGGAGATTAATACCGCATAAGACAGTAACATGGCATCATGTAGCTGTT
FS10000387:40:BPL20323-2935:1:1114:9180:2290 1:N:0:13	D_0__Bacteria, D_1__Proteobacteria, D_2__Gammaproteobacteria, , , ,	29	3	4	6	2	0	1	3	10	CAGGCCTAACACATGCAAGTCGAGCGGCAGCGGGAAAGTAGCTTGCTACTTTTGCCGGCGAGCAGCGGACGGGTGAGTAATGCCTGGGGATCTGCCCAGTCGAGGGGGATAACTACTGGAAACGGTAGCTAGTACCGCATACGCCCTACGG
FS10000387:40:BPL20323-2935:1:1114:9380:2410 1:N:0:13	D_0__Bacteria, D_1__Proteobacteria, D_2__Gammaproteobacteria, D_3__Pseudomonadales, D_4__Moraxellaceae, D_5__Acinetobacter,	28	4	3	4	6	7	0	0	4	CAGGCCTAACACATGCAAGTCGAGCGGAGATGAGGTGCTTGCACCTTATCTTAGCGGCGGACGGGTGAGTAATGCTTAGGAATCTGCCACTTAGTGGGGGACAACATTCCGAAAGGAATGCTAATACCGCATACGTCCTACGGGAGAGAG
FS10000387:40:BPL20323-2935:1:1115:12390:3110 1:N:0:14	D_0__Bacteria, D_1__Proteobacteria, D_2__Gammaproteobacteria, , , ,	16	1	4	2	2	0	0	2	5	CAGGCCTAACACATGCAAGTCGAGCGGCAGCGGGAAAGTAGCTTGCTACTTTTGCCGGTGAGCAGCGGACGGGTGAGTAATGCCTGGGGATCTGCCCAGTCGAGGGGGATAACTACTGGAAACGGTAGCTAATACCGCATACGCCCTACGG
FS10000387:40:BPL20323-2935:1:1115:3630:2540 1:N:0:13	D_0__Bacteria, , , , , ,	30	6	2	8	10	0	0	1	3	CAGGCCTAACACATGCAAGTCGAGCGGATGACGGGAGCTTGCTCCTTGATACAGCGGCGGACGGGTGAGTAATGCCTAGGAATCTGCCTGGTAGAGGGGGACAACGTTTCGAAAGGAACGCTAATACCGCATACGTCCTACGGGAGAAAG
FS10000387:40:BPL20323-2935:1:1115:7840:2120 1:N:0:13	D_0__Bacteria, D_1__Bacteroidetes, D_2__Bacteroidia, D_3__Cytophagales, D_4__Spirosomaceae, D_5__Flectobacillus, Ambiguous_taxa	16	1	2	5	0	5	3	0	0	CAGGCCTAACACATGCAAGTCGAACGGTGTAGCAATACACAGTGGCGCACGGGTGCGTAACACATATGCAACCTACCTATCATTGGGGGATAGCCTTTGGAAACGGAGATTAATACCGCATAAGACAGTAACATGGCATCATGTAGCTGTT
FS10000387:40:BPL20323-2935:1:1116:10520:3060 1:N:0:14	D_0__Bacteria, D_1__Proteobacteria, D_2__Gammaproteobacteria, , , ,	20	1	6	4	0	1	2	1	5	AGGCCTAACACATGCAAGTCGAGCGGCAGCGGGAAAGTAGCTTGCTACTTTTGCCGGCGAGCAGCGGACAGGTGAGTAATGCCTGGGGATCTGCCCAGTCGAGGGGGATAACTACTGGAAACGGTAGCTAATACCGCATACGCCCTACGG
FS10000387:40:BPL20323-2935:1:1116:3620:2490 1:N:0:15	D_0__Bacteria, D_1__Bacteroidetes, D_2__Bacteroidia, D_3__Cytophagales, D_4__Spirosomaceae, D_5__Flectobacillus, Ambiguous_taxa	16	0	1	1	0	6	8	0	0	CAGGCCTAACACATGCAAGTCGAACGGTGTAGCAATACACAGTGGCGCACGGGTGCGTAGCACGTATGCAACCTACCTATCATTGGGGGATAGCCTTTGGAAACGGAGATTAATACCGCATAAGACAGTAACATGGCATCATGTAGCTGTT
FS10000387:40:BPL20323-2935:1:1101:10490:3730 1:N:0:14	D_0__Bacteria, D_1__Proteobacteria, D_2__Gammaproteobacteria, D_3__Pseudomonadales, D_4__Moraxellaceae, D_5__Acinetobacter, D_6__uncultured bacterium	19	1	3	4	4	3	1	0	3	CAGGCCTAACACATGCAAGTCGAGCGGAGATGAGGTGCTTGCACCTTATCTTAGCGGCGGACGGGTGAGTAATGCTTAGGAATCTGCCATTTAGTGGGGGACAACATTTCGAAAGGAACGCTAATACCGCATACGTCCTACGGGAGAAAG
FS10000387:40:BPL20323-2935:1:1101:12690:3010 1:N:0:13	D_0__Bacteria, , , , , ,	9	4	3	0	0	1	0	0	1	CAGGCCTAACACATGCAAGTCGAGCGGATGACGGGGGCTTGCTCCTTGATTCAGCGGCGGACGGGTGAGTAATGCCTAGGAATCTGCCTGGTAGTGGGGGACAGCGTTTCGAAAGGAACGCTAATACCGCATACGTCCTACGGGAGAAAG
FS10000387:40:BPL20323-2935:1:1101:12920:3910 1:N:0:15	D_0__Bacteria, D_1__Proteobacteria, D_2__Gammaproteobacteria, D_3__Pseudomonadales, D_4__Pseudomonadaceae, D_5__Pseudomonas, D_6__uncultured Pseudomonas sp.	25	3	5	10	3	0	0	1	3	CAGGCCTAACACATGCAAGTCGAGCGGCAGCGGGAAGGTAGCTTGCTACTTTTGCCGGCGAGCGGCGGACGGGTGAGTAATGCCTAGGAATCTGCCTGGTAGTGGGGGACAACGTTTCGAAAGGAACGCTAATACCGCATACGTCCTACGG
FS10000387:40:BPL20323-2935:1:1101:15340:2790 1:N:0:23	D_0__Bacteria, , , , , ,	14	0	0	0	0	0	0	1	13	CAGGCCTAACACATGCAAGTCGAACGAAGGCTTCGGCCTTAGTGGCGCACGGGTGCGTAACGCGTGGGAATCTGCCCTCAGGTTCGGAATAACAGCGAGAAATTGCTGCTAATGCCGGATGATATCGCGAGATCAAAGATTTATCGCCTGA
FS10000387:40:BPL20323-2935:1:1101:15360:2600 1:N:0:14	D_0__Bacteria, D_1__Proteobacteria, D_2__Gammaproteobacteria, D_3__Betaproteobacteriales, D_4__Burkholderiaceae, D_5__Pelomonas, D_6__uncultured bacterium	15	1	3	0	3	7	1	0	0	CAGGCCTAACACATGCAAGTCGAACGGTAACAGGTTAAGCTGACGAGTGGCGAACGGGTGAGTAATGTATCGGAACGTGCCCAGTCGTGGGGGATAACTGCTTGAAAGAGCAGCTAATACCGCATACGACCTGAGGGTGAAAGCGGGGGAT
FS10000387:40:BPL20323-2935:1:1101:16270:2910 1:N:0:13	D_0__Bacteria, D_1__Proteobacteria, D_2__Gammaproteobacteria, D_3__Pseudomonadales, D_4__Pseudomonadaceae, D_5__Pseudomonas, D_6__Pseudomonas putida	27	6	2	2	10	0	0	3	4	CAGGCCTAACACATACAAGTCGAGCGGATGACGGGAGCTTGCTCCTTGATTCAGCGGCGGACGGGTGAGTAATGCCTAGGAATCTGCCTGGTAGTGGGGGACAACGTTTCGAAAGGAACGCTAATACCGCATACGTTCTACGGGAGAAAG
FS10000387:40:BPL20323-2935:1:1101:2130:1390 1:N:0:16	D_0__Bacteria, D_1__Proteobacteria, D_2__Alphaproteobacteria, D_3__Micropepsales, D_4__Micropepsaceae, D_5__uncultured, D_6__uncultured alpha proteobacterium	13	0	0	0	12	1	0	0	0	CAGGCCTAACACATGCAAGTCTAGGGGGCGTAGCAATACGTCACCGGCGGACGGGTGCGTAACACGTGGGAATGTACTTATTGGTTCGGAACAACTCAGGGAAACTTGAGCTAATACCGAATGTGCCCGAAAGGGGAAAGATTTATCGCCA
FS10000387:40:BPL20323-2935:1:1101:3890:2910 1:N:0:13	D_0__Bacteria, D_1__Proteobacteria, D_2__Gammaproteobacteria, D_3__Pseudomonadales, D_4__Pseudomonadaceae, D_5__Pseudomonas, D_6__Pseudomonas putida	16	6	3	1	4	1	1	0	0	CAGGCCTAACACATGCAAGTCGAGCGGATGACAGGAGCTTGCTCTTTGATTCAGCGGCGGACGGGTGAGTAATGCCTAGGAATCTGCCTGGTAGTGGGGGACAACGTTTCGAAAGGAACGCTAATACCGCATACGTCCTACGGGAGAAAG
FS10000387:40:BPL20323-2935:1:1101:8160:2930 1:N:0:16	D_0__Bacteria, D_1__Proteobacteria, D_2__Gammaproteobacteria, , , ,	15	1	0	0	3	0	5	2	4	CAGGCCTAACACATGCAAGTCGAGCGGCAGCGGGAAAGTAGCTTGCTACTTTTGCTGGCGTGCGGCGGACGGGTGAGTAATGCCTGGGGATCTGCCCAGTCGAGGGGGATAACTACTGGAAACGGTAGCTAATACCGCATACGCCCTACGG
FS10000387:40:BPL20323-2935:1:1103:14860:3590 1:N:0:14	D_0__Bacteria, D_1__Proteobacteria, D_2__Gammaproteobacteria, , , ,	18	2	8	5	2	1	0	0	0	GGGGGCTAACACATGCAAGTCGAGCGGATGAGTGGAGCTTGCTCCATGATTCAGCGGCGGACGGGTGAGTAATGCCTAGGAATCTGCCTGGTAGTGGGGGACAACGTTTCGAAAGGAACGCTAATACCGCATACGTCCTACGGGAGAAAG
FS10000387:40:BPL20323-2935:1:1103:14870:2560 1:N:0:14	D_0__Bacteria, D_1__Proteobacteria, D_2__Gammaproteobacteria, , , ,	13	0	4	0	0	0	1	6	2	CAGGCCTAACACATGCAAGTCGAGCGGCAGCGGGAAGGTAGCTTGCTACTTTTGCCGGCGAGCGGCGGACGGGTGAGTAATGCCTGGGGATCTGCCCAGTCGAGGGAGATAACTACTGGAAACGGTAGCTAATACCGCATACGCCCTACGG
FS10000387:40:BPL20323-2935:1:1103:6080:1420 1:N:0:21	D_0__Bacteria, D_1__Bacteroidetes, D_2__Bacteroidia, D_3__Cytophagales, D_4__Spirosomaceae, D_5__Flectobacillus, Ambiguous_taxa	11	2	1	0	1	6	1	0	0	CAGGCCTAACACATGCAAGTCGAACGGTGTAGCAATACACAGTGGCGCACGGGTGCGTAACACGTATGCAACCTACCTATCATTGGGGGATAGCCTTTGGAAACGGAGATTAATACCGCATAAGACAGTAACATGGCATCATGTAGCTATT
FS10000387:40:BPL20323-2935:1:1103:7350:3840 1:N:0:14	D_0__Bacteria, D_1__Proteobacteria, D_2__Gammaproteobacteria, , , ,	10	0	1	0	2	7	0	0	0	CAGGCCTAACACATGCAAGTCGAACGGTAACAGGTTAAGCTGACGAGTGGCGAACGGGTGAGTAATGTATCGGAACGTGCCCAGTCGTGGGGGATAACTGCTCGAAAGAGCAGCTAATACCGCATACGACCCGAGGGTGAAAGCGGGGGAT
FS10000387:40:BPL20323-2935:1:1103:8530:1320 1:N:0:13	D_0__Bacteria, D_1__Proteobacteria, D_2__Gammaproteobacteria, D_3__Pseudomonadales, D_4__Pseudomonadaceae, D_5__Pseudomonas, D_6__uncultured bacterium	10	4	0	1	5	0	0	0	0	CAGGCCTAACACATGCAAGTCGAGCGGATGACGGGGGCTTGCTCCTTGATTCAGCGGCGGACGGGTGAGTAATGCCTAGGGATCTGCCTGGTAGTGGGGGACAACGTTTCGAAAGGAACGCTAATACCGCATACGTCCTACGGGAGAAAG
FS10000387:40:BPL20323-2935:1:1103:8810:2570 1:N:0:14	D_0__Bacteria, D_1__Proteobacteria, D_2__Gammaproteobacteria, , , ,	17	0	2	1	3	1	2	3	5	CAGGCCTAACACATGCAAGTCGAGCGGCAGCGGGAAGGTAGCTTGCTACTTTTGCCGGCGAGCGGCGGACGGGTGAGTAATGCCTGGGGATCTGCCCAGTCGAGGGGGTTAACTACTGGAAACGGTAGCTAATACCGCATACGCCCTACGG
FS10000387:40:BPL20323-2935:1:1103:9660:2940 1:N:0:15	D_0__Bacteria, D_1__Bacteroidetes, D_2__Bacteroidia, D_3__Cytophagales, D_4__Spirosomaceae, D_5__Flectobacillus, Ambiguous_taxa	19	0	2	3	1	5	8	0	0	CAGGCCTAACACATGCAAGTCGAACGGTGTAGCAATACACAGTGGCGCACGGGTGCGTAACACGTATGCAACCTACCTATCATTGGGGGATAGCCTTTGGAAACGGAGATTAATACCGCATAAGACAGTAACATGGCATCACGTAGCTGTT
FS10000387:40:BPL20323-2935:1:1104:12030:3010 1:N:0:15	D_0__Bacteria, D_1__Bacteroidetes, D_2__Bacteroidia, D_3__Flavobacteriales, D_4__Flavobacteriaceae, D_5__Flavobacterium, D_6__uncultured Flavobacterium sp.	23	7	4	9	2	1	0	0	0	CAGGCCTAACACATGCAAGTCGAGGGGTAGGATTAGCTTGCTAATCTGAGACCGGCGCACGGGTGCGTAACGCGTATGCAATCTACCTTGTACAGAGGGATAGCCCAGAGAAATTTGGAATAATACCTCATAGTGTTTTAGAGAGGCCTCA
FS10000387:40:BPL20323-2935:1:1104:13510:2980 1:N:0:13	D_0__Bacteria, , , , , ,	20	5	2	4	6	0	0	1	2	CAGGCCTAACACATGCAAGTCGAGCGGATGACGGGAGCTTGCTCCTTGATTCAGCGGCGGACGGGTGAGTAATGCCTAGGAATCTGCCTGGTAGTGGGGGACAACGTTTCGAGAGGAACGCTAGTACCGCATACGTCCTACGGGAGAAAG
FS10000387:40:BPL20323-2935:1:1104:9920:3790 1:N:0:13	D_0__Bacteria, D_1__Proteobacteria, D_2__Gammaproteobacteria, , , ,	35	5	10	4	7	0	3	3	3	CAGGCCTAACACATGCAAGTCGAGCGGCAGCGGGAAGGTAGCTTGCTACTTTTGCCAGCGAGCGGCAGACAGGTGAGTAATGCCTGGGGATCTGCCCAGTCGAGGGGGATAACTACTGGAAACGGTAGCTAATACCGCATACGCCCTACGG
FS10000387:40:BPL20323-2935:1:1105:10500:2520 1:N:0:13	D_0__Bacteria, D_1__Bacteroidetes, D_2__Bacteroidia, D_3__Cytophagales, D_4__Spirosomaceae, D_5__Flectobacillus, Ambiguous_taxa	13	2	3	3	2	2	1	0	0	CAGGCCTAACACATGCAAGTCGAACGGTGTAGCAACACACAGTGGCGCACGGGTGCGTAACACGTATGCAACCTACCTATCATTGGGGGATAGCCTTTGGAAACGGAGATTAATACCGCATAAGACAGTAACATGGCATCATGTAGCTGTT
FS10000387:40:BPL20323-2935:1:1105:1120:1490 1:N:0:15	D_0__Bacteria, D_1__Bacteroidetes, D_2__Bacteroidia, D_3__Cytophagales, D_4__Spirosomaceae, D_5__Flectobacillus, Ambiguous_taxa	14	1	0	2	1	6	4	0	0	CAGGCCTAACACATGCAAGTCGAACGGTGTAGCAATACACAGTGGCGCACGGGTGCGTAATACGTATGCAACCTACCTATCATTGGGGGATAGCCTTTGGAAACGGAGATTAATACCGCATAAGACAGTAACATGGCATCATGTAGCTGTT
FS10000387:40:BPL20323-2935:1:1105:14040:3040 1:N:0:14	D_0__Bacteria, D_1__Bacteroidetes, D_2__Bacteroidia, D_3__Flavobacteriales, D_4__Flavobacteriaceae, D_5__Flavobacterium, D_6__uncultured Flavobacterium sp.	16	3	6	5	2	0	0	0	0	CAGGCCTAACACATGCAAGTCGAGGGGTAGGATTAGCTTGCTAATCTGAGACCGGCGCACGGGTGCGTAACGCGTATGCAATCTACCTTGTACAGAGGGATTGCCCTGAGAAATTTGGATTAATACCTCATAGTGTTTTAGAGTGGCCT
FS10000387:40:BPL20323-2935:1:1105:14310:1930 1:N:0:13	D_0__Bacteria, D_1__Proteobacteria, D_2__Gammaproteobacteria, , , ,	24	2	4	1	6	2	7	1	1	CAGGCCTAACACATACAAGTCGAGCGGCAGCGGGAAAGTAGCTTGCTACTTTTGCCGGCGAGCGGCGGACGGGTGAGTAATGCCTGGGGATCTGCCCAGTCGAGGGGGATAACTACTGGAAACGGTAGCTAATACCGCATACACCCTACGG
FS10000387:40:BPL20323-2935:1:1105:1460:3460 1:N:0:14	D_0__Bacteria, D_1__Proteobacteria, D_2__Gammaproteobacteria, , , ,	28	4	5	1	3	5	2	2	6	CAGGCCTAACACATGCAAGTCGAGCGGCAGCGGGAAGGTAGCTTGCTACTTTTGCCGGCGAGCGGCGGACGGGTGAGTAATGCCTGGGATCTGCCCAGTCGAGGGGGATAACTACTGGAAACGGTAGCTAATACCGCATACGCCCTACGGG
FS10000387:40:BPL20323-2935:1:1105:15220:3540 1:N:0:14	D_0__Bacteria, , , , , ,	19	4	4	3	6	0	0	1	1	GGGGGCTAACACATGCAAGTCGAGCGGATGACGGGGGCTTGCTCCTTGATTCAGCGGCGGACGGGTGAGTAATGCCTAGGAATCTGCCTGGTAGTGGGGGACAACGTTTCGAAAGGAACGCTAATACCGCATACGTCCTACGGGAGAAAG
FS10000387:40:BPL20323-2935:1:1105:6570:2690 1:N:0:13	D_0__Bacteria, D_1__Proteobacteria, D_2__Gammaproteobacteria, D_3__Pseudomonadales, D_4__Moraxellaceae, D_5__Acinetobacter, D_6__uncultured bacterium	13	1	1	2	1	4	3	0	1	CAGGCCTAACACATGCAAGTCGAGCGGAGATGAGGTGCTTGCACTTTATCTTAGCGGCGGACGGGTGAGTAATGCTTAGGAATCTGCCATTTAGTGGGGGACAACATTTCGAAAGGAATGCTAATACCGCATACGTCCTACGGGAGAAAG
FS10000387:40:BPL20323-2935:1:1105:8070:3070 1:N:0:13	D_0__Bacteria, , , , , ,	11	1	1	3	5	0	0	1	0	CAGGCCTAACACATGCAAGTCGAGCGGATGACGGGAGCTTGCTCCTTGATTCAGCGGCGGACGGGTGAGTAATGCCTAGGAATCTGCCTGGTAGTGGGGGACAACGTTTCGAAAGGAACGCTAATACCGCATACGTCCTGTGGGAGAAAG
FS10000387:40:BPL20323-2935:1:1106:11740:3190 1:N:0:13	D_0__Bacteria, , , , , ,	14	1	1	4	4	0	0	1	3	CAGGCCTAACACATGCAAGTCGAGCGGATGACGGGAGCTTGCTCCTTGATTCAGCGGCGGACGGGTGAGTAATGCCTAGGAATCTGCCTGGTAGTGGGGGACAACGTTTCGAAAGGAACGCTAATACCGCATACGTCCTGCAGGAGAAAG
FS10000387:40:BPL20323-2935:1:1106:9750:1100 1:N:0:14	D_0__Bacteria, D_1__Proteobacteria, D_2__Gammaproteobacteria, , , ,	17	2	1	2	3	1	0	3	5	CAGGCCTAACACATGCAAGTCGAGCGGCAGCGGGAAAGTAGCTTGCTACTTTTGCCGGCGAGCGGCGGACGGGTGAGTAATGCCTGGGGATCTGCCCAGCCGAGGGGGATAACTACTGGAAACGGTAGCTAATACCGCATACACCCTACGG
FS10000387:40:BPL20323-2935:1:1107:11490:1010 1:N:0:14	D_0__Bacteria, D_1__Proteobacteria, D_2__Alphaproteobacteria, D_3__Rhizobiales, D_4__Rhizobiaceae, ,	13	1	4	3	4	1	0	0	0	CAGGCCTAACACATGCAAGTCGAGCGCCCCGCAAGGGGAGCGGCAGACGGGTGAGTAACGCGTGGGAATCTACCTTTTGCTACGGAATAACTCAGGGAAACTTGTGCTAATACCGTATGTGCCCTTCGGGGGAAAGATTTATCGGCAATGG
FS10000387:40:BPL20323-2935:1:1107:12330:3700 1:N:0:13	D_0__Bacteria, D_1__Proteobacteria, D_2__Gammaproteobacteria, D_3__Pseudomonadales, D_4__Moraxellaceae, D_5__Acinetobacter, D_6__uncultured bacterium	20	2	4	2	2	5	1	3	1	CAGGCCTAACACATGCAAGTCGAGCGGAGATGAGGTGCTTGCACCTTATCTTAGCGGCGGACGGGTGAGTAATGCTTAGGAATCTGCCATTTAGTGGGGGACAACATTTCGAAAGGAATGCTTATACCGCATACGTCCTACGGGAGAAAG
FS10000387:40:BPL20323-2935:1:1107:3050:3290 1:N:0:13	D_0__Bacteria, D_1__Proteobacteria, D_2__Alphaproteobacteria, D_3__Rhizobiales, D_4__Rhizobiaceae, ,	11	1	2	3	5	0	0	0	0	CAGGCCTAACACATGCAAGTCGAGCGCCCCGCAGGGGGAGCGGCAGACGGGTGAGTAACGCGTGGGAATCTACCTTTTGCTACGGAATAACTCAGGGAAACTTGTGCTAATACCGTATGTGCCCTTCGGGGGAAAGATTTATCGGCAAAGG
FS10000387:40:BPL20323-2935:1:1107:4290:3620 1:N:0:14	D_0__Bacteria, D_1__Proteobacteria, D_2__Gammaproteobacteria, D_3__Pseudomonadales, D_4__Moraxellaceae, D_5__Acinetobacter,	10	0	2	1	3	4	0	0	0	CAGGCCTAACACATGCAAGTCGAGCGGAGATGAGGTGCTTGCACCTTATCTTAGCGGCGGACGGGTGAGTAAAGCTTAGGAGTCTGCCATTTAGTGGGGGACAACATTCCGAAAGGAATGCTAATACCGCATACGTCCTACGGGAGAAAG
FS10000387:40:BPL20323-2935:1:1107:5240:3050 1:N:0:16	D_0__Bacteria, D_1__Proteobacteria, D_2__Gammaproteobacteria, , , ,	17	1	2	2	2	1	1	2	6	CAGGCCTAACACATGCAAGTCGAGCGGCAGCGGGAAAGTAGCTTGCTACTTTTGCCGGCGTGCGGCGGACGGGTGAGTAATGCCTGGGGATCTGCCCAGTCGAGGGGGATATCTACTGGAAACGGTAGCTAATACCGCATACGCCCTACGG
FS10000387:40:BPL20323-2935:1:1109:10040:1230 1:N:0:15	D_0__Bacteria, D_1__Proteobacteria, D_2__Gammaproteobacteria, D_3__Xanthomonadales, D_4__Xanthomonadaceae, D_5__Xanthomonas, Ambiguous_taxa	14	3	4	3	4	0	0	0	0	CAGGCCTAACACATGCAAGTCGAACGGCAGCACAGGAGAGCTTGCTCTCTGGGTGGCGAGTGGCGGACGGGTGAGGAATACATCGGAATCTACCTTTTCGTGGGGGATAACGTAGGGAAACTTACGCTAATACCGCTTACGACCTTCGGGT
FS10000387:40:BPL20323-2935:1:1109:12000:2460 1:N:0:13	D_0__Bacteria, , , , , ,	10	1	4	1	0	2	2	0	0	CAGGCCTAACACATACAAGTCGAACGGCAGCACGGACTTCGGTCTGGTGGCGAGTGGCGAACGGGTGAGTAATGTATCGGAACGTGCCCAGTAGCGGGGGATAACTACGCGAAAGCGTAGCTAATACCGCATACGCCCTACGGGGGAAAG
FS10000387:40:BPL20323-2935:1:1109:1320:3080 1:N:0:13	D_0__Bacteria, D_1__Bacteroidetes, D_2__Bacteroidia, D_3__Cytophagales, D_4__Spirosomaceae, D_5__Flectobacillus, Ambiguous_taxa	10	2	0	0	1	5	2	0	0	CAGGCCTAACACATGCAAGTCGAACGGTGTAGCAATACACAGTGGCGCACGGGTGCGTAACACGTACGCAACCTACCTATCATTGGGGGATAGCCTTTGGAAACGGAGATTAATACCGCATAAGACAGTAACATGGCATCATGTAGCTGTT
FS10000387:40:BPL20323-2935:1:1109:7400:1490 1:N:0:14	D_0__Bacteria, , , , , ,	10	0	2	1	4	1	0	2	0	CAGGCCTAACACATGCAAGTCGAGCGGATGACGGGGGCTTGCTCCTTGATTCAGCGGCGGACGGGTGAGTAATGCCTAGGAATCTGCCTGGTAGTGGGGGACAACGTTTCGAAAGGAACACTAATACCGCATACGTCCTACGGGAGAAAG
FS10000387:40:BPL20323-2935:1:1109:8170:1400 1:N:0:13	D_0__Bacteria, D_1__Proteobacteria, D_2__Gammaproteobacteria, , , ,	18	3	6	2	1	1	1	1	3	CAGGCCTAACACATGCAAGTCGAGCGGCAGCGGGAAAGTAGCTTGCTACTTTTGCCGGCGAGCGGCGGACGGATGAGTAATGCCTGGGGATCTGCCCAGTCGAGGGGGATAACTACTGGAAACGGTAGCTAATACCGCATTCGCCCTACGG
FS10000387:40:BPL20323-2935:1:1111:5240:1810 1:N:0:14	D_0__Bacteria, D_1__Bacteroidetes, D_2__Bacteroidia, D_3__Cytophagales, D_4__Spirosomaceae, D_5__Flectobacillus, Ambiguous_taxa	13	0	1	2	2	4	4	0	0	CAGGCCTAACACATGCAAGTCGAACGGTGTAGCAATACACAGTGGCGCACGGGTGCGCAACACGTATGCAACCTACCTATCATTGGGGGATAGCCTTTGGAAACGGAGATTAATACCGCATAAGACAGTAACATGGCATCATGTAGCTGTT
FS10000387:40:BPL20323-2935:1:1111:5960:3880 1:N:0:14	D_0__Bacteria, D_1__Actinobacteria, D_2__Actinobacteria, D_3__Corynebacteriales, D_4__Corynebacteriaceae, D_5__Corynebacterium 1, D_6__uncultured bacterium	9	0	1	0	0	0	0	8	0	CAGGCCTAACACATGCAAGTCGAACGGAAAGGCTCCTGCTTGCAGGGGTACTCGAGTGGCGAACGGGTGAGTAACACGTGGGTGATCTGCCTTGTACTCTGGGATAAGCTTGGGAAACTGGGTCTAATACCGGATAGTAGCCGCCTTTAGT
FS10000387:40:BPL20323-2935:1:1111:7160:3060 1:N:0:14	D_0__Bacteria, D_1__Bacteroidetes, D_2__Bacteroidia, D_3__Cytophagales, D_4__Spirosomaceae, D_5__Flectobacillus, Ambiguous_taxa	9	1	1	1	1	4	1	0	0	CAGGCCTAACACATGCAAGTCGAACGGTGTAGCAATACACAGTGGCGCACGGGTGCGTAACACGTATGCAACCTACCTATCATTGGGGGATAGCCTTTGGAAACGGAGATTAATACCGCATAAGACAGTAACGTGGCATCATGTAGCTGTT
FS10000387:40:BPL20323-2935:1:1112:1130:2340 1:N:0:13	D_0__Bacteria, D_1__Proteobacteria, D_2__Gammaproteobacteria, D_3__Aeromonadales, D_4__Aeromonadaceae, D_5__Aeromonas, D_6__Aeromonas sp. BAB-3521	20	2	3	0	4	4	1	1	5	CAGGCCTAACACATACAAGTCGAGCGGCAGCGGGAAAGTAGCTTGCTACTTTTGCCAGCGAGCGGCGGACGGGTGAGTAATGCCTGGGGATCTGCCCAGTCGAGGGGGATAACTACTGGAAACGGTAGCTAATACCGCATACGCCCTACGG
FS10000387:40:BPL20323-2935:1:1112:8170:3200 1:N:0:13	D_0__Bacteria, D_1__Proteobacteria, D_2__Gammaproteobacteria, D_3__Pseudomonadales, D_4__Pseudomonadaceae, D_5__Pseudomonas, D_6__Pseudomonas putida	17	1	4	3	5	1	0	1	2	CAGGCCTAACACATACAAGTCGAGCGGATGACGGGAGCTTGCTCCTTGATTCAGCGGCGGACGGGTGAGTAATGCCTAGGAATCTGCCTGGTAGTGGGGGACAACGTATCGAAAGGAACGCTAATACCGCATACGTCCTACGGGAGAAAG
FS10000387:40:BPL20323-2935:1:1113:10720:2650 1:N:0:13	D_0__Bacteria, , , , , ,	13	1	5	2	3	0	0	2	0	CAGGCCTAACACATGCAAGTCGAGCGGATGACGGGGGCTTGCTCCTTGATTCAGCGGCGGACGGGTGAGTAATGCCTAGGAATCTGCCTGGTAGTGGGGGTCAACGTTTCGAAAGGAACGCTAATACCGCATACGTCCTACGGGAGAAAG
FS10000387:40:BPL20323-2935:1:1113:15280:2990 1:N:0:13	D_0__Bacteria, D_1__Actinobacteria, D_2__Actinobacteria, D_3__Corynebacteriales, D_4__Corynebacteriaceae, D_5__Lawsonella, D_6__uncultured bacterium	20	12	0	0	0	5	0	0	3	CAGGCCTAACACATGCAAGTCGAACGGAAAGGCTCCAGCTTGCTGGAGTACTCGAGTGGCGAACGGGTGAGTAACACGTGGGTAATCTGCCCTGCACTCTGGGATAAGCCTGGGAAACTGGGTCTAATACTGGATATGACCTTTCTCCTTA
FS10000387:40:BPL20323-2935:1:1113:1690:2970 1:N:0:14	D_0__Bacteria, D_1__Bacteroidetes, D_2__Bacteroidia, D_3__Cytophagales, D_4__Spirosomaceae, D_5__Flectobacillus, Ambiguous_taxa	14	0	2	0	0	8	4	0	0	CAGGCCTAACACATGCAAGTCGAACGGTGTAGCAATACACAGTGGCGCACGGGTGCGTAACACGTATGCAACCTACCTATCATTGGGGGATAGCCTTTGGAAACGGAGATTAATACCGCATAAGACAGTAACATGGCATCATGTTGCTGTT
FS10000387:40:BPL20323-2935:1:1113:4350:3570 1:N:0:14	D_0__Bacteria, D_1__Proteobacteria, D_2__Gammaproteobacteria, D_3__Pseudomonadales, D_4__Moraxellaceae, D_5__Acinetobacter, D_6__uncultured bacterium	12	0	2	2	2	3	0	1	2	CAGGCCTAACACATGCAAGTCGAGCGGAGATGAGGTGCTTGCACCTTATCATAGCGGCGGACGGGTGAGTAATGCTTAGGAATCTGCCATTTAGTGGGGGACAACATTTCGAAAGGAATGCTAATACCGCATACGTCCTACGGGAGAAAG
FS10000387:40:BPL20323-2935:1:1113:5800:1300 1:N:0:13	D_0__Bacteria, D_1__Bacteroidetes, D_2__Bacteroidia, D_3__Cytophagales, D_4__Spirosomaceae, D_5__Flectobacillus, Ambiguous_taxa	9	1	0	4	0	2	2	0	0	CAGGCCTAACACATGCAAGTCGAACGGTGTAGCAATACACAGTGGCGCACGGGTGCGTAACACGTATGCAACCTACCTATCATTGGGGGATAGCCTTTGGAAACGGAGATTAATACCGCATAAGACAGTAACATGGCATCATGCAGCTGTT
FS10000387:40:BPL20323-2935:1:1113:6440:2370 1:N:0:13	D_0__Bacteria, , , , , ,	15	6	1	1	4	1	0	1	1	CAGGCCTAACACATGCAAGTCGAGCGGATGACGGGGGCTTGCTCCTTGATTCAGCGGCGGACGGGTGAGTAATGCCTAGGAATCTGCCTGGTAGTGGGGGACAACGTTTCGAAAGGAACGCTAATACCGCATACGTCCTACGAGAGAAAG
FS10000387:40:BPL20323-2935:1:1113:7740:3340 1:N:0:14	D_0__Bacteria, D_1__Proteobacteria, D_2__Gammaproteobacteria, D_3__Xanthomonadales, D_4__Xanthomonadaceae, D_5__Arenimonas, Ambiguous_taxa	10	3	2	4	1	0	0	0	0	CAGGCCTAACACATGCAAGTCGAACGGCAGCACAGGAGAGCTTGCTCTCTGGGTGGCGAGTGGCGGACGGGTGAGGAATACATCGGAATCTACCCTTTCGTGGGGGATAACGTAGGGAAACTTACGCTAATACCGCATACGACCTTCGGGT
FS10000387:40:BPL20323-2935:1:1114:1620:1120 1:N:0:13	D_0__Bacteria, , , , , ,	19	5	2	2	8	0	0	0	2	CAGGCCTAACACATGCAAGTCGAGCGGATGACGGGAGCTTGCTCCTTGATTCAGCGGCGGACGGGTGAGTAATGCCTAGGAATCTGCCTGGTAGTGGGGGACAACGTATCGAAAGGAACGCTAGTACCGCATACGTCCTACGGGAGAAAG
FS10000387:40:BPL20323-2935:1:1115:10540:1450 1:N:0:13	D_0__Bacteria, , , , , ,	11	2	1	1	4	0	0	1	2	CAGGCCTAACACATGCAAGTCGAGCGGATGACGGGAGCTTGCTCCTTGATTCAGCGGCGGACGCGAGAGTAATGCCTAGGAATCTGCCTGGTAGTGGGGGACAACGTTTCGAAAGGAACGCTAATACCGCATACGTCCTACGGGAGAAAG
FS10000387:40:BPL20323-2935:1:1115:12280:3230 1:N:0:13	D_0__Bacteria, , , , , ,	12	3	2	2	4	0	0	0	1	CAGGCCTAACACATGCAAGTCGAGCGGACGACGGGAGCTTGCTCCTTGATTCAGCGGCGGACGGGTGAGTAATGCCTAGGAATCTGCCTGGTAGTGGGGGACAACGTTTCGAAAGGAACGCTAATACCGCATACGTCCTGCGGGAGAAAG
FS10000387:40:BPL20323-2935:1:1115:13200:1510 1:N:0:14	D_0__Bacteria, D_1__Proteobacteria, D_2__Gammaproteobacteria, , , ,	13	0	3	1	2	3	2	0	2	CAGGCCTAACACATGCAAGTCGAGCGGCAGCGGGAAGGTAGCTTGCTACTTCTGCCGGCGAGCGGCGGACGGGTGAGTAATGCCTGGGGATCTGCCCAGTCGAGGGGGATAACTACTGGAAACGGTAGCTAATACCGCATACGCCCTACGG
FS10000387:40:BPL20323-2935:1:1116:1690:1690 1:N:0:13	D_0__Bacteria, D_1__Proteobacteria, D_2__Gammaproteobacteria, D_3__Pseudomonadales, D_4__Pseudomonadaceae, D_5__Pseudomonas,	27	4	6	2	9	3	0	1	2	CAGGCCTAACACATGCAAGTCGAGCGGATGACGGGAGCTTGCTCCTTGAATCAGCGGCGGACGGGTGAGTAAAGCCTAGGAATCTGCCTGGTAGTGGGGGACAACGTTTCGAAAGGAACGCTAATACCGCATACGTCCTACGGGAGAAAG
FS10000387:40:BPL20323-2935:1:1116:4230:1180 1:N:0:14	D_0__Bacteria, D_1__Proteobacteria, D_2__Gammaproteobacteria, D_3__Pseudomonadales, D_4__Moraxellaceae, D_5__Acinetobacter, D_6__uncultured bacterium	10	0	1	2	4	2	0	0	1	CAGGCCTAACACATGCAAGTCGAGCGGAGATGAGGTGCTTGCACCTTATCTTAGCGGCGGACGGGTGAGTAAAGCTTAGGAATCTGCCATTTAGTGGGGGACAACATTCCGAAAGGAGTGCTAATACCGCATACGTCCTACGGGAGAAAG
FS10000387:40:BPL20323-2935:1:1101:12430:1610 1:N:0:13	D_0__Bacteria, , , , , ,	8	8	0	0	0	0	0	0	0	CAGGCCTAACACATGCAAGTCGAACGGAAAGGCCCTGCTTGCAGGGTACTCGAGTGGCGAACGGGTGAGTAACACGTGGGTGATCTGCCCTGCACTTCGGGATAAGCCTGGGAAACTGGGTCTAATACCGGATAGGAGCCATTTTTAGTGT
FS10000387:40:BPL20323-2935:1:1101:13310:2190 1:N:0:14	D_0__Bacteria, D_1__Proteobacteria, D_2__Gammaproteobacteria, D_3__Pseudomonadales, D_4__Pseudomonadaceae, D_5__Pseudomonas, Ambiguous_taxa	15	1	4	3	5	0	0	1	1	CAGGCCTAACACATGCAAGTCGGGCGGATGACGGGAGCTTGCTCCTTGATTCAGCGGCGGACGGGTGAGTAATGCCTAGGAATCTGCCTGGTAGTGGGGGACAACGTTTCGAAAGGAACGCTAATACCGCATACGTCCTGCGGGAGAAAG
FS10000387:40:BPL20323-2935:1:1101:14210:3940 1:N:0:16	D_0__Bacteria, , , , , ,	10	1	1	0	8	0	0	0	0	CAGGCCTAACACATGCAAGTCGAGCGGATGACGGGAGCTTGCTCCTTGATTCAGCGGCGGACGGGTGAGTAATGCCTAGGAGTCTGCCTGGTAGTGGGGGACAACGTTTCGAAAGGAACGCTAATACCGCATACGTCCTGCGGGAGAAAG
FS10000387:40:BPL20323-2935:1:1101:15770:3970 1:N:0:13	D_0__Bacteria, D_1__Proteobacteria, D_2__Gammaproteobacteria, D_3__Pseudomonadales, D_4__Pseudomonadaceae, D_5__Pseudomonas,	8	2	0	3	0	0	0	1	2	CAGGCCTAACACATGCAAGTCGAGCGGATGACGGGGGCTTGCTCCTCGATTCAGCGGCGGACGGGTGAGTAATGCCTAGGAATCTGCCTGGTAGTGGGGGACAACGTTTCGAAAGGAACGCTAATACCGCATACGTCCTACGGGAGAAAG
FS10000387:40:BPL20323-2935:1:1101:2020:3680 1:N:0:15	D_0__Bacteria, D_1__Proteobacteria, D_2__Gammaproteobacteria, , , ,	13	0	0	4	0	1	2	2	4	CAGGCCTAACACATGCAAGTCGAGCGGCAGCGGGAAAGTAGCTTGCTACTTTTGCCGGCGAGCGGCGGACGGGTGAGTAATGCCTGGGGATCTGCCCAGCCGAGGGGGATAACTACTGGAAACGGTAGCTAATAGCGCATACGCCCTACGG
FS10000387:40:BPL20323-2935:1:1101:3620:3660 1:N:0:14	D_0__Bacteria, D_1__Proteobacteria, D_2__Gammaproteobacteria, D_3__Pseudomonadales, D_4__Moraxellaceae, D_5__Acinetobacter,	27	0	3	3	9	5	1	3	3	CAGGCCTAACACATGCAAGTCGAGCGGAGATGAGGTGCTTGCACCTTATCATAGCGGCGGACGGGTGAGTAATGCTTAGGAATCTGCCATTTAGTGGGGGACAACATTCCGAAAGGAATGCTAATACCGCATACGTTCTACGGGAGAAAG
FS10000387:40:BPL20323-2935:1:1101:4830:2540 1:N:0:23	D_0__Bacteria, , , , , ,	9	0	0	0	0	0	0	4	5	CAGGCCTAACACATGCAAGTCGAACGGAGGCTTCGGCCTTAGTGGCGCACGGGTGCGTAACGCGTGGGAATCTGCCCTCAGGTTCGGAATAACAGCGAGAAATTGCTGCTAATACCGGATGATATCGCGAGATCAAAGATTTATCGCCTGA
FS10000387:40:BPL20323-2935:1:1101:5310:1940 1:N:0:13	D_0__Bacteria, D_1__Proteobacteria, D_2__Gammaproteobacteria, , , ,	9	3	2	1	0	0	1	1	1	CAGGCCTAACACATACAAGTCGAGCGGCAGCGGGAAAGTAGCTCGCTACTTTTGCCGGCGAGCGGCGGACGGGTGAGTAATGCCTGGGGATCTGCCCAGTCGAGGGGGATAACTACTGGAAACGGTAGCTAATACCGCATACGCCCTACGG
FS10000387:40:BPL20323-2935:1:1101:6240:1290 1:N:0:13	D_0__Bacteria, D_1__Bacteroidetes, D_2__Bacteroidia, D_3__Flavobacteriales, D_4__Flavobacteriaceae, D_5__Flavobacterium, D_6__uncultured Flavobacterium sp.	19	4	1	10	4	0	0	0	0	CAGGCCTAACACATGCAAGTCGAGGGGTAGGATTAGCTTGCTAATCTGAGACCGGCGCACGGGTGCGTAACGCGTATGCAATCTACCTTGTACAAAGGGATTGCCCAGAGAAATTTGGATTAATACCTCATAGTGTTTTAGAGTGGCCT
FS10000387:40:BPL20323-2935:1:1101:8390:2360 1:N:0:14	D_0__Bacteria, D_1__Proteobacteria, D_2__Gammaproteobacteria, , , ,	28	5	7	4	3	2	1	1	5	CAGGCCTAACACATGCAAGTCGAGCGGCAGCGGGAAAGTAGCTTGCTACTTTTGCCGGCGAGCGGCGGACGGGTGAGTAATGCCTGGGGATCTGCCCAGTCGAGGGGGATAACTACTGGATACGGTAGCTAATTCCGCATACGCCCTACGG
FS10000387:40:BPL20323-2935:1:1102:13730:3620 1:N:0:13	D_0__Bacteria, , , , , ,	11	3	4	2	2	0	0	0	0	CAGGCCTAACACATGCAAGTCGAGCGGATGACGGGAGCTTGCTCCTTGATTCAGCGGCGGACGGGTGAGTAATGCCTAGGAATCTGCCTGGCAGTGGGGGACAACGTTTCGAAAGGAACGCTAATACCGCATACGTCCTGCGGGAGAAAG
FS10000387:40:BPL20323-2935:1:1102:14850:3280 1:N:0:14	D_0__Bacteria, D_1__Proteobacteria, D_2__Gammaproteobacteria, , , ,	12	0	2	0	1	0	3	3	3	CAGGCCTAACACATACAAGTCGAGCGGCAGCGGGAAAGTAGCTTGCTACTTTTGCCGGCGAGCGGCGGACGGGTGGGTAATGCCTGGGGATCTGCCCAGTCGAGGGGGATAACTACTGGAAACGGTAGCTAATACCGCATACGCCCTACGG
FS10000387:40:BPL20323-2935:1:1102:14900:3050 1:N:0:15	D_0__Bacteria, , , , , ,	12	1	2	4	3	0	0	1	1	CAGGCCTAACACATGCAAGTCGAGCGGATGACGGGAGCTTGCTCCTTGATTCAGCGGCGGACGGGTGAGTAATGCCTAGGAATCTGCCTGGTAGTGGGGGTCAACGTTTCGATAGGAACGCTAATACCGCATACGTCCTACGGGAGAAAG
FS10000387:40:BPL20323-2935:1:1102:2670:1710 1:N:0:14	D_0__Bacteria, D_1__Bacteroidetes, D_2__Bacteroidia, D_3__Flavobacteriales, D_4__Flavobacteriaceae, D_5__Flavobacterium, D_6__uncultured Flavobacterium sp.	15	2	4	8	1	0	0	0	0	CAGGCCTAACACATACAAGTCGAGGGGTAGGATTAGCTTGCTAATCTGAGACCGGCGCACGGGTGCGTAACGCGTATGCAATCTACCTTGTACAGAGGGATAGCCCAGAGAAATTTGGATTAATACTTCATAGTGTTTTAGAGTGGCCTC
FS10000387:40:BPL20323-2935:1:1102:2880:1570 1:N:0:14	D_0__Bacteria, , , , , ,	24	3	5	3	5	0	0	2	6	CAGGCCTAACACATGCAAGTCGAGCGGATGACGGGAGCTTGCTCCTTGAATCAGCGGCGGACGGGTGAGTAATGCCTAGGAATCTGCCTGGTAGTGGGGGACAACGTATCGAAAGGAACGCTAATACCGCATACGTCCTACGGGAGAAAG
FS10000387:40:BPL20323-2935:1:1102:3340:1450 1:N:0:13	D_0__Bacteria, D_1__Proteobacteria, D_2__Gammaproteobacteria, D_3__Pseudomonadales, D_4__Pseudomonadaceae, D_5__Pseudomonas, Ambiguous_taxa	17	3	5	0	4	0	0	2	3	CAGGCCTAACACATGCAAGTCGAGCGGATGACGGGGGCTTGCTCCTTGATTCAGCGGCGGACGGGTGAGTAATGCCTAGGAATCTGCCCGGTAGTGGGGGACAACGTTTCGAAAGGAACGCTAATACCGCATACGTCCTACGGGAGAAAG
FS10000387:40:BPL20323-2935:1:1102:3690:2970 1:N:0:13	D_0__Bacteria, , , , , ,	15	4	3	2	4	1	0	0	1	CAGGCCTAACACATGCAAGTCGAGCGGATGACGGGAGCTTGCTCCTTGATTCAGCGGCGGACGGGTGAGTAATGCCTAGGAATCTGCCTGGTAGTGGGGGACAACGTTTCGAAAGGAACGCTAGTACCGCATACGTCCTGCGGGAGAAAG
FS10000387:40:BPL20323-2935:1:1102:6600:2410 1:N:0:23	D_0__Bacteria, D_1__Proteobacteria, D_2__Gammaproteobacteria, D_3__Pseudomonadales, D_4__Moraxellaceae, D_5__Acinetobacter,	8	0	0	0	0	0	0	8	0	CAGGCCTAACACATGCAAGTCGAGCGGGGGAGGTTGCTTCGGTAACTGACCTAGCGGCGGACGGGTGAGTAATACTTAGGAATCTGCCTATTAATGGGGGACAACATCTCGAAAGGGATTCTAATACCGCATACGCCCTACGGGGGAAAG
FS10000387:40:BPL20323-2935:1:1102:6920:2670 1:N:0:13	D_0__Bacteria, D_1__Proteobacteria, D_2__Gammaproteobacteria, , , ,	13	2	0	1	1	0	2	3	4	CAGGCCTAACACATGCAAGTCGAGCGGCAGCGGGAAAGTAGCTTGCTACTTTTGCCGGCGTGCGGCGGACGGGTGAGTAATGCCTGGGGATCTGCCCAGTCGAGGGGGATAACTACTGGAAACGGTAGCTAATACCGCATACGCCCTTCGG
FS10000387:40:BPL20323-2935:1:1102:8770:2570 1:N:0:24	D_0__Bacteria, , , , , ,	7	0	0	0	0	0	0	0	7	CAGGCCTAACACATGCAAGTCGAACGGAAAGGCCCTGCTTGCAGGGTACTCGAGTGGCGAACGGGTGAGTAACACGTGGGTGATCTGCCCTGTACTTTGGGATAAGCCTGGGAAACTGGGTCTAATACCGAATATGACCACTTCTTGGATG
FS10000387:40:BPL20323-2935:1:1103:12130:2870 1:N:0:13	D_0__Bacteria, D_1__Proteobacteria, D_2__Gammaproteobacteria, , , ,	15	4	0	2	1	0	5	2	1	CAGGCCTAACACATGCAAGTCGAGCGGCAGCGGGAAGGTAGCTTGCTACTTTTGCCGGCGAGCGGCGGACGGGTGAGTAATGCCTGGGGATCTGCCCAGTCGAGGGGGATAACTACTGGAAACGGTAGCTAATATCGCATACGCCCTACGG
FS10000387:40:BPL20323-2935:1:1103:12680:1600 1:N:0:16	D_0__Bacteria, D_1__Proteobacteria, D_2__Gammaproteobacteria, D_3__Aeromonadales, D_4__Aeromonadaceae, D_5__Aeromonas, D_6__uncultured bacterium	13	1	0	1	2	2	3	2	2	CAGGCCTAACACATGCAAGTCGAGCGGCAGCGGGAAAGTAGCTTGCTACTTTTGCCGGCGTGCGGCGGACGGGTGAGTAATGCCTGGGGATCTGCCCAGTCGTGGGGGGTAACTACTGGAAACGGTAGCTAATACCGCATACGCCCTACGG
FS10000387:40:BPL20323-2935:1:1103:12840:1510 1:N:0:13	D_0__Bacteria, , , , , ,	20	5	2	5	6	0	0	0	2	CAGGCCTAACACATGCAAGTCGAGCGGATGACGGGAGCTTGCTCCTTGATTCAGCGGCGGACGGGTGAGTAATGCCTAGGAATCTGCCTGGTAGCGGGGGACAACGTTTCGAAAGGAACGCTAATACCGCATACGTCCTGCGGGAGAAAG
FS10000387:40:BPL20323-2935:1:1103:13370:1380 1:N:0:13	D_0__Bacteria, D_1__Proteobacteria, D_2__Gammaproteobacteria, D_3__Pseudomonadales, D_4__Moraxellaceae, D_5__Acinetobacter,	18	1	2	3	5	3	2	1	1	CAGGCCTACACATGCAAGTCGAGCGGAGATGAGGTGCTTGCACCTTATCTTAGCGGCGGACGGGTGAGTAATGCTTAGGAATCTGCCATTTAGTGGGGGACAACATTCCGAAAGGAATGCTAATACCGCATACGTCCTACGGGAGAAAGCA
FS10000387:40:BPL20323-2935:1:1103:2770:3800 1:N:0:13	D_0__Bacteria, , , , , ,	9	3	1	2	2	0	0	0	1	CAGGCCTAACACATGCAAGTCGAGCGGATGACGGGAGCTTGCTCCTTGATTCAGCGGCGGACAGGTGAGTAATGCCTAGGAATCTGCCTGGTAGTGGGGGACAACGTTTCGAAAGGAACGCTAATACCGCATACGTCCTGCGGGAGAAAG
FS10000387:40:BPL20323-2935:1:1103:4490:2580 1:N:0:14	D_0__Bacteria, D_1__Proteobacteria, D_2__Gammaproteobacteria, D_3__Pseudomonadales, D_4__Moraxellaceae, D_5__Acinetobacter,	9	0	2	0	1	3	2	0	1	CAGGCCTAACACATGCAAGTCGAGCGGAGATGAGGTGCTTGCACCTTATCTTAGCGGCGGACGGGTGAGTAATGCTTAGGAATCTGCCATTTAGTGGGGGACAACATTCCGAAAGGATGCTAATACCGCATACGTCCTACGGGAGAAAGCA
FS10000387:40:BPL20323-2935:1:1103:5870:1080 1:N:0:14	D_0__Bacteria, D_1__Proteobacteria, D_2__Gammaproteobacteria, , , ,	13	1	4	1	1	0	1	1	4	CAGGCCTAACACATGCAAGTCGAGCGGCAGCGGGAAGATAGCTTGCTACTTTTGCCGGCGAGCGGCGGACGGGTGAGTAATGCCTGGGGATCTGCCCAGTCGAGGGGGATAACTACTGGAAACGGTAGCTAATACCGCATACGCCCTACGG
FS10000387:40:BPL20323-2935:1:1103:6840:3450 1:N:0:13	D_0__Bacteria, D_1__Proteobacteria, D_2__Gammaproteobacteria, D_3__Aeromonadales, , ,	16	2	3	5	1	1	0	1	3	CAGGCCTAACACATGCAAGTCGAGCGGCTGCGGGAAAGTAGCTTGCTACTTTTGCCGGCGTGCGGCGGACGGGTGAGTAATGCCTGGGGATCTGCCCAGTCGTGGGGGATAACTACTGGAAACGGTAGCTAATACCGCATACGCCCTACGG
FS10000387:40:BPL20323-2935:1:1103:7130:2730 1:N:0:13	D_0__Bacteria, D_1__Bacteroidetes, D_2__Bacteroidia, D_3__Cytophagales, D_4__Spirosomaceae, D_5__Flectobacillus, Ambiguous_taxa	13	3	1	2	0	5	2	0	0	CAGGCCTAACACATGCAAGTCGAACGGTGTAGCAATACACAGTGGCGCACGGGTGCGTAACACGTATGCAACCTACCTATCATTGGGGGATAACCTTTGGAAACGGAGATTAATACCGCATAAGACAGTAACATGGCATCATGTAGCTGTT
FS10000387:40:BPL20323-2935:1:1103:9730:1120 1:N:0:14	D_0__Bacteria, D_1__Proteobacteria, D_2__Gammaproteobacteria, D_3__Betaproteobacteriales, D_4__Burkholderiaceae, D_5__Pelomonas, D_6__uncultured bacterium	9	0	1	0	3	2	3	0	0	CAGGCCTAACACATGCAAGTCGAACGGTAACAGGTTAAGCTGACGAGTGGCGAACGGGTGAGTAATGTATCGGAACGTGCCCAGTCGTGGGGGATAACTGCTCGAAGGAGCAGCTAATACCGCATACGACCTGAGGGTGAAAGCGGGGGAT
FS10000387:40:BPL20323-2935:1:1104:12240:1770 1:N:0:14	D_0__Bacteria, D_1__Proteobacteria, D_2__Gammaproteobacteria, , , ,	20	2	3	4	2	1	2	0	6	CAGGCCTAACACATGCAAGTCGAGCGGCAGCGGGAAAGTAGCTTGCTACTTTTGCCAGCGAGCGGCGGACAGGTGAGTAATGCCTGGGGATCTGCCCAGTCGAGGGGGATAACTACTGGAAACGGTAGCTAATACCGCATACGCCCTACGG
FS10000387:40:BPL20323-2935:1:1104:13710:1210 1:N:0:14	D_0__Bacteria, D_1__Proteobacteria, D_2__Gammaproteobacteria, D_3__Pseudomonadales, D_4__Moraxellaceae, D_5__Acinetobacter,	17	1	4	3	1	5	0	1	2	CAGGCCTAACACATGCAAGTCGAGCGGAGATGAGGTGCTTGCACCTTATCATAGCGGCGGACGGGTGAGTAATGCTTAGGAATCTGCCATTTAGTGGGGGACAACATTCCGAAAGGAATGCTAATACCGCATACGTCCTACGGGAGAGAG
FS10000387:40:BPL20323-2935:1:1104:7120:2740 1:N:0:13	D_0__Bacteria, D_1__Proteobacteria, D_2__Gammaproteobacteria, D_3__Xanthomonadales, D_4__Xanthomonadaceae, D_5__Xanthomonas, Ambiguous_taxa	25	9	4	7	5	0	0	0	0	CAGGCCTAACACATGCAAGTCGAACGGCAGCACAGGAGAGCTTGCTCTCTGGGTGGCGAGTGGCGGACGGGTGAGGAATACATCGGAATCTACCATTTCGTGGGGGATAACGTAGGGAAACTTACGCTAATACCGCATACGACCTTCGGGA
FS10000387:40:BPL20323-2935:1:1104:8750:2500 1:N:0:13	D_0__Bacteria, D_1__Proteobacteria, D_2__Gammaproteobacteria, , , ,	14	1	1	2	3	1	1	1	4	CAGGCCTAACACATGCAAGTCGAGCGGCAGCGGGAAAGTAGCTTGCTACTTTTGCCAGCGAGCGGCGGACGGGTGAGTAATGCCTGGGGATCTGCCCAGTCGAGGGGGATAACTACTGGAAACGGTAGCTGATACCGCATACGCCCTACGG
FS10000387:40:BPL20323-2935:1:1104:8800:3700 1:N:0:13	D_0__Bacteria, D_1__Proteobacteria, D_2__Gammaproteobacteria, , , ,	14	2	3	1	4	1	0	1	2	AGGCCTAACACATGCAAGTCGAGCGGCAGCGGGAAAGTAGCTTGCTACTTTTGCCGGCGAGCGGCAGACAGGTGAGTAATGCCTGGGGATCTGCCCAGTCGAGGGGGATAACTACTGGAAACGGTAGCTAATACCGCATACGCCCTACGG
FS10000387:40:BPL20323-2935:1:1105:2520:1360 1:N:0:14	D_0__Bacteria, D_1__Bacteroidetes, D_2__Bacteroidia, D_3__Cytophagales, D_4__Spirosomaceae, D_5__Flectobacillus, Ambiguous_taxa	19	2	4	4	2	6	1	0	0	GGGGCTAACACATGCAAGTCGAACGGTGTAGCAATACACAGTGGCGCACGGGTGCGTAACACGTATGCAACCTACCTATCATTGGGGGATAGCCTTTGGAAACGGAGATTAATACCGCATAAGACAGTAACATGGCATCATGTAGCTGTT
FS10000387:40:BPL20323-2935:1:1105:3460:2460 1:N:0:14	D_0__Bacteria, D_1__Bacteroidetes, D_2__Bacteroidia, D_3__Flavobacteriales, D_4__Flavobacteriaceae, D_5__Flavobacterium, D_6__uncultured Flavobacterium sp.	13	1	4	5	3	0	0	0	0	CAGGCCTAACACATGCAAGTCGAGGGGTAGGATTAGCTTGCTAATCTGAGACCGGCGCACGGGTGCGTAACGCGTATGCAATCTACCTTGTACAGAGGGATAGCCCTGAGAAATTTGGATTAATACCTCTTAGTGTTTTAGAGTGGCCTC
FS10000387:40:BPL20323-2935:1:1105:3480:1250 1:N:0:13	D_0__Bacteria, , , , , ,	10	2	1	1	4	0	0	1	1	CAGGCCTAACACATGCAAGTCGAGCGGATGACGGGAGCTTGCTCCTTGATTCAGCGGCGGACGGGTGAGTAATGCCTAGGAATCTGCCTGGTAGTGGGGGACAACGTTTCGAAAGGAACGCTAATACCGCATACGTTCTACGAGAGAAAG
FS10000387:40:BPL20323-2935:1:1105:3900:3690 1:N:0:13	D_0__Bacteria, D_1__Bacteroidetes, D_2__Bacteroidia, D_3__Cytophagales, D_4__Spirosomaceae, D_5__Flectobacillus, Ambiguous_taxa	7	1	2	0	0	2	2	0	0	CAGGCCTAACACATGCAAGTCGAACGGTGTAGCAATACACAGTGGCGCACGGGTGCGTAACACGTATGCAACCTACCTATCATTGGGGGATAGCCTTTGGAAACGGAGATTAATACCGCATAAGACAGTAATATGGCATCATGTAGCTGTT
FS10000387:40:BPL20323-2935:1:1105:4520:2970 1:N:0:13	D_0__Bacteria, D_1__Bacteroidetes, D_2__Bacteroidia, D_3__Cytophagales, D_4__Spirosomaceae, D_5__Flectobacillus, Ambiguous_taxa	10	1	1	0	1	2	5	0	0	CAGGCCTAACACATGCAAGTCGAACGGTGTAGCAATACACAGTGGCGCACGGGTGCGTAACACGTATGCAACCTACTTATCATTGGGGGATAGCCTTTGGAAACGGAGATTAATACCGCATAAGACAGTAACATGGCATCATGTAGCTGTT
FS10000387:40:BPL20323-2935:1:1105:4800:3920 1:N:0:14	D_0__Bacteria, , , , , ,	9	0	2	0	4	0	0	1	2	CAGGCCTAACACATGCAAGTCGAGCGGATGACGGGAGCTTGCTCCTTGATTCAGCGGCGGACGGGTGAGTAATGCCTAGGGATCTGCCTGGTAGTGGGGGACAACGTTTCGAAAGGAACGCTAATACCGCATACGTCCTGCGGGAGAAAG
FS10000387:40:BPL20323-2935:1:1105:6230:3480 1:N:0:16	D_0__Bacteria, D_1__Bacteroidetes, D_2__Bacteroidia, D_3__Cytophagales, D_4__Spirosomaceae, D_5__Flectobacillus, Ambiguous_taxa	12	0	3	0	1	5	3	0	0	CAGGCCTAACACATGCAAGTCGAACGGTGCAGCAATACACAGTGGCGCACGGGTGCGTAACACGTATGCAACCTACCTATCATTGGGGGATAGCCTTTGGAAACGGAGATTAATACCGCATAAGACAGTAACATGGCATCATGTAGCTGTT
FS10000387:40:BPL20323-2935:1:1105:7290:1170 1:N:0:13	D_0__Bacteria, , , , , ,	8	2	1	2	1	0	0	1	1	CAGGCCTAACACATGCAAGTCGAGCGGACGACGGGGGCTTGCTCCTTGATTCAGCGGCGGACGGGTGAGTAATGCCTAGGAATCTGCCTGGTAGTGGGGGACAACGTTTCGAAAGGAACGCTAATACCGCATACGTCCTACGGGAGAAAG
FS10000387:40:BPL20323-2935:1:1105:9140:1770 1:N:0:16	D_0__Bacteria, D_1__Bacteroidetes, D_2__Bacteroidia, D_3__Chitinophagales, D_4__Chitinophagaceae, D_5__Terrimonas, D_6__metagenome	16	0	0	0	4	0	0	0	12	CAGGCCTAACACATGCAAGTCGAGGGGCAGCATGACTGTAGCAATACAGTTGATGGCGACCGGCAAACGGGTGCGGAACACGTACACAACCTTCCTTCGAGCGGGGGATAGCCCAGAGAAATTTGGATTAATACCCCATAGTAAATCGTTT
FS10000387:40:BPL20323-2935:1:1106:14760:3500 1:N:0:13	D_0__Bacteria, D_1__Proteobacteria, D_2__Gammaproteobacteria, D_3__Pseudomonadales, D_4__Moraxellaceae, D_5__Acinetobacter,	18	1	4	3	3	3	0	2	2	CAGGCCTAACACATGCAAGTCGAGCGGAGATGAGGTGCTTGCACCTTATCTTAGCGGCGGACGGGTGAGTAATGCTTAGGAATCTGCCACTTAGTGGGGGACAACATTCCGAAAGGAGTGCTAATACCGCATACGTCCTACGGGAGAAAG
FS10000387:40:BPL20323-2935:1:1106:15880:1340 1:N:0:13	D_0__Bacteria, D_1__Proteobacteria, D_2__Gammaproteobacteria, D_3__Pseudomonadales, D_4__Moraxellaceae, D_5__Acinetobacter,	17	2	4	3	1	3	1	0	3	CAGGCCTAACACATGCAAGTCGAGCGGAGATGAGGTGCTTGCACCTTATCTTAGCGGCGGACGGGTGAGTAATGCTTAGGAATCTGCCATTTAGTGGGGGACAACATTCCGAAAGGAGTGCTAATACCGCATACGTCCTACGGGAGAGAG
FS10000387:40:BPL20323-2935:1:1107:10530:1100 1:N:0:15	D_0__Bacteria, D_1__Bacteroidetes, D_2__Bacteroidia, D_3__Flavobacteriales, D_4__Flavobacteriaceae, D_5__Flavobacterium, D_6__uncultured Flavobacterium sp.	9	1	0	4	4	0	0	0	0	CAGGCCTAACACATACAAGTCGAGGGGTAGGATTAGCTTGCTAATCTGAGACCGGCGCACGGGTGCGTAACGCGTATGCAATCTACCTTGTACAGAGGGATAGCCTAGAGAAATTTGGATTAATACCTCATAGTGTTTTAGAGTGGCCTC
FS10000387:40:BPL20323-2935:1:1107:5570:2590 1:N:0:13	D_0__Bacteria, , , , , ,	8	4	0	0	3	0	0	1	0	CAGGCCTAACACATGCAAGTCGAGCGGATGACGGGGGTTTGCTCCTTGATTCAGCGGCGGACGGGTGAGTAATGCCTAGGAATCTGCCTGGTAGTGGGGGACAACGTTTCGAAAGGAACGCTAATACCGCATACGTCCTACGGGAGAAAG
FS10000387:40:BPL20323-2935:1:1107:7430:2780 1:N:0:14	D_0__Bacteria, D_1__Proteobacteria, D_2__Gammaproteobacteria, D_3__Pseudomonadales, , ,	10	0	3	1	3	0	0	2	1	CAGGCCTAACACATGCAAGTCGAGCGGATGACGGGGGCTTGCTCCTTGATTCAGCAGCGGACGGGTGAGTAATGCCTAGGAATCTGCCTGGTAGTGGGGGACAACGTTTCGAAAGGAACGCTAATACCGCATACGTCCTACGGGAGAAAG
FS10000387:40:BPL20323-2935:1:1109:12120:2450 1:N:0:15	D_0__Bacteria, , , , , ,	11	2	0	3	5	0	0	0	1	CAGGCCTAACACATGCAAGTCGAGCGGATGACGGGGGCTTGCTCCTTGATTCAGCGGCGGACGGGTGAGTAATGCCTAGGAATCTGCCTGGTGGTGGGGGACAACGTTTCGAAAGGAACGCTAATACCGCATACGTCCTACGGGAGAAAG
FS10000387:40:BPL20323-2935:1:1109:13570:1800 1:N:0:23	D_0__Bacteria, , , , , ,	14	0	0	0	0	0	0	9	5	CAGGCCTAACACATGCAAGTCGAACGAAGGCTTCGGCCTTAGTGGCGCACGGGTGCGTAACGCGTGGGAATCTGCCCTCAGGCTCGGAATAACAGCGAGAAATTGCTGCTAATACCGGATGATATCGCGAGATCAAAGATTTATCGCCTGA
FS10000387:40:BPL20323-2935:1:1109:1420:2510 1:N:0:13	D_0__Bacteria, D_1__Proteobacteria, D_2__Gammaproteobacteria, , , ,	16	3	1	2	3	1	2	1	3	CAGGCCTAACACATGCAAGTCGAGCGGCAGCGGGAAAGTAGCTTGCTACTTTTGCCGGCGAGCGGCGGACGGATGAGTAATGCCTGGGGATCTGCCCAGTCGAGGGGGATAACTACTGGAAACGGTAGCTAATACTGCATACGCCCTACGG
FS10000387:40:BPL20323-2935:1:1109:2600:2580 1:N:0:23	D_0__Bacteria, , , , , ,	14	0	0	0	0	0	0	8	6	CAGGCCTAACACATGCAAGTCGAACGAAGGCTTCGGCCTTAGTGGCGCACGGGTGCGTAACGCATGGGAATCTGCCCTCAGGTTCGGAATAACAGCGAGAAATTGCTGCTAATACCGGATGATATCGCGAGATCAAAGATTTATCGCCTGA
FS10000387:40:BPL20323-2935:1:1109:9540:3210 1:N:0:14	D_0__Bacteria, D_1__Proteobacteria, D_2__Gammaproteobacteria, D_3__Pseudomonadales, D_4__Pseudomonadaceae, D_5__Pseudomonas, D_6__uncultured bacterium	12	0	7	1	4	0	0	0	0	CAGGCCTAACACATGCAAGTCGAGCGGATGACGGGGGCTTGCTCCTTGATTCAGCGGCGGACGGGTGAGTAATGCCTAGGAATCTGCCTGGTAGTGGAGGACAACGTTTCGAAAGGAACGCTAATACCGCATACGTCCTACGGGAGAAAG
FS10000387:40:BPL20323-2935:1:1110:13830:3570 1:N:0:13	D_0__Bacteria, D_1__Proteobacteria, D_2__Gammaproteobacteria, D_3__Pseudomonadales, D_4__Pseudomonadaceae, D_5__Pseudomonas, D_6__Pseudomonas putida	18	3	1	2	8	1	0	0	3	CAGGCCTAACACATGCAAGTCGAGCGGATGACGGGGGCTTGCTCCTTGATTCAGCGGCGGACGGGTGAGTAATGCCTAGGAATCTGCCTGGTAGTGGGGGACAACGTTTCGAGAGGAACGCTAATACCGCATACGTCCTACGGGAGAAAG
FS10000387:40:BPL20323-2935:1:1111:13210:1940 1:N:0:15	D_0__Bacteria, D_1__Proteobacteria, D_2__Gammaproteobacteria, D_3__Pseudomonadales, D_4__Moraxellaceae, D_5__Acinetobacter, D_6__uncultured bacterium	15	2	1	1	1	5	0	3	2	CAGGCCTAACACATGCAAGTCGAGCGGAGATGAGGTGCTTGCACCTTATCTTAGCGGCGGACGGGTGAGTAAAGCTTAGGAATCTGCCATTTAGTGGGGGACAACATTCCGAAAGGAATGCTAATACCGCATACGTCCTACGGGAGTAAG
FS10000387:40:BPL20323-2935:1:1111:14480:2910 1:N:0:23	D_0__Bacteria, , , , , ,	15	0	0	0	0	0	0	6	9	CAGGCCTAACACATGCAAGTCGAACGAAGGCTTCGGCCTTAGTGGCGCACAGGTGCGTAACGCGTGGGAATCTGCCCTCAGGTTCGGAATAACAGCGAGAAATTGCTGCTAATACCGGATGATATCGCGAGATCAAAGATTTATCGCCTGA
FS10000387:40:BPL20323-2935:1:1111:2220:2130 1:N:0:14	D_0__Bacteria, D_1__Bacteroidetes, D_2__Bacteroidia, D_3__Cytophagales, D_4__Spirosomaceae, D_5__Flectobacillus, Ambiguous_taxa	24	0	4	4	2	5	9	0	0	CAGGCCTAACACATGCAAGTCGAACGGTGTAGCAATACACAGTGGCGCACGGGTGCGTAACACGTATGCAACCTACCTATCATTGGGGATAGCCTTTGGAAACGGAGATTAATACCGCATAAGACAGTAACATGGCATCATGTAGCTGTTA
FS10000387:40:BPL20323-2935:1:1111:7300:2130 1:N:0:13	D_0__Bacteria, D_1__Proteobacteria, D_2__Gammaproteobacteria, D_3__Pseudomonadales, D_4__Moraxellaceae, D_5__Acinetobacter,	14	1	0	0	4	5	0	1	3	CAGCCTAACACATGCAAGTCGAGCGGAGATGAGGTGCTTGCACCTTATCTTAGCGGCGGACGGGTGAGTAATGCTTAGGAATCTGCCATTTAGTGGGGGACAACATTCCGAAAGGAATGCTAATACCGCATACGTCCTACGGGAGAAAGCA
FS10000387:40:BPL20323-2935:1:1111:8500:1420 1:N:0:13	D_0__Bacteria, D_1__Proteobacteria, D_2__Gammaproteobacteria, D_3__Pseudomonadales, D_4__Pseudomonadaceae, D_5__Pseudomonas, D_6__uncultured Pseudomonas sp.	10	1	2	2	3	1	0	1	0	CAGGCCTAACACATGCAAGTCGAGCGGATGACGGGGGCCTGCTCCTTGATTCAGCGGCGGACGGGTGAGTAATGCCTAGGAATCTGCCTGGTAGTGGGGGACAACGTTTCGAAAGGAACGCTAATACCGCATACGTCCTACGGGAGAAAG
FS10000387:40:BPL20323-2935:1:1112:14640:3810 1:N:0:13	D_0__Bacteria, D_1__Proteobacteria, D_2__Gammaproteobacteria, D_3__Pseudomonadales, D_4__Moraxellaceae, D_5__Acinetobacter,	19	3	2	3	4	3	2	1	1	CAGGCCTAACACATGCAAGTCGAGCCGAGATGAGGTGCTTGCACCTTATCTTAGCGGCGGACGGGTGAGTAATGCTTAGGAATCTGCCACTTAGTGGGGGACAACATTCCGAAAGGAATGCTAATACCGCATACGTCCTACGGGAGAAAG
FS10000387:40:BPL20323-2935:1:1113:10380:2540 1:N:0:13	D_0__Bacteria, D_1__Bacteroidetes, D_2__Bacteroidia, D_3__Cytophagales, D_4__Spirosomaceae, D_5__Flectobacillus, Ambiguous_taxa	10	1	2	1	0	3	3	0	0	CAGGCCTAACACATGCAAGTCGAACGGTGTAGCAATACACAGTGGCGCATGGGTGCGTAACACGTATGCAACCTACCTATCATTGGGGGATAGCCTTTGGAAACGGAGATTAATACCGCATAAGACAGTAACATGGCATCATGTAGCTGTT
FS10000387:40:BPL20323-2935:1:1113:6820:3920 1:N:0:13	D_0__Bacteria, D_1__Bacteroidetes, D_2__Bacteroidia, D_3__Flavobacteriales, D_4__Flavobacteriaceae, D_5__Flavobacterium, D_6__uncultured Flavobacterium sp.	15	4	2	5	4	0	0	0	0	CAGGCCTAACACATGCAAGTCGAGGGGTAGGATTAGCTTGCTAATCTGAGACCGGCGCACGGGTGCGTAACGCGTATGCAATCTACCTTGTACAGAGGGATAGCCCAGAGAAATTTGGATTATTACTTCATAGTGTTTTAGAGTGGCCTCA
FS10000387:40:BPL20323-2935:1:1113:7220:2890 1:N:0:15	D_0__Bacteria, D_1__Proteobacteria, D_2__Alphaproteobacteria, D_3__Rhizobiales, D_4__Rhizobiaceae, ,	11	0	2	3	6	0	0	0	0	CAGGCCTAACACATGCAAGTCGAGCGCCCCGCAAGGGGAGCGGCAGACGGGTGAGTAACGCGTGGGAATCTACCTTTTGCTACGGAATAACTCAGGGAAACTTGTGCTAATACCGTATGTGCCCTTTGGGGGAAAGATTTATCGGCAAAGG
FS10000387:40:BPL20323-2935:1:1115:11710:3960 1:N:0:16	D_0__Bacteria, D_1__Bacteroidetes, D_2__Bacteroidia, D_3__Cytophagales, D_4__Spirosomaceae, D_5__Flectobacillus, Ambiguous_taxa	14	1	1	1	1	7	3	0	0	CAGGCCTAACACATGCAAGTCGAACGGTGTAGCAATACACAGTGGCGCACGGGTGCGTAACACGTATGCAACCTACCTATCATTGGGGGATAGCCTTTAGAAACGGAGATTAATACCGCATAAGACAGTAACATGGCATCATGTAGCTGTT
FS10000387:40:BPL20323-2935:1:1115:12350:3040 1:N:0:13	D_0__Bacteria, D_1__Proteobacteria, D_2__Gammaproteobacteria, , , ,	10	1	2	1	1	0	2	1	2	CAGGCCTAACACATGCAAGTCGAGCGGCAGCGGGAAAGTAGCTTGCTACTTTTGCCGGCGAGCAGCGGACGGATGAGTAATGCCTGGGGATCTGCCCAGTCGAGGGGGATAACTACTGGAAACGGTAGCTAATACCGCATACGCCCTACGG
FS10000387:40:BPL20323-2935:1:1115:14500:3260 1:N:0:13	D_0__Bacteria, D_1__Proteobacteria, D_2__Gammaproteobacteria, D_3__Xanthomonadales, D_4__Xanthomonadaceae, ,	12	2	1	7	2	0	0	0	0	CAGGCCTAACACATGCAAGTCGAACGGCAGCACAGGAGAGCTTGCTCTCTGGGTGGCGAGTGGCGGACGGGTGAGGAATACATCGGAATCTACCTATTCGTGGGGGATAACGTAGGGAAACTTACGCTAATACCGCATACGACCTTCGGG
FS10000387:40:BPL20323-2935:1:1115:14710:3310 1:N:0:13	D_0__Bacteria, , , , , ,	10	2	0	1	5	0	0	0	2	CAGGCCTAACACATACAAGTCGAGCGGACGACGGGAGCTTGCTCCTTGATTCAGCGGCGGACGGGTGAGTAATGCCTAGGAATCTGCCTGGTAGTGGGGGACAACGTTTCGAAAGGAACGCTAATACCGCATACGTCCTACGGGAGAAAG
FS10000387:40:BPL20323-2935:1:1115:3060:2440 1:N:0:13	D_0__Bacteria, , , , , ,	13	3	1	4	3	0	0	2	0	CAGGCCTAACACATGCAAGTCGAGCGGATGACGGGAGCTTGCTCCTTGATTCAGCGGCGGACGGGTGAGTAATGCCTAGGAATCTGCCTGGTAGTGGGGCACAACGTTTCGAAAGGAACGCTAATACCGCATACGTCCTGCGGGAGAAAG
FS10000387:40:BPL20323-2935:1:1115:6070:3510 1:N:0:15	D_0__Bacteria, , , , , ,	11	0	1	4	3	1	0	1	1	CAGGCCTAACACATGCAAGTCGAGCGGATGACGGGAGCTTGCTCCTTGATTCAGCGGCGGATGGGTGAGTAATGCCTAGGAATCTGCCTGGTAGTGGGGGACAACGTTTCGAAAGGAACGCTAATACCGCATACGTCCTGCGGGAGAAAG
FS10000387:40:BPL20323-2935:1:1115:8240:2260 1:N:0:13	D_0__Bacteria, , , , , ,	14	2	3	6	1	0	0	0	2	CAGGCCTAACACATGCAAGTCGAGCGGATGACGGGAGCTTGCTCCTTGATTCAGCGGCGGACGGGTGAGTAATGCCTAGGAATCTGCCTGGTAGTGGGGGACAACGTTTCGAAAGGAACGCTAATACCGCATGCGTCCTGCGGGAGAAAG
FS10000387:40:BPL20323-2935:1:1116:15200:3300 1:N:0:13	D_0__Bacteria, D_1__Bacteroidetes, D_2__Bacteroidia, D_3__Cytophagales, D_4__Spirosomaceae, D_5__Flectobacillus, Ambiguous_taxa	8	1	2	0	0	4	1	0	0	CAGGCCTAACACATGCAAGTCGAACGGTGTAGCAATACACAGTGGCGCACGGGTGCGTAACACGTATGCAACCTACCTATCATTGGGGGATAGCCTTTGGAAACGGAGATTAATACCGCATAAGACAGTGACATGGCATCATGTAGCTGTT
FS10000387:40:BPL20323-2935:1:1116:7230:2240 1:N:0:13	D_0__Bacteria, D_1__Bacteroidetes, D_2__Bacteroidia, D_3__Cytophagales, D_4__Spirosomaceae, D_5__Flectobacillus, Ambiguous_taxa	23	2	2	2	2	5	8	1	1	CAGGCCTAACACATGCAAGTCGAACGGTGTAGCAATACACAGTGGCGCACGGGTGCGTAACACGTATGCAACCTACCTATCATTGGGGGATAGCCTTTGCAAACGGAGATTAATACCGCATAAGACAGTAACATGGCATCATGTAGCTGTT
FS10000387:40:BPL20323-2935:1:1101:15100:2800 1:N:0:23	D_0__Bacteria, , , , , ,	6	0	0	0	0	0	0	6	0	CAGGCCTAACACATGCAAGTCGAACGAAGGCTTCGGCCTTAGTGGCGCACGGGTGCGTAACGCGTGGGAATCTGCACTCAGGTTCGGAATAACAGCGAGAAATTGCTGCTAATACCGGATGATATCGCGAGATCAAAGATTTATCGCCTGA
FS10000387:40:BPL20323-2935:1:1101:1960:1620 1:N:0:23	D_0__Bacteria, , , , , ,	9	0	0	0	0	0	0	9	0	CAGGCCTAACACATGCAAGTCGAACGAAGGCTTCGGCCTTAGTGGCGCACGGGTGCGTAACGCGTGGGAATCTGCCCTCAGGTTCGGAATAACAGCGAGAAATTGCTGCTAATACCGGATGATATCGCGAGACCAAAGATTTATCGCCTGA
FS10000387:40:BPL20323-2935:1:1101:3300:2540 1:N:0:14	D_0__Bacteria, , , , , ,	9	0	2	4	3	0	0	0	0	CAGGCCTAACACATGCAAGTCGAGCGGATGACGGGAGCTTGCTCCTTGATTCAGCGGCGGACGGGTGAGTAATGCCTAGGAATCTGCCTGGTAGTGGGGGACAGCGTTTCGAAAGGAACGCTAATACCGCATACGTCCTGCGGGAGAAAG
FS10000387:40:BPL20323-2935:1:1101:4290:3550 1:N:0:14	D_0__Bacteria, D_1__Proteobacteria, D_2__Gammaproteobacteria, , , ,	14	2	2	3	2	3	2	0	0	CAGGCCTAACACATGCAAGTCGAACGGTAACAGGTTAAGCTGACGAGTGGCGAACGGGTGAGTAATGTATCGGAACGTGCCCAGTCGTGGGGGATAACTGCTCGAAAGAGCAGCTAATACCGCATACGACCTGTGGGTGAAAGCGGGGGAT
FS10000387:40:BPL20323-2935:1:1101:4500:3400 1:N:0:13	D_0__Bacteria, D_1__Proteobacteria, D_2__Gammaproteobacteria, D_3__Pseudomonadales, D_4__Pseudomonadaceae, D_5__Pseudomonas, Ambiguous_taxa	11	2	2	3	3	0	0	1	0	CAGGCCTAACACATGCAAGTCGAGCGGATGACGGGGGCTTGCTCCTTGATTCAGCGGCGGACGGGTGAGTAATGCCTAGGAATCTGCCTGGTAGTGGGGGACAACGTTCCGAAAGGAACGCTAATACCGCATACGTCCTACGGGAGAAAG
FS10000387:40:BPL20323-2935:1:1101:7850:1600 1:N:0:15	D_0__Bacteria, D_1__Proteobacteria, D_2__Gammaproteobacteria, , , ,	21	0	3	3	3	1	3	1	7	CAGGCCTAACACATGCAAGTCGAGCGGCAGCGGGAAAGTAGCTTGCTACTTTTGCCGGCGAGCGGCGGACGGGTGAGTAATGCCTGGGGATCTGCCCAGCCGAGGGGGATGACTACTGGAAACGGTAGCTAATACCGCATACGCCCTACGG
FS10000387:40:BPL20323-2935:1:1101:8200:1470 1:N:0:13	D_0__Bacteria, , , , , ,	9	3	1	1	3	0	0	1	0	CAGGCCTAACACATGCAAGTCGAGCGGTTGACGGGGGCTTGCTCCTTGATTCAGCGGCGGACGGGTGAGTAATGCCTAGGAATCTGCCTGGTAGTGGGGGACAACGTTTCGAAAGGAACGCTAATACCGCATACGTCCTACGGGAGAAAG
FS10000387:40:BPL20323-2935:1:1101:9120:3130 1:N:0:14	D_0__Bacteria, D_1__Proteobacteria, D_2__Gammaproteobacteria, D_3__Pseudomonadales, D_4__Pseudomonadaceae, D_5__Pseudomonas,	10	3	1	1	3	0	0	1	1	CAGGCCTAACACATGCAAGTCGAGCGGATGACGGGGGCTTGCTCCTTGATTCAGCGGCGGACGGGTGAGTAATGCCTAGGAATCTGCCTGGTAGTGGGGGACAACGTTTCGAAAGGAACGCTAATACCGCATATGTCCTACGGGAGAAAGT
FS10000387:40:BPL20323-2935:1:1101:9610:2850 1:N:0:14	D_0__Bacteria, D_1__Proteobacteria, D_2__Gammaproteobacteria, , , ,	11	0	8	3	0	0	0	0	0	CAGGCCTAACACATGCAAGTCGAACGGTAACAGGTTGAGCTGACGAGTGGCGAACGGGTGAGTAATGTATCGGAACGTGCCCAGTCGTGGGGGATAACTGCTCGAAAGAGCAGCTAATACCGCATACGACCTGAGGGTGAAAGCGGGGGAT
FS10000387:40:BPL20323-2935:1:1102:10040:3240 1:N:0:23	D_0__Bacteria, D_1__Patescibacteria, D_2__Saccharimonadia, D_3__Saccharimonadales, D_4__uncultured bacterium, D_5__uncultured bacterium, D_6__uncultured bacterium	9	0	0	0	0	0	0	9	0	CAGGCCTAACACATGCAAGTCGAGCGGAAAGGCCCTTCGGGGTACTCGAGCGGCGGACGGCTGAGTAACGCGTGGGAACATGCCCCAAAGTGAGGAATAACTGCCCGAAAGGGTAGCTAATACCGCATATGATCTTCGGATTAAAGGATTT
FS10000387:40:BPL20323-2935:1:1102:10760:1270 1:N:0:13	D_0__Bacteria, , , , , ,	10	8	1	0	1	0	0	0	0	CAGGCCTAACACATGCAAGTCGAGCGAACAGATAAGGAGCTTGCTCCTTTGACGTTAGCGGCGGACGGGTGAGTAACACGTGGGTAACCTACCTATAAGACTGGGATAACTTCGGGAAACCGGAGCTAATACCGGATAACATTTGGAACCG
FS10000387:40:BPL20323-2935:1:1102:13860:3620 1:N:0:13	D_0__Bacteria, D_1__Proteobacteria, D_2__Gammaproteobacteria, , , ,	11	2	2	1	2	0	0	1	3	CAGGCCTAACACATGCAAGTCGAGCGGCAGCGGGAAAGTAGCTTGCTACTTTTGCCGGCGAGCGGCGGACGGATGAGTAATGCCTGGGGATCTGCCCAGCCGAGGGGGATAACTACTGGATACGGTTGCTAATACCGCATACGCCCTACGG
FS10000387:40:BPL20323-2935:1:1102:1740:2600 1:N:0:15	D_0__Bacteria, D_1__Proteobacteria, D_2__Gammaproteobacteria, , , ,	16	1	3	2	3	1	2	1	3	CAGGCCTAACACATGCAAGTCGAGCGGCAGCGGGAAGGTAGCTTGCTACTTTTACCGGCGAGCGGCGGACGGGTGAGTAATGCCTGGGGATCTGCCCAGTCGAGGGGGATAACTACTGGAAACGGTAGCTAATACCGCATACGCCCTACGG
FS10000387:40:BPL20323-2935:1:1102:2520:2180 1:N:0:24	D_0__Bacteria, , , , , ,	20	0	0	0	0	0	0	4	16	CAGGCCTAACACATGCAAGTCGAACGAAGGCTTCGGCCTTAGTGGCGCACGGGTGCGTTACGCGTGGGAATCTGCCCTCAGGTTCGGAATAACAGCGAGAAATTGCTGCTAATACCGGATGATATCGCGAGATCAAAGATTTATCGCCTGA
FS10000387:40:BPL20323-2935:1:1102:2540:3130 1:N:0:13	D_0__Bacteria, D_1__Proteobacteria, D_2__Gammaproteobacteria, D_3__Pseudomonadales, D_4__Pseudomonadaceae, D_5__Pseudomonas, D_6__uncultured proteobacterium	11	3	3	0	3	0	0	2	0	CAGGCCTAACACATGCAAGTCGAGCGGATGACGGGGGCTCGCTCCTTGATTCAGCGGCGGACGGGTGAGTAATGCCTAGGAATCTGCCTGGTAGTGGGGGACAACGTTTCGAAAGGAACGCTAATACCGCATACGTCCTACGGGAGAAAG
FS10000387:40:BPL20323-2935:1:1102:2920:3550 1:N:0:13	D_0__Bacteria, D_1__Proteobacteria, D_2__Gammaproteobacteria, D_3__Pseudomonadales, D_4__Moraxellaceae, D_5__Acinetobacter,	13	3	3	0	4	2	1	0	0	CAGGCCTAACACATGCAAGTCGAGCGGAGATGAGGTGCTTGCACCTTTTCTTAGCGGCGGACGGGTGAGTAATGCTTAGGAATCTGCCATTTAGTGGGGGACAACATTCCGAAAGGAATGCTAATACCGCATACGTTCTACGGGAGAAAG
FS10000387:40:BPL20323-2935:1:1102:3320:1250 1:N:0:13	D_0__Bacteria, D_1__Bacteroidetes, D_2__Bacteroidia, D_3__Flavobacteriales, D_4__Flavobacteriaceae, D_5__Flavobacterium, D_6__uncultured Flavobacterium sp.	15	4	5	4	2	0	0	0	0	CAGGCCTAACACATGCAAGTCGAGGGGTAGGATTAGCTTGCAAATCTGAGACCGGCGCACGGGTGCGTAACGCGTATGCAATCTACCTTGTACAGAGGGATAGCCCTGAGAAATTTGGATTAATACCTCATAGTGTTTTAGAGTGGCCTC
FS10000387:40:BPL20323-2935:1:1102:4120:1240 1:N:0:13	D_0__Bacteria, D_1__Proteobacteria, D_2__Gammaproteobacteria, , , ,	8	1	0	1	2	0	2	1	1	CAGGCCTAACACATGCAAGTCGAGCGGCAGCGGGAAGGTAGCTTGCTACTTTTGCCGGCGAGCGGCGGACGGGTGAGTAATGCCTGGGGATCTGCCCAGTCGAAGGGGATAACTACTGGAAACGGTAGCTAATACCGCATACGCCCTACGG
FS10000387:40:BPL20323-2935:1:1102:6990:1490 1:N:0:16	D_0__Bacteria, D_1__Bacteroidetes, D_2__Bacteroidia, D_3__Cytophagales, D_4__Spirosomaceae, D_5__Flectobacillus, Ambiguous_taxa	18	0	1	2	4	4	7	0	0	CAGGCCTAACACATGCAAGTCGAACGGTGTAGCAATACACAGTGGCGCACGGGTGCGTAACACGTATGCAACCTACCTATCATTGGGGGATAGCCTTTGGAAACGGAGACTAATACCGCATAAGACAGTAACATGGCATCATGTAGCTGTT
FS10000387:40:BPL20323-2935:1:1102:7040:4020 1:N:0:13	D_0__Bacteria, , , , , ,	20	5	0	5	6	0	0	0	4	CAGGCCTAACACATGCAAGTCGAGCGGATGACGGGAGCTTGCTCCTTGATTCAGCGGCGGACGGGTGAGTAATGCCTAGGAATCTGCCTGGTAGTGGGGACAACGTTTCGAAAGGAACGCTAATACCGCATACGTCCTGCGGGAGAAAGCA
FS10000387:40:BPL20323-2935:1:1102:9170:2000 1:N:0:14	D_0__Bacteria, D_1__Proteobacteria, D_2__Alphaproteobacteria, D_3__Rhizobiales, D_4__Rhizobiaceae, ,	22	4	8	4	6	0	0	0	0	CAGGCCTAACACATGCAAGTCGAGCGCCCCGCAAGGGGAGCGGCAGACGGGAGAGTAACGCGTGGGAATCTACCTTTTGCTACGGAATAACTCAGGGAAACTTGTGCTAATACCGTATGTGCCCTTCGGGGGAAAGATTTATCGGCAAAGG
FS10000387:40:BPL20323-2935:1:1103:10660:2620 1:N:0:13	D_0__Bacteria, D_1__Proteobacteria, D_2__Gammaproteobacteria, , , ,	14	1	4	3	1	0	0	3	2	CAGGCCTAACACATGCAAGTCGAGCGGCAGCGGGAAGGTAGCTTGCTACTTTTGCCGGCGAGCGGCGGACGGGTGAGTAATGCCTGGGGATCTGCCCAGTCGAGGGGGATAACTACTGGAAACGGTAGCTAATACTGCATACGCCCTACGG
FS10000387:40:BPL20323-2935:1:1103:1220:1130 1:N:0:21	D_0__Bacteria, D_1__Proteobacteria, D_2__Gammaproteobacteria, D_3__Pseudomonadales, D_4__Moraxellaceae, D_5__Acinetobacter,	8	1	0	0	1	6	0	0	0	CAGGCCTAACACATGCAAGTCGAGCGGAGGTGAGGTGCTTGCACCTTATCTTAGCGGCGGACGGGTGAGTAATGCTTAGGAATCTGCCATTTAGTGGGGGACAACATTCCGAAAGGAATGCTAATACCGCATACATCCTACGGGAGAAAG
FS10000387:40:BPL20323-2935:1:1103:1480:1060 1:N:0:14	D_0__Bacteria, D_1__Proteobacteria, D_2__Gammaproteobacteria, , , ,	19	1	4	2	4	1	4	0	3	CAGGCCTAACACATGCAAGTCGAGCGGCAGCGGGAAAGTAGCTTGCTACTTTTTCCGGCGTGCGGCGGACGGGTGAGTAATGCCTGGGGATCTGCCCAGTCGAGGGGGATAACTACTGGAAACGGTAGCTAATACCGCATACGCCCTACGG
FS10000387:40:BPL20323-2935:1:1103:2420:2190 1:N:0:21	D_0__Bacteria, D_1__Proteobacteria, D_2__Gammaproteobacteria, D_3__Pseudomonadales, D_4__Moraxellaceae, D_5__Acinetobacter, D_6__uncultured bacterium	16	2	0	1	5	5	0	1	2	CAGGCCTAACACATGCAAGTCGAGCGGAGATGAGGTGCTTGCACCTTATCATAGCGGCGGTCGGGTGAGTAAAGCTTAGGAATCTGCCATTTAGAGGGGGACAACATTCCGAAAGGAATGCTAATACCGCATACGTCCTACGGGAGAAAG
FS10000387:40:BPL20323-2935:1:1103:4090:2970 1:N:0:23	D_0__Bacteria, , , , , ,	17	0	0	0	0	0	0	5	12	CAGGCCTAACACATGCAAGTCGAACGAAGGCTTCGGCCTTAGTGGCGCACGGGTGCGTAACGCGTGGGAATCTGCCCTCAGGTTCGGAATAACAGCGAGAGATTGCTGCTAATACCGGATGATATCGCGAGATCAAAGATTTATCGCCTGA
FS10000387:40:BPL20323-2935:1:1103:5010:3910 1:N:0:14	D_0__Bacteria, D_1__Proteobacteria, D_2__Gammaproteobacteria, D_3__Aeromonadales, D_4__Aeromonadaceae, D_5__Aeromonas, Ambiguous_taxa	6	0	3	0	0	0	1	1	1	CAGGCCTAACACATGCAAGTCGAGCGGCAGCGGGAAGGTAGCTTGCTACTTTTGCCGGCGAGCGGCGGACGGGTGAGTAATGCCTGGGGATCTGCCCAGTCGAGGGGGATAACTATTGGAAACGGTAGCTAATACCGCATACGCCCTACGG
FS10000387:40:BPL20323-2935:1:1103:6530:1520 1:N:0:14	D_0__Bacteria, D_1__Proteobacteria, D_2__Gammaproteobacteria, D_3__Aeromonadales, D_4__Aeromonadaceae, D_5__Aeromonas, D_6__uncultured bacterium	11	0	4	1	0	0	2	1	3	CAGGCCTAACACATGCAAGTCGAGCGGCAGCGGGAAGGTAGCTTGCTACTTTTGCCGGCGTGCGGCGGACGGATGAGTAATGCCTGGGGATCTGCCCAGTCGTGGGGGATAACTACTGGAAACGGTAGCTAATACCGCATACGCCCTACGG
FS10000387:40:BPL20323-2935:1:1103:7650:3720 1:N:0:13	D_0__Bacteria, , , , , ,	12	3	2	4	2	0	0	0	1	CAGGCCTAACACATGCAAGTCGAGCGGATGACGGGGGCTTGCTCCTTGATTCAGCGGCGGACGGGTGAGTAATGCCTAGGAATCTGCCTGGTAGTGGGGGACAACGTTTCGAAAGGAACGCTAATACCGCATACGTCTTACGGGAGAAAG
FS10000387:40:BPL20323-2935:1:1103:7810:3880 1:N:0:14	D_0__Bacteria, D_1__Firmicutes, D_2__Bacilli, D_3__Bacillales, D_4__Planococcaceae, D_5__Lysinibacillus, D_6__Bacillus sp. B14905	8	0	2	1	5	0	0	0	0	CAGGCCTAACACATGCAAGTCGAGCGAACAGAGAAGGAGCTTGCTCCTTCAACGTTAGCGGCGGACGGGTGAGTAACACGTGGGCAACCTACCTTATAGTTTGGGATAACTCCGGGAAACCGGGGCTAATACCGAATAATCTGTTTCGC
FS10000387:40:BPL20323-2935:1:1103:8520:2180 1:N:0:14	D_0__Bacteria, , , , , ,	10	2	1	2	3	0	0	2	0	CAGGCCTAACACATGCAAGTCGAGCGGATGACGGGAGCTTGCTCCTTGATTCAGCGGCGGACGGGTGAGTAATGCCTAGGAATCTGCCCGGTAGTGGGGGACAACGTTTCGAAAGGAACGCTAATACCGCATACGTCCTGCGGGAGAAAG
FS10000387:40:BPL20323-2935:1:1103:9960:3350 1:N:0:15	D_0__Bacteria, D_1__Bacteroidetes, D_2__Bacteroidia, D_3__Cytophagales, D_4__Spirosomaceae, D_5__Flectobacillus, Ambiguous_taxa	13	1	1	2	2	1	4	1	1	CAGGCCTAACACATGCAAGTCGAACGGTGTAGCAATACACAGTGGCGCACGGGTGCGTAACACGTATGCAACCTACCTATCATTGGGGGATAGCCTTTGGAAACGGAGATTGATACCGCATAAGACAGTAACATGGCATCATGTAGCTGTT
FS10000387:40:BPL20323-2935:1:1104:13230:3830 1:N:0:16	D_0__Bacteria, D_1__Proteobacteria, D_2__Gammaproteobacteria, D_3__Pseudomonadales, D_4__Pseudomonadaceae, D_5__Pseudomonas, D_6__bacterium TLCL5	13	0	1	1	7	0	0	1	3	CAGGCCTAACACATGCAAGTCGAGCGGATGACGGGAGCTTGCACCTTGAATCAGCGGCGGACGGGTGAGTAATGCCTAGGAATCTGCCTGGTAGTGGGGGACAACGTTTCGAAAGGAACGCTAATACCGCATACGTCCTACGGGAGAAAG
FS10000387:40:BPL20323-2935:1:1104:1720:1500 1:N:0:13	D_0__Bacteria, , , , , ,	10	1	2	2	4	0	0	1	0	CAGGCCTAACACATGCAAGTCGAGCGGATGACGGGAGCTTGCTCCTTGATTCAGCGGCGGACGGGTGAGTAATGCCTAGGAATCCGCCTGGTAGTGGGGGACAACGTTTCGAAAGGAACGCTAATACCGCATACGTCCTGCGGGAGAAAG
FS10000387:40:BPL20323-2935:1:1104:8630:2680 1:N:0:13	D_0__Bacteria, D_1__Proteobacteria, D_2__Gammaproteobacteria, D_3__Pseudomonadales, D_4__Moraxellaceae, D_5__Acinetobacter,	9	2	0	0	2	3	0	0	2	CAGGCCTAACACATGCAAGTCGAGCGGAGATGAGGTGCTTGCACCTTATCTTAGCGGCGGACGGGTGAGTAATGCTTAGGAATCTGCCATATAGTGGGGGACAACATTCCGAAAGGAGTGCTAATACCGCATACGTCCTACGGGAGAAAG
FS10000387:40:BPL20323-2935:1:1105:13020:1990 1:N:0:13	D_0__Bacteria, D_1__Actinobacteria, D_2__Actinobacteria, D_3__Micrococcales, D_4__Micrococcaceae, ,	9	6	0	0	1	0	0	0	2	CAGGCCTAACACATGCAAGTCGAACGATGAAGCCCTGCTTGCAGGGTGGATTAGTGGCGAACGGGTGAGTAACACGTGAGTAACCTGCCCCTGACTCTGGGATAAGCCCGGGAAACTGGGTCTAATACCGGATATGACTTCCTACTGCATG
FS10000387:40:BPL20323-2935:1:1105:13430:4050 1:N:0:13	D_0__Bacteria, , , , , ,	8	1	1	2	2	2	0	0	0	CAGGCCTAACACATACAAGTCGAGCGGATGATGGGAGCTTGCTCCCGGATTCAGCGGCGGACGGGTGAGTAATGCCTAGGAATCTGCCTGGTAGTGGGGGACAACGTTTCGAAAGGAACGCTAATACCGCATACGTTCTACGGGAGAAAG
FS10000387:40:BPL20323-2935:1:1105:14370:2440 1:N:0:23	D_0__Bacteria, , , , , ,	9	0	0	0	0	0	0	6	3	CAGGCCTAACACATGCAAGTCGAACGAAGGCTTCGGCCTTAGTGGCGCACGGGTGCGTAACGCGTGGGAATCTGCCCTCAGGTTCGGAATAACAGCGAGAAATTGCTGCTAATACCGGATGATATCGCGAGATCAAAGATTTATTGCCTGA
FS10000387:40:BPL20323-2935:1:1105:4690:2320 1:N:0:13	D_0__Bacteria, D_1__Proteobacteria, D_2__Gammaproteobacteria, D_3__Pseudomonadales, D_4__Pseudomonadaceae, D_5__Pseudomonas, D_6__Pseudomonas putida	7	2	2	0	1	0	0	0	2	CAGGCCTAACACATGCAAGTCGAGCGGATGACGGGGGCTTGCTCCTTGATTCAGCGGCGGACGGGTGAGTAATGCCCAGGAATCTGCCTGGTAGTGGGGGACAACGTTTCGAAAGGAACGCTAATACCGCATACGTCCTACGGGAGAAAG
FS10000387:40:BPL20323-2935:1:1105:6160:1040 1:N:0:15	D_0__Bacteria, D_1__Proteobacteria, , , , ,	7	0	0	7	0	0	0	0	0	CAGGCCTAACACATGCAAGTCGAACGGCAGCACGGACTTCGGTCTGGTGGCGAGTGGCGAACGGGTGAGTAATGTATCGGAACGTGCCTAGTAGCGGGGGATAACTACGCGAAAGCGTAGCTAATACCGCATACGCCCTACGGGGGAAAG
FS10000387:40:BPL20323-2935:1:1105:7240:1790 1:N:0:14	D_0__Bacteria, D_1__Proteobacteria, D_2__Gammaproteobacteria, D_3__Pseudomonadales, D_4__Moraxellaceae, D_5__Acinetobacter,	14	0	3	2	2	4	3	0	0	CAGGCCTAACACATGCAAGTCGAGCGGAGATGAGGTGCTTGCACCTTATCTTAGCGGCGGACGGGTGAGTAATGCTTAGGAATCTGCCATTTAGTGGGGGACAACATTCCGAAAGGAATGCTAATACCGCATACGTTCTACGGGTGAAAG
FS10000387:40:BPL20323-2935:1:1105:7280:2470 1:N:0:21	D_0__Bacteria, D_1__Fusobacteria, D_2__Fusobacteriia, D_3__Fusobacteriales, D_4__Fusobacteriaceae, D_5__Cetobacterium, D_6__uncultured bacterium	7	0	0	0	0	7	0	0	0	CAGGCCTAACACATGCAAGTCGATTCGATTTTCCTTCGGGTATTGAGGATGGCGGACGGGTGAGTAACGCGTAAGGAACTTGCCTCTTGGACTGGGACAACTGTTGGAAACGACAGCTAATACCGGATATTATGAGATTCTCGCATGGGAA
FS10000387:40:BPL20323-2935:1:1105:7750:1610 1:N:0:23	D_0__Bacteria, , , , , ,	8	0	0	0	0	0	0	3	5	CAGGCCTAACACATGCAAGTCGAACGAAGGCTTCGGCCTTAGTGGCGCACGGGTGTGTAACGCGTGGGAATCTGCCCTCAGGTTCGGAATAACAGCGAGAAATTGCTGCTAATACCGGATGATATCGCGAGATCAAAGATTTATCGCCTGA
FS10000387:40:BPL20323-2935:1:1105:8680:2240 1:N:0:13	D_0__Bacteria, D_1__Proteobacteria, D_2__Gammaproteobacteria, D_3__Pseudomonadales, D_4__Moraxellaceae, D_5__Acinetobacter, D_6__uncultured bacterium	20	2	7	4	3	2	0	1	1	CAGGCCTAACACATGCAAGTCGAGCGGAGATGAGGTGCTTGCACCTTATCTTAGCGGCGGTCGGGTGAGTAATGCTTAGGAATCTGCCATTTAGTGGGGGACAACATTTCGAAAGGAATGCTAATACCGCATACGTCCTACGGGAGAAAG
FS10000387:40:BPL20323-2935:1:1106:14740:1240 1:N:0:16	D_0__Bacteria, D_1__Proteobacteria, D_2__Gammaproteobacteria, , , ,	8	0	2	0	1	0	2	0	3	CAGGCCTAACACATGCAAGTCGAGCGGCAGCGGGAAGGTAGCTTGCTACTTTTGCCGGCGAGCGGCGGACGGGTGAGTAATGCCTGGGGATCTGCCCAGTCGAGGGGGATAACTACTGGAAACGGTAGTTAATACCGCATACGCCCTACGG
FS10000387:40:BPL20323-2935:1:1106:16280:1070 1:N:0:14	D_0__Bacteria, , , , , ,	6	0	1	1	4	0	0	0	0	CAGGCCTAACACATGCAAGTCGAGCGGATGACGGAGGCTTGCTCCTTGATTCAGCGGCGGACGGGTGAGTAATGCCTAGGAATCTGCCTGGTAGTGGGGGACAACGTTTCGAAAGGAACGCTAATACCGCATACGTCCTACGGGAGAAAG
FS10000387:40:BPL20323-2935:1:1106:8920:3660 1:N:0:13	D_0__Bacteria, D_1__Proteobacteria, D_2__Gammaproteobacteria, D_3__Pseudomonadales, D_4__Pseudomonadaceae, D_5__Pseudomonas, D_6__Pseudomonas sp. GAS2	12	2	2	2	1	1	0	0	4	CAGGCCTAACACATGCAAGTCGAGCGGATGACGGGAGCTTGCTCCTTGAATCAGCGGCGGACGGGTGAGTAATGCCTAGGAATCTGCCTGGTAGTGGGGGACAACGTTTCGAAAGGAACGCTAGTACCGCATACGTCCTACGGGAGAAAG
FS10000387:40:BPL20323-2935:1:1107:3670:1980 1:N:0:14	D_0__Bacteria, D_1__Proteobacteria, D_2__Alphaproteobacteria, D_3__Rhizobiales, D_4__Rhizobiaceae, ,	10	0	3	4	3	0	0	0	0	CAGGCCTAACACATGCAAGTCGAGCGCCCCGCAAGGGGAGCGGCAGACGGGTGAGTAACGCGTGGGAATCTACCTTTTGCTACGGAATAACTCAGGGAAACTTGTGCTAATACCGTATGTGCCCTTCGGGGGAAGGATTTATCGGCAAAGG
FS10000387:40:BPL20323-2935:1:1107:5320:2150 1:N:0:15	D_0__Bacteria, D_1__Proteobacteria, D_2__Gammaproteobacteria, , , ,	10	1	1	1	2	1	1	1	2	CAGGCCTAACACATGCAAGTCGAGCGGCAGCGGGAAAGTAGCTTGCTACTTTTGCCGGCGAGCGGCGGACGGATGAGTAATGCCTGGGGATCTGCCCAGTCGAGGGGGTTAACTACTGGAAACGGTAGCTAATACCGCATACGCCCTACGG
FS10000387:40:BPL20323-2935:1:1107:5740:2310 1:N:0:21	D_0__Bacteria, D_1__Proteobacteria, D_2__Gammaproteobacteria, D_3__Pseudomonadales, D_4__Moraxellaceae, D_5__Acinetobacter,	16	2	2	1	3	7	0	1	0	CAGGCCTAACACATGCAAGTCGAGCGGAGATGAGGTGCTTGCACCTTATCTTAGCGGCGGACGGGTGAGTAATGCTTAGGAATCTGCCATTTAGTGGGGGACAACATTCCGAAAGGAATGCTAATACCGCATACGTTCTACGGGAGATAG
FS10000387:40:BPL20323-2935:1:1107:7090:1440 1:N:0:13	D_0__Bacteria, D_1__Proteobacteria, D_2__Gammaproteobacteria, , , ,	12	1	2	2	2	2	0	1	2	CAGGCCTAACACATGCAAGTCGAGCGGCAGCGGGAAGGTAGCTTGCTACTTTTGCCGGCGAGCGGCGGACGGGTGAGTAATGCTTGGGGATCTGCCCAGTCGAGGGGGATAACTACTGGAAACGGTAGCTAATACCGCATACGCCCTACGG
FS10000387:40:BPL20323-2935:1:1107:7960:1770 1:N:0:13	D_0__Bacteria, , , , , ,	13	3	1	4	2	0	0	0	3	CAGGCCTAACACATGCAAGTCGAGCGGATGACGGGAGCTTGCTCCTTGATTCAGCGGCGGACGGGTGAGTAATGCCTAGGAATCTGCCTGGTAGTGGGGGTCAACGTTTCGAAAGGAACGCTTATACCGCATACGTCCTACGGGAGAAAG
FS10000387:40:BPL20323-2935:1:1107:8840:3730 1:N:0:13	D_0__Bacteria, D_1__Proteobacteria, D_2__Gammaproteobacteria, , , ,	13	3	2	1	0	1	3	1	2	CAGGCCTAACACATGCAAGTCGAGCGGCAGCGGGAAAGTAGCTTGCTACTTTTGCCGGCGAGCAGCGGACGGGTGAGTAATGCCTGGGGATCTGCCCAGTCGAGGGGGATAACTACTGGAAACGGTAGCTAATACCGCATACGCCCTACCG
FS10000387:40:BPL20323-2935:1:1108:14190:1980 1:N:0:14	D_0__Bacteria, D_1__Proteobacteria, D_2__Gammaproteobacteria, D_3__Pseudomonadales, D_4__Moraxellaceae, D_5__Acinetobacter,	10	1	3	0	0	2	1	2	1	CAGGCCTAACACATGCAAGTCGAGCGGAGATGAGGTGCTTGCACCTTATCATAGCGGCGGACGGGTGAGTAATGCTTAGGAATCTGCCATTTAGTGGGGGACAACATTCCGAAAGGAGTGCTAATACCGCATACGTCCTACGGGAGAAAG
FS10000387:40:BPL20323-2935:1:1108:14750:1680 1:N:0:15	D_0__Bacteria, , , , , ,	11	1	0	2	4	0	0	1	3	CAGGCCTAACACATGCAAGTCGAGCGGATGACGGGGGCTTGCTCCTTGATTCAGCGGCGGACGGGTGAGTAATGCCTAGGAATCTGCCTGGCAGTGGGGGACAACGTTTCGAAAGGAACGCTAATACCGCATACGTCCTACGGGAGAAAG
FS10000387:40:BPL20323-2935:1:1109:10120:3090 1:N:0:13	D_0__Bacteria, , , , , ,	7	2	4	0	0	0	0	1	0	CAGGCCTAACACATGCAAGTCGAGTGGATGACGGGAGCTTGCTCCTTGATTCAGCGGCGGACGGGTGAGTAATGCCTAGGAATCTGCCTGGTAGTGGGGGACAACGTTTCGAAAGGAACGCTAATACCGCATACGTCCTGCGGGAGAAAG
FS10000387:40:BPL20323-2935:1:1109:10150:1660 1:N:0:13	D_0__Bacteria, , , , , ,	21	5	3	3	6	0	0	2	2	CAGGCCTAACACATGCAAGTCGAGCGGATGACGGGAGCTTGCTCCTTGATTCAGCGGCGGACGGGTGAGTAAAGCCTAGGAATCTGCCTGGTAGTGGGGGACAACGTTTCGAAAGGAACGCTAATACCGCATACGTTCTACGGGAGAAAG
FS10000387:40:BPL20323-2935:1:1109:12030:2460 1:N:0:13	D_0__Bacteria, D_1__Proteobacteria, D_2__Gammaproteobacteria, , , ,	9	3	1	1	2	0	2	0	0	CAGGCCTAACACATGCAAGTCGAACGGCAGCGGGAAGGTAGCTTGCTACTTTTGCCGGCGAGCGGCGGACGGGTGAGTAATGCCTGGGGATCTGCCCAGTCGAGGGGGATAACTACTGGAAACGGTAGCTAATACCGCATACGCCCTACGG
FS10000387:40:BPL20323-2935:1:1109:12380:2860 1:N:0:13	D_0__Bacteria, D_1__Proteobacteria, D_2__Gammaproteobacteria, , , ,	8	2	0	0	3	0	1	0	2	CAGGCCTAACACATACAAGTCGAGCGGGGAAGGGTAGCTTGCTACCTGACCTAGCGGCGGACGGGTGAGTAATGCTTAGGAATCTGCCTATTAGTGGGGGACAACATTCCGAAAGGAATGCTAATACCGCATACGCCCTACGGGGGAAAG
FS10000387:40:BPL20323-2935:1:1109:12400:3130 1:N:0:13	D_0__Bacteria, D_1__Proteobacteria, D_2__Gammaproteobacteria, D_3__Aeromonadales, D_4__Aeromonadaceae, D_5__Aeromonas, D_6__uncultured bacterium	15	3	1	3	1	1	2	1	3	CAGGCCTAACACATACAAGTCGAGCGGCAGCGGGAAAGTAGCTTGCTACTTTTGCCGGCGAGCGGCAGACGGGTGAGTAATGCCTGGGGATCTGCCCAGTCGAGGGGGATAACTACTGGAAACGGTAGCTAATACCGCATACGCCCTACGG
FS10000387:40:BPL20323-2935:1:1109:3430:3980 1:N:0:22	D_0__Bacteria, D_1__Proteobacteria, D_2__Gammaproteobacteria, D_3__Pseudomonadales, D_4__Moraxellaceae, D_5__Acinetobacter,	11	0	1	0	2	3	2	3	0	CAGGCCTAACACATGCAAGTCGAGCGGAGATGAGGTGCTTGCACCTTATCTTAGCGGCGGACGGGTGAGTAATGCTTAGGAATCTGCCATTTAGTGGGGGACAACATTCCGAAAGGAATGCTAATACCGCATACGTCCTACGGGAGGATG
FS10000387:40:BPL20323-2935:1:1109:3910:3910 1:N:0:24	D_0__Bacteria, D_1__Proteobacteria, D_2__Gammaproteobacteria, , , ,	14	0	2	3	1	2	1	1	4	CAGGCCTAACACATGCAAGTCGAGCGGCAGCGGGAAAGTAGCTTGCTACTTTTGCCGGCGAGCGGCGGACGGGTGAGTAATGCCTGGGGATCTGCCCAGTCGAGGGGGATTACTACTGGAAACGGTAGCTAATACCGCATACGCCCTACAG
FS10000387:40:BPL20323-2935:1:1109:5850:2030 1:N:0:13	D_0__Bacteria, , , , , ,	14	3	3	2	5	0	0	1	0	CAGGCCTAACACATGCAAGTCGAGCGGATGACGGGGGCTTGCTCCTTGATTCAGCGGCGGACGGGTGAGTAATGCCTAGGAATCTGCCTGGTAGTGGGGGACAACGTTTCGAAAGGAACGCTAATACCGCTTACGTCCTACGGGAGAAAG
FS10000387:40:BPL20323-2935:1:1109:8530:2200 1:N:0:15	D_0__Bacteria, D_1__Proteobacteria, D_2__Gammaproteobacteria, , , ,	14	0	3	3	2	0	3	0	3	CAGGCCTAACACATGCAAGTCGAGCGGCAGCGGGAAAGTAGCTTGCTACTTTTGCCGGCGTGCGGCGGACGGGTGAGTAATGCCTGGGGATCTGCCCAGTCGAGGGGGATAACTACTGGAAACGGTTGCTAATACCGCATACGCCCTACGG
FS10000387:40:BPL20323-2935:1:1109:9260:1050 1:N:0:15	D_0__Bacteria, , , , , ,	7	1	0	3	1	1	0	0	1	CAGGCCTAACACATGCAAGTCGAGCGGATGACGGGAGCTTGCTCCTTGATTCAGCGGCGGACGGGTGAGTAATGCCTAGGAATCTGCCTGGTAGTGGGGGACAACGTTTCGAAAGGAACGCTAATACCGCATACGTCCTACGGGAGGCAG
FS10000387:40:BPL20323-2935:1:1110:1020:3420 1:N:0:14	D_0__Bacteria, D_1__Bacteroidetes, D_2__Bacteroidia, D_3__Flavobacteriales, D_4__Flavobacteriaceae, D_5__Flavobacterium, D_6__Flavobacterium sp. UCM-R36	18	2	4	8	4	0	0	0	0	CAGGCCTAACACATGCAAGTCGAGGGGTAGGATTAGCTTGCTAATCTGAGACCGGCGCACGGGTGCGTAACGCGTATGCAGTCTACCTTGTACTGAGGGATAGCCCAGAGAAATTTGGATTAATACCTCATAGTGTTTTAGAGTGGCCTCA
FS10000387:40:BPL20323-2935:1:1110:5390:1040 1:N:0:14	D_0__Bacteria, D_1__Proteobacteria, D_2__Gammaproteobacteria, D_3__Betaproteobacteriales, D_4__Burkholderiaceae, D_5__Pelomonas, D_6__uncultured bacterium	16	2	2	2	1	4	5	0	0	CAGGCCTAACACATGCAAGTCGAACGGTAACAGGTTAAGCTGACGAGTGGCGAACGGGTGAGTAATGTATCGGAACGTGCCCAGTCGTGGGGGTTAACTGCTCGAAAGAGCAGCTAATACCGCATACGACCTGAGGGTGAAAGCGGGGGAT
FS10000387:40:BPL20323-2935:1:1111:12440:2690 1:N:0:13	D_0__Bacteria, , , , , ,	13	3	1	2	2	0	0	1	4	CAGGCCTAACACATGCAAGTCGAGCGGATGACGGGAGCTTGCTCCTTGATTCAGCGGCGGACGGGTGAGTAATGCCTAGGAATCTGCCTGGTAGTGGGGGACAACGTTTCGAAAGGAACGCTAATACCGCATACGTTCTACGGGTGAAAG
FS10000387:40:BPL20323-2935:1:1111:12970:2150 1:N:0:13	D_0__Bacteria, , , , , ,	9	1	4	2	1	0	0	1	0	CAGGCCTAACACATGCAAGTCGAGCGGATGACGGGAGCTTGCTCCTTGATTCAGCGGCGGACGGGTGAGTAATGCCTAGGAATCTGCCTGGTAGTGGGGGACAACGTTTCGAAAGGAACGCTAACACCGCATACGTCCTGCGGGAGAAAG
FS10000387:40:BPL20323-2935:1:1111:13470:2270 1:N:0:13	D_0__Bacteria, D_1__Proteobacteria, D_2__Gammaproteobacteria, , , ,	6	1	0	0	1	0	2	1	1	CAGGCCTAATACATGCAAGTCGAGCGGCAGCGGGAAGGTAGCTTGCTACTTTTGCCGGCGAGCGGCGGACGGGTGAGTAATGCCTGGGGATCTGCCCAGTCGAGGGGGATAACTACTGGAAACGGTAGCTAATACCGCATACGCCCTACGG
FS10000387:40:BPL20323-2935:1:1111:1460:2700 1:N:0:13	D_0__Bacteria, D_1__Proteobacteria, D_2__Gammaproteobacteria, , , ,	11	1	5	0	3	0	0	1	1	CAGGCCTAACACATGCAAGTCGAGCGGCAGCGGGAAGGTAGCTTGCTACTTTTGCCGACGAGCGGCGGACGGGTGAGTAATGCCTGGGGATCTGCCCAGTCGAGGGGGATAACTACTGGAAACGGTAGCTAATACCGCATACGCCCTACGG
FS10000387:40:BPL20323-2935:1:1111:14910:1270 1:N:0:14	D_0__Bacteria, D_1__Proteobacteria, D_2__Gammaproteobacteria, D_3__Pseudomonadales, D_4__Moraxellaceae, D_5__Acinetobacter,	9	0	2	0	2	1	1	1	2	CAGGCCTAACACATGCAAGTCGAGCGGAGATGAGGTGCTTGCACCTTATCTTAGCGGCGGTCGGGTGAGTAATGCTTAGGAATCTGCCATTTAGTGGGGGACAACATTCCGAAAGGAATGCTAATACCGCATACGTCCTACGGGAGAGAG
FS10000387:40:BPL20323-2935:1:1111:5540:2430 1:N:0:16	D_0__Bacteria, D_1__Bacteroidetes, D_2__Bacteroidia, D_3__Flavobacteriales, D_4__Flavobacteriaceae, D_5__Tenacibaculum, Ambiguous_taxa	9	0	1	1	2	1	0	0	4	CAGGCCTAACACATGCAAGTCGAGGGGTAACAGGAGAAAGCTTGCTTTTTTGCTGACGACCGGCGAACGGGTGCGTAACGCGTATAGAATCTGCCTTGTACAGGAGGATAGCCTTTAGAAATGAAGATTAATACTCCATAATGTAGGGATG
FS10000387:40:BPL20323-2935:1:1111:7080:2420 1:N:0:13	D_0__Bacteria, D_1__Proteobacteria, D_2__Gammaproteobacteria, D_3__Pseudomonadales, D_4__Moraxellaceae, D_5__Acinetobacter,	9	2	1	1	0	1	2	0	2	CAGGCCTAACACATGCAAGTCGAGCGGAGATGAGGTGCTTGCACCTTATCTTAGCGGCGGACGGGTGAGTAATGCTTAGGAATCTGCCATTTAGTGGGGGACAACATTCCGAAAGGAATGCTAATACCGCATACGTTCTACGGGAGTAAG
FS10000387:40:BPL20323-2935:1:1111:8440:3180 1:N:0:16	D_0__Bacteria, D_1__Bacteroidetes, D_2__Bacteroidia, D_3__Flavobacteriales, D_4__Flavobacteriaceae, D_5__Flavobacterium, D_6__uncultured Flavobacterium sp.	13	2	4	4	3	0	0	0	0	CAGGCCTAACACATGCAAGTCGAGGGGTAGGATTAGCTTGCTAATCTGAGACCGGCGCACGGGTGCGTAACGCGTATGCAATCTACCTTGTACAAAGGGATAGCCCTGAGAAATTTGGATTAATACCTCATAGTGTTTTAGAGTGGCCTC
FS10000387:40:BPL20323-2935:1:1111:8790:3270 1:N:0:14	D_0__Bacteria, D_1__Proteobacteria, D_2__Gammaproteobacteria, D_3__Pseudomonadales, D_4__Moraxellaceae, D_5__Acinetobacter, D_6__uncultured bacterium	19	0	1	2	2	3	3	5	3	CAGGCCTAACACATGCAAGTCGAGCGGAGATGAGGTGCTTGCACCTTATCTTAGCGGCGGACGGGTGAGTAAAGCTTAGGAATCTGCCAATTAGTGGGGGACAACATTCCGAAAGGAATGCTAATACCGCATACGTCCTACGGGAGAAAG
FS10000387:40:BPL20323-2935:1:1111:9730:3160 1:N:0:15	D_0__Bacteria, D_1__Bacteroidetes, D_2__Bacteroidia, D_3__Cytophagales, D_4__Spirosomaceae, D_5__Flectobacillus, Ambiguous_taxa	12	0	0	3	1	3	5	0	0	CAGGCCTAACACATGCAAGTCGAACGGTGTAGCAATACACAGTGGCGCACGGGTGCGTAACACGTATGTAACCTACCTATCATTGGGGGATAGCCTTTGGAAACGGAGATTAATACCGCATAAGACAGTAACATGGCATCATGTAGCTGTT
FS10000387:40:BPL20323-2935:1:1113:11530:1610 1:N:0:14	D_0__Bacteria, D_1__Proteobacteria, D_2__Gammaproteobacteria, , , ,	10	0	1	2	0	1	1	0	5	CAGGCCTAACACATGCAAGTCGAGCGGCAGCAGGAAGGTAGCTTGCTACTTTTGCCGGCGAGCGGCGGACGGGTGAGTAATGCCTGGGGATCTGCCCAGTCGAGGGGGATAACTACTGGAAACGGTAGCTAATACCGCATACGCCCTACGG
FS10000387:40:BPL20323-2935:1:1113:13720:3270 1:N:0:23	D_0__Bacteria, , , , , ,	9	0	0	0	0	0	0	3	6	CAGGCCTAACACATGCAAGTCGAACGAAGGCTTCGGCCTTAGTGGCGCACGGGTGCGTAACGCGTGGGAATCTGCCCTCAGGTTCGGAATAACAGCGAGAAATTGCTGCTAATACCGGATGATATCGCGAGATTAAAGATTTATCGCCTGA
FS10000387:40:BPL20323-2935:1:1113:6160:1890 1:N:0:14	D_0__Bacteria, , , , , ,	9	0	2	1	2	0	0	4	0	CAGGCCTAACACATGCAAGTCGAGCGGATGACGGGGGCTTGCTCCTTGATTCAGCGGCGGACGGGTGAGTAATGCCTAGGAATCTGCCTGGTAGTAGGGGACAACGTTTCGAAAGGAACGCTAATACCGCATACGTCCTACGGGAGAAAG
FS10000387:40:BPL20323-2935:1:1113:7740:1280 1:N:0:14	D_0__Bacteria, D_1__Bacteroidetes, D_2__Bacteroidia, D_3__Flavobacteriales, D_4__Flavobacteriaceae, D_5__Flavobacterium, D_6__bacterium 7A6	8	3	2	2	1	0	0	0	0	CAGGCCTAACACATGCAAGTCGAGGGGTAGGATTAGCTTGCTAATCTGAGACCGGCGCACGGGTGCGTAACGCGTATGCAATCTACCTTGTACAGAGGGATAGCCCAGAGAAATTTGGATTAATACCTCATAGTGTTTTAGAGTGGATTC
FS10000387:40:BPL20323-2935:1:1113:8180:1930 1:N:0:21	D_0__Bacteria, D_1__Proteobacteria, D_2__Gammaproteobacteria, D_3__Pseudomonadales, D_4__Moraxellaceae, D_5__Acinetobacter,	8	1	0	1	2	2	2	0	0	CAGGCCTAACACATGCAAGTCGAGCGGAGATGAGGTGCTTGCACCTTATCTTAGCGGCGGACGAGTGAGTAATGCTTAGGAATCTGCCATTTAGTGGGGGACAACATTCCGAAAGGAATGCTAATACCGCATACGTCCTACGGGAGAGAG
FS10000387:40:BPL20323-2935:1:1115:10080:2790 1:N:0:14	D_0__Bacteria, D_1__Proteobacteria, D_2__Gammaproteobacteria, D_3__Pseudomonadales, D_4__Moraxellaceae, D_5__Acinetobacter,	7	0	3	0	0	1	0	2	1	CAGGCCTAACACATGCAAGTCGAGCGGAGATGAGGTGCTTGCACCTTATCTTAGCGGCGGACGAGTGAGTAATGCTTAGGAATCTGCCATTTAGTGGGGGACAACATTCCGAAAGGAGTGCTAATACCGCATACGTCCTACGGGAGAAAG
FS10000387:40:BPL20323-2935:1:1115:11480:1780 1:N:0:14	D_0__Bacteria, D_1__Proteobacteria, D_2__Gammaproteobacteria, , , ,	16	0	4	1	4	0	2	2	3	AGGCCTAACACATGCAAGTCGAGCGGCAGCGGGAAAGTAGCTTGCTACTTTTGCCGGCGAGCAGCAGACGGGTGAGTAATGCCTGGGGATCTGCCCAGTCGAGGGGGATAACTACTGGAAACGGTAGCTAATACCGCATACGCCCTACGG
FS10000387:40:BPL20323-2935:1:1115:13180:1710 1:N:0:16	D_0__Bacteria, D_1__Proteobacteria, D_2__Gammaproteobacteria, D_3__Pseudomonadales, D_4__Moraxellaceae, D_5__Acinetobacter, D_6__uncultured bacterium	8	0	0	0	2	3	1	2	0	CAGGCCTAACACATGCAAGTCGAGCGGAGATGAGGTGCTTGCACCTTATCTTAGCGGCGGACGGGAGAGTAAAGCTTAGGAATCTGCCATTTAGTGGGGGACAACATTCCGAAAGGAATGCTAATACCGCATACGTCCTACGGGAGAAAG
FS10000387:40:BPL20323-2935:1:1115:1480:3140 1:N:0:24	D_0__Bacteria, , , , , ,	12	0	0	0	0	0	0	3	9	CAGGCCTAACACATGCAAGTCGAACGGCAGCATGATCTAGCATGCTAGATTGATGGCGAGTGGCGAACGGGTGAGTAATACATCGGAACGTGCCCTGTAGTGGGGGATAACTAGTCGAAAGATTAGCTAATACCGCATACGACCTGAGGGA
FS10000387:40:BPL20323-2935:1:1115:4440:2040 1:N:0:14	D_0__Bacteria, D_1__Bacteroidetes, D_2__Bacteroidia, D_3__Cytophagales, D_4__Spirosomaceae, D_5__Flectobacillus, Ambiguous_taxa	10	0	2	1	1	3	3	0	0	CAGGCCTAACACATGCAAGTCGAACGGTGTAGCAGTACACAGTGGCGCACGGGTGCGTAACACGCATGCAACCTACCTATCATTGGGGGATAGCCTTTGGAAACGGAGATTAATACCGCATAAGACAGTAACATGGCATCAAGTAGCTGTT
FS10000387:40:BPL20323-2935:1:1115:5870:1280 1:N:0:23	D_0__Bacteria, , , , , ,	8	0	0	0	0	0	0	2	6	CAGGCCTAACACATGCAAGTCGAACGAAGGCTTCGGCCTTAGTGGCGCACGGGTGCGTAGCGCGTGGGAATCTGCCCTCAGGTTCGGAATAACAGCGAGAAATTGCTGCTAATACCGGATGATATCGCGAGATCAAAGATTTATCGCCTGA
FS10000387:40:BPL20323-2935:1:1115:5940:1060 1:N:0:13	D_0__Bacteria, D_1__Bacteroidetes, D_2__Bacteroidia, D_3__Flavobacteriales, D_4__Flavobacteriaceae, D_5__Flavobacterium, D_6__bacterium 7A6	10	2	2	4	2	0	0	0	0	CAGGCCTAACACATGCAAGTCGAGGGGTAGGATTAGCTTGCTAATCTGAGACCGGCGCACGGGTGCGTGACGCGTATGCAATCTACCTTGTACAGAGGGATAGCCCAGAGAAATTTGGAATAATACCTCATAGTGTTTTAGAGTGGCCTC
FS10000387:40:BPL20323-2935:1:1116:10150:1410 1:N:0:13	D_0__Bacteria, D_1__Proteobacteria, D_2__Alphaproteobacteria, D_3__Rhizobiales, D_4__Rhizobiaceae, D_5__Ochrobactrum, Ambiguous_taxa	7	1	1	4	1	0	0	0	0	CAGGCCTAACACATGCAAGTCGAGCGCCCCGCAAGGGGAGCGGCAGACGGGTGAGTAACGCGTGGGAGTCTACCTTTTGCTACGGAATAACTCAGGGAAACTTGTGCTAATACCGTATGTGCCCCCCTTTAAAATTTCAGGATACATAAAA
FS10000387:40:BPL20323-2935:1:1116:12280:3330 1:N:0:15	D_0__Bacteria, D_1__Proteobacteria, D_2__Gammaproteobacteria, , , ,	9	1	0	1	1	0	1	1	4	CAGGCCTAACACATGCAAGTCGAGCGGCAGCGGGAAAGTAGCTTGCTACTTTTGCCGGCGAGCAGCGGACGGGTGAGTAATGCCTGGGGATCTGCTCAGTCGAGGGGGATAACTACTGGAAACGGTAGCTAATACCGCATACGCCCTACGG
FS10000387:40:BPL20323-2935:1:1101:10030:2100 1:N:0:23	D_0__Bacteria, , , , , ,	6	0	0	0	0	0	0	4	2	CAGGCCTAACACATGCAAGTCGAACGAAGGCTTCGGCCTTAGTGGCGCACGGGTGCGTAACGCGTGGGAATCTGCCCTCAGGTTCGGAATAACAGCGAGAAACTGCTGCTAATACCGGATGATATCGCGAGATCAAAGATTTATCGCCTGA
FS10000387:40:BPL20323-2935:1:1101:10060:2740 1:N:0:14	D_0__Bacteria, D_1__Proteobacteria, D_2__Gammaproteobacteria, D_3__Pseudomonadales, D_4__Pseudomonadaceae, D_5__Pseudomonas, D_6__uncultured bacterium	6	0	3	0	0	0	0	0	3	CAGGCCTAACACATGCAAGTCGAGCGGCAGCGGGAAAGTAGCTTGCTACTTTTGCCGGCGAGCGGCGGACGGGTGAGTAATGCCTAGGAATCTGCCTGGTAGTGGGGGACAACGTCTCGAAAGGGACGCTAATACCGCATACGTCCTACGG
FS10000387:40:BPL20323-2935:1:1101:1130:3880 1:N:0:22	D_0__Bacteria, D_1__Proteobacteria, D_2__Gammaproteobacteria, D_3__Pseudomonadales, D_4__Moraxellaceae, D_5__Acinetobacter,	11	0	0	0	0	0	11	0	0	CAGGCCTAACACATGCAAGTCGAGCGGAGAGAAGTAGCTTGCTACTGATCTTAACGGCGGACGGGTGAGTAATACTTAGGAATCTGGCTATTAGTGGGGGACAACATTTCGAAAGGGGTGCTAATACCGCATACGTCCTACGGGAGAAAG
FS10000387:40:BPL20323-2935:1:1101:12370:1950 1:N:0:14	D_0__Bacteria, , , , , ,	10	0	2	2	2	0	0	0	4	AGGCCTAACACATGCAAGTCGAGCGGATGACGGGAGCTTGCTCCTTGATTCAGCGGCGGACGGGTGAGTGATGCCTAGGAATCTGCCTGGTAGTGGGGGACAACGTTTCGAAAGGAACGCTAATACCGCATACGTCCTGCGGGAGAAAG
FS10000387:40:BPL20323-2935:1:1101:14300:1180 1:N:0:15	D_0__Bacteria, D_1__Proteobacteria, D_2__Gammaproteobacteria, D_3__Aeromonadales, D_4__Aeromonadaceae, D_5__Aeromonas, D_6__Aeromonas sobria	10	1	0	2	1	1	4	1	0	AGGCCTAACACATGCAAGTCGAGCGGCAGCGGGAAGGTAGCTTGCTACTTTTGCCGGCGAGCGGCGGACGGGTGAGTAATGCCTGGGGATCTGCCCAGTCGAGGGGGATAACTGCTGGAAACGGTAGCTAATACCGCATACGCCCTACGG
FS10000387:40:BPL20323-2935:1:1101:1460:1750 1:N:0:23	D_0__Bacteria, , , , , ,	7	0	0	0	0	0	0	6	1	CAGGCCTAACACATGCAAGTCGAACGAAGGCTTCGGCCTTAGTGGCGCACGGGTGCGTAACGCGTGGGAATCTGCCCTCAGGTTCGGAATAACAGCGAGAAATTGCTGCTAATACCGGATGATATCACGAGATCAAAGATTTATCGCCTGA
FS10000387:40:BPL20323-2935:1:1101:1820:2140 1:N:0:14	D_0__Bacteria, D_1__Proteobacteria, D_2__Gammaproteobacteria, D_3__Xanthomonadales, D_4__Xanthomonadaceae, D_5__Xanthomonas, Ambiguous_taxa	5	0	4	1	0	0	0	0	0	CAGGCCTAACACATGCAAGTCGAACGGCAGCACAGGAGAGCTTGCTCTCTGGGTGGCGAGTGGCGGACGGGTGAGGAATACATCGGAATCTACCTTTTCGTGGGGGATAACGTAGGGAGACTTACGCTAATACCGCATACGACCTTCGGGT
FS10000387:40:BPL20323-2935:1:1101:3940:3410 1:N:0:13	D_0__Bacteria, , , , , ,	6	2	1	0	3	0	0	0	0	CAGGCCTAACACATGCAAGTCGAGCGGATGACGGGAGCTTGCTCCTTGATTCAGCGGCGGACGGGTGAGCAATGCCTAGGAATCTGCCTGGTAGTGGGGGACAACGTTTCGAAAGGAACGCTAATACCGCATACGTCCTGCGGGAGAAAG
FS10000387:40:BPL20323-2935:1:1101:4480:3070 1:N:0:13	D_0__Bacteria, D_1__Proteobacteria, D_2__Gammaproteobacteria, D_3__Pseudomonadales, D_4__Pseudomonadaceae, D_5__Pseudomonas, D_6__Pseudomonas putida	9	1	1	1	2	2	1	1	0	CAGGCCTAACACATACAAGTCGAGCGGATGACGGGAGCTTGCTCCTTGATTCAGCGGCGGACGGGTGAGTAATGCCTAGGAATCTGCCTGGTAGTGGGGGACAACGTTTCGAAAGGAACGTTAATACCGCATACGTCCTACGGGAGAAAG
FS10000387:40:BPL20323-2935:1:1101:5810:1610 1:N:0:13	D_0__Bacteria, D_1__Proteobacteria, D_2__Gammaproteobacteria, D_3__Xanthomonadales, D_4__Xanthomonadaceae, D_5__Xanthomonas, Ambiguous_taxa	6	2	1	0	3	0	0	0	0	CAGGCCTAACACATGCAAGTCGAACGGCAGCACAGGAGAGCTTGCTCTCTGGGTGGCGAGTGGCGGACGGGTGAGGAATACATCGGAATCTACCTTTTCGTGGGGGATAACGTAGGGAAACTTACGCTAATGCCGCATACGACCTTCGGGT
FS10000387:40:BPL20323-2935:1:1101:6350:2660 1:N:0:13	D_0__Bacteria, , , , , ,	15	6	1	1	5	0	0	2	0	CAGGCCTAACACATGCAAGTCGAGCGGATGACGGGAGCTTGCTCCTTGATTCAGCGGCGGACGGGTGAGTAATGCCTAGGAATCTGCCTGGTAGTGGGGGACAACGTTTCGAAAGGAACGCTTATACCGCATACGTCCTACGGGAGAATG
FS10000387:40:BPL20323-2935:1:1101:8160:3470 1:N:0:13	D_0__Bacteria, D_1__Proteobacteria, D_2__Gammaproteobacteria, , , ,	6	1	1	1	0	0	1	2	0	CAGGCCTAACACATGCAAGTCGAGCGGCAGCGGGAAAGTAGCTTGCTACTTTTGCCGGCGAGCGGCGGACGGATGAGTAATACCTGGGGATCTGCCCAGTCGAGGGGGATAACTACTGGAAACGGTAGCTAATACCGCATACGCCCTACGG
FS10000387:40:BPL20323-2935:1:1101:9480:2560 1:N:0:13	D_0__Bacteria, , , , , ,	11	2	1	2	4	0	0	1	1	CAGGCCTAACACATGCAAGTCGAGCGGATGACGGGAGCTTGCTCCTTGATTCAGCGGCGGACGGGAGAGTAAAGCCTAGGAATCTGCCTGGTAGTGGGGGACAACGTTTCGAAAGGAACGCTAATACCGCATACGTCCTACGGGAGAAAG
FS10000387:40:BPL20323-2935:1:1101:9610:3870 1:N:0:13	D_0__Bacteria, D_1__Proteobacteria, D_2__Gammaproteobacteria, , , ,	12	5	2	1	0	1	2	1	0	CAGGCCTAACACATGCAAGTCGAGCGGCAGCGGGAAGGTAGCTTGCTACTTTTGCCGGCGAGCGGCGGACGGGTGAGTAATGCCTGGGGATCTGCCAGTCGAGGGGGATAACTACTGGAAACGGTAGCTAATACCGCATACGCCCTACGGG
FS10000387:40:BPL20323-2935:1:1102:10270:1740 1:N:0:22	D_0__Bacteria, D_1__Proteobacteria, D_2__Gammaproteobacteria, D_3__Pseudomonadales, D_4__Moraxellaceae, D_5__Acinetobacter,	15	1	3	1	2	2	4	1	1	CAGGCCTAACACATGCAAGTCGAGCGGAGATGAGGTGCTTGCACCTTATCTTAGCGGCGGACGAGTGAGTAATGCTTAGGAATCTGCCATTTAGTGGGGGACAACATTCCGAAAGGAATGCTAATACCGCATACGTCCTACGGGAGAATG
FS10000387:40:BPL20323-2935:1:1102:13810:3830 1:N:0:14	D_0__Bacteria, D_1__Proteobacteria, D_2__Gammaproteobacteria, , , ,	6	0	1	0	0	1	2	1	1	CAGGCCTAACACATACAAGTCGAGCGGCAGCGGGAAAGTAGCTTGCTGCTTTTGCCGGCGAGCGGCGGACGGGTGAGTAATGCCTGGGGATCTGCCCAGTCGAGGGGGATAACTACTGGAAACGGTAGCTAATACCGCATACGCCCTACGG
FS10000387:40:BPL20323-2935:1:1102:14040:2430 1:N:0:16	D_0__Bacteria, D_1__Bacteroidetes, D_2__Bacteroidia, D_3__Flavobacteriales, D_4__Flavobacteriaceae, D_5__Flavobacterium, D_6__bacterium 7A6	11	2	0	4	5	0	0	0	0	CAGGCCTAACACATGCAAGTCGAGGGGTAGGATTAGCTTGCTAATCTGAGACCGGCGCTCGGGTGCGTAACGCGTATGCAATCTACCTTGTACAGAGGGATAGCTCAGAGAAATTTGGATTAATACCTCATAGTGTTTTAGAGTGGCCTCA
FS10000387:40:BPL20323-2935:1:1102:14840:4010 1:N:0:13	D_0__Bacteria, D_1__Proteobacteria, D_2__Gammaproteobacteria, D_3__Pseudomonadales, D_4__Pseudomonadaceae, D_5__Pseudomonas, D_6__bacterium TLCL5	8	1	2	1	1	2	1	0	0	CAGGCCTAACACATGCAAGTCGAGCGGATGATGGGAGCTTGCTTCCGGAATCAGCGGCGGACGGGTGAGTAATGCCTAGGAATCTGCCTGGTAGTGGGGGACAACGTTTCGAAAGGAACGCTAATACCGCATACGTCCTACGGGAGAAAG
FS10000387:40:BPL20323-2935:1:1102:15080:1420 1:N:0:13	D_0__Bacteria, D_1__Proteobacteria, D_2__Gammaproteobacteria, D_3__Pseudomonadales, D_4__Moraxellaceae, D_5__Acinetobacter, D_6__uncultured bacterium	17	2	4	2	2	1	0	2	4	CAGGCCTAACACATGCAAGTCGAGCGGAGATGAGGTGCTTGCACCTTATCTTAGCGGCGGACGGGTGAGTAAAGCTTAGGAATCTGCCATTTAGTGGGGGACAACATTCCGAAAGGAATGTTAATACCGCATACGTCCTACGGGAGAAAG
FS10000387:40:BPL20323-2935:1:1102:5090:1310 1:N:0:13	D_0__Bacteria, D_1__Proteobacteria, D_2__Gammaproteobacteria, D_3__Pseudomonadales, D_4__Pseudomonadaceae, D_5__Pseudomonas, Ambiguous_taxa	7	2	1	0	2	2	0	0	0	CAGGCCTAACACATGCAAGTCGAGCGGATGAGAAGAGCTTGCTCTTCGATTCAGCGGCGGACGGGTGAGTAATGCCTAGGAATCTGCCTGGTAGTGGGGGACAACATTCCGAAAGGAATGCTAATACCGCATACGTCCTACGGGAGAAAG
FS10000387:40:BPL20323-2935:1:1102:5330:4050 1:N:0:14	D_0__Bacteria, D_1__Proteobacteria, D_2__Gammaproteobacteria, D_3__Pseudomonadales, D_4__Moraxellaceae, D_5__Acinetobacter,	11	0	1	1	1	5	1	0	2	CAGGCCTAACACATGCAAGTCGAGCGGAGATGAGGTGCTTGCACCTTTTCTTAGCGGCGGTCGGGTGAGTAATGCTTAGGAATCTGCCATTTAGTGGGGGACAACATTCCGAAAGGAATGCTAATACCGCATACGTCCTACGGGAGAAAG
FS10000387:40:BPL20323-2935:1:1103:1190:1500 1:N:0:13	D_0__Bacteria, D_1__Proteobacteria, D_2__Gammaproteobacteria, D_3__Pseudomonadales, D_4__Pseudomonadaceae, D_5__Pseudomonas, Ambiguous_taxa	6	3	2	0	0	0	0	1	0	CAGGCCTAACACATGCAAGTCGAGCGGATGACGGGGGCTTGCTCCTTGATTCAGCGGCGGACGGGTGAGTAATACCTAGGAATCTGCCTGGTAGTGGGGGACAACGTTTCGAAAGGAACGCTAATACCGCATACGTCCTACGGGAGAAAG
FS10000387:40:BPL20323-2935:1:1103:1190:2970 1:N:0:23	D_0__Bacteria, , , , , ,	7	0	0	0	0	0	0	3	4	CAGGCCTAACACATGCAAGTCGAACGAAGGCTTCGGCCTTAGTGGCGCACGGGTGCGTAACGCGTGGGAATCTGCCCTCAGGTTCGGGATAACAGCGAGAAATTGCTGCTAATACCGGATGATATCGCGAGATCAAAGATTTATCGCCTGA
FS10000387:40:BPL20323-2935:1:1103:12190:3350 1:N:0:14	D_0__Bacteria, , , , , ,	6	0	3	1	2	0	0	0	0	CAGGCCTAACACATGCAAGTCGAGCGGATGACGGGAGCTTGCTCCTTGATTCAGCGGCGGACGGGTGAGTAATGTCTAGGAATCTGCCTGGTAGTGGGGGACAACGTTTCGAAAGGAACGCTAATACCGCATACGTCCTGCGGGAGAAAG
FS10000387:40:BPL20323-2935:1:1103:1310:4070 1:N:0:14	D_0__Bacteria, D_1__Proteobacteria, D_2__Gammaproteobacteria, D_3__Pseudomonadales, D_4__Pseudomonadaceae, D_5__Pseudomonas, Ambiguous_taxa	6	0	2	2	0	1	0	1	0	CAGGCCTAACACATGCAAGTCGAGCGGATGACGGGAGCTTGCTCCTTGATTCAGCGGCGGACGGGTGAGTAATGCCTAGGAATCTGCCTGGTAGTGGGGGACAACGTTCCGAAAGGAACGCTAATACCGCATACGTCCTGCGGGAGAAAG
FS10000387:40:BPL20323-2935:1:1103:13570:1850 1:N:0:21	D_0__Bacteria, D_1__Proteobacteria, D_2__Gammaproteobacteria, D_3__Pseudomonadales, D_4__Moraxellaceae, D_5__Acinetobacter,	8	1	2	1	2	1	1	0	0	AGGCCTAACACATGCAAGTCGAGCGGAGATGAGGTGCTTGCACCTTATCTTAGCGGCGGACGGGTGAGTAATGCTCAGGAATCTGCCATTTAGTGGGGGACAACATTCCGAAAGGAATGCTAATACCGCATACGTCCTACGGGAGAAAGT
FS10000387:40:BPL20323-2935:1:1103:14180:3600 1:N:0:13	D_0__Bacteria, D_1__Proteobacteria, D_2__Gammaproteobacteria, D_3__Pseudomonadales, D_4__Moraxellaceae, D_5__Acinetobacter,	11	2	1	2	2	2	0	1	1	CAGGCCTAACACATGCAAGTCGAGCGGAGATGAGGTGCTTGCACCTTATCTTAGCGGCGGTCGGGTGAGTAATGCTTAGGAATCTGCCATTTAGTGGGGGACAACATTCCGAAAGGAATGCTAATACCGCATACGTCCTACGGGTGAAAG
FS10000387:40:BPL20323-2935:1:1103:1480:3740 1:N:0:13	D_0__Bacteria, D_1__Proteobacteria, D_2__Gammaproteobacteria, D_3__Pseudomonadales, D_4__Moraxellaceae, D_5__Acinetobacter,	13	1	2	3	2	3	2	0	0	CAGGCCTAACACATGCAAGTCGAGCGGAGATGAGGTGCTTGCACCTTGTCTCAGCGGCGGACGGGTGAGTAATGCTTAGGAATCTGCCATTTAGTGGGGGACAACATTCCGAAAGGAATGCTAATACCGCATACGTCCTACGGGAGAAAG
FS10000387:40:BPL20323-2935:1:1103:16120:1730 1:N:0:13	D_0__Bacteria, D_1__Proteobacteria, D_2__Gammaproteobacteria, D_3__Pseudomonadales, D_4__Moraxellaceae, D_5__Acinetobacter,	11	3	2	3	1	1	1	0	0	CAGGCCTAACACATGCAAGTCGAGCGGAGATCAGGTGCTTGCTCCTTATCTTAGCGGCGGACGGGTGAGTAATGCTTAGGAATCTGCCATTTAGTGGGGGACAACATTCCGAAAGGAATGCTAATACCGCATACGTCCTACGGGAGAAAG
FS10000387:40:BPL20323-2935:1:1103:1630:1730 1:N:0:13	D_0__Bacteria, D_1__Proteobacteria, D_2__Gammaproteobacteria, D_3__Pseudomonadales, D_4__Pseudomonadaceae, D_5__Pseudomonas, Ambiguous_taxa	7	2	0	2	2	0	0	0	1	CAGGCCTAACACATGCAAGTCGAGCGGATGACGGGGGCTTGCTCCTTGATTCAGCGGCGGACGGGTGAGTAATGCCTAGGAATCTGCCTGGTAGTGGGAGACAACGTTTCGAAAGGAACGCTAATACCGCATACGTCCTACGGGAGAAAG
FS10000387:40:BPL20323-2935:1:1103:2910:2670 1:N:0:13	D_0__Bacteria, , , , , ,	8	2	1	2	2	0	0	0	1	CAGGCCTAACACATGCAAGTCGAGCGGATGACGGGAGCTTGCTCCTTGATTCAGCGGCGGACGGGTGAGTAATGCCTAGGAATCTGCCTGGTAGTGGGGGTCAACGTTTCGAAAGGAACGCTAATACCGCATACGTCCTGCGGGAGAAAG
FS10000387:40:BPL20323-2935:1:1103:3170:3030 1:N:0:16	D_0__Bacteria, , , , , ,	9	1	0	0	7	0	0	1	0	CAGGCCTAACACATGCAAGTCGAGCGGATGACGGGAGCTTGCTCCTTGATTCAGCGGCGGACGGGTGAGTAATGCCTAGGAATCTGCCTGGTAGTGGGGGACAACGTTTCGAAAGGAACGTTAATACCGCATACGTCCTGCGGGAGAAAG
FS10000387:40:BPL20323-2935:1:1103:3920:3350 1:N:0:24	D_0__Bacteria, , , , , ,	9	2	0	0	0	0	0	0	7	CAGGCCTAACACATGCAAGTCGAACGGAAAGGCCCTGCTTGCAGGGTACTCGAGTGGCGAACGGGTGAGTAACACGTGGGTGATCTGCCCTGTACTTTGGGATAAGCCTGGGAAACTGGGTCTAATACCGAATATGACAATTGTTTGGATG
FS10000387:40:BPL20323-2935:1:1103:3930:3750 1:N:0:14	D_0__Bacteria, D_1__Proteobacteria, D_2__Gammaproteobacteria, D_3__Pseudomonadales, D_4__Pseudomonadaceae, D_5__Pseudomonas, D_6__uncultured Pseudomonas sp.	6	0	2	1	2	0	0	0	1	CAGGCCTAACACATGCAAGTCGAGCGGATGACGGGGGCTTGCTCCTTGATTCAGCGGCGGACGGGTGAGTAATGTCTAGGAATCTGCCTGGTAGTGGGGGACAACGTTTCGAAAGGAACGCTAATACCGCATACGTCCTACGGGAGAAAG
FS10000387:40:BPL20323-2935:1:1103:4970:2120 1:N:0:15	D_0__Bacteria, D_1__Proteobacteria, D_2__Gammaproteobacteria, , , ,	8	2	1	1	1	0	2	1	0	CAGGCCTAACACATGCAAGTCGAGCGGCAGCGGGAAAGTAGCTTGCTACTTTTGCCGGCGAGCGGCGGACGGATGAGTAATGCCTGGGGATCTGCCCAGTCGAGGGGGATAACTACTGGAAACGGTAGCTAATACCGCATACGCCCTATGG
FS10000387:40:BPL20323-2935:1:1103:5020:3140 1:N:0:13	D_0__Bacteria, D_1__Proteobacteria, D_2__Gammaproteobacteria, D_3__Pseudomonadales, D_4__Pseudomonadaceae, D_5__Pseudomonas, D_6__bacterium TLCL5	13	1	1	1	9	1	0	0	0	CAGGCCTAACACATGCAAGTCGAGCGGATGACGGGAGCTTGCTTCTTGAATCAGCGGCGGACGGGTGAGTAATGCCTAGGAATCTGCCTGGTAGTGGGGGACAACGTTTCGAAAGGAACGCTAATACCGCATACGTCCTACGGGAGAAAGT
FS10000387:40:BPL20323-2935:1:1103:6430:1520 1:N:0:21	D_0__Bacteria, D_1__Fusobacteria, D_2__Fusobacteriia, D_3__Fusobacteriales, D_4__Fusobacteriaceae, D_5__Cetobacterium, D_6__uncultured bacterium	11	0	0	0	0	11	0	0	0	CAGGCCTAACACATGCAAGTCGATTCGATTTACCTTCGGGTAATGAGGATGGCGGACGGGTGAGTAACGCGTAAGGAACTTGCCTCTTGGACTGGGACAACTGTTGGAAACGACAGCTAATACCGGATATTATGAGATTCTCGCATGAGAA
FS10000387:40:BPL20323-2935:1:1103:6990:1560 1:N:0:14	D_0__Bacteria, , , , , ,	9	1	1	1	4	0	0	1	1	CAGGCCTAACACATGCAAGTCGAGCGGATGACGGGAGCTTGCTCCTTGATTCAGCGGCGGACGGGTGAGTAATGCCTAGGAATCTGCCTGGTAGTGGGGGACAACGTTTCGAAAGGAACGCTAATACTGCATACGTCCTGCGGGAGAAAG
FS10000387:40:BPL20323-2935:1:1103:7760:3010 1:N:0:15	D_0__Bacteria, D_1__Proteobacteria, D_2__Gammaproteobacteria, D_3__Pseudomonadales, D_4__Pseudomonadaceae, D_5__Pseudomonas, D_6__Pseudomonas putida	6	1	1	1	1	0	0	1	1	CAGGCCTAACACATGCAAGTCGAGCGGATGACGGGGGCTTGCTCCTTGATTCAGCGGCGGACGGGTGAGCAATGCCTAGGAATCTGCCTGGTAGTGGGGGACAACGTTTCGAAAGGAACGCTAATACCGCATACGTCCTACGGGAGAAAGT
FS10000387:40:BPL20323-2935:1:1104:10470:1070 1:N:0:13	D_0__Bacteria, D_1__Proteobacteria, D_2__Gammaproteobacteria, , , ,	6	1	0	2	0	1	1	0	1	CAGGCCTAACACATGCAAGTCGAGCGGCAGCGGGAAGGTAGCTTGCTACTTTTGCCGGCGAGCGGCGGACGGGTGAATAATGCCTGGGGATCTGCCCAGTCGAGGGGGATAACTACTGGAAACGGTAGCTAATACCGCATACGCCCTACGG
FS10000387:40:BPL20323-2935:1:1104:1280:2360 1:N:0:13	D_0__Bacteria, D_1__Proteobacteria, D_2__Gammaproteobacteria, D_3__Pseudomonadales, D_4__Pseudomonadaceae, D_5__Pseudomonas, D_6__uncultured Pseudomonas sp.	9	2	0	1	3	0	0	1	2	CAGGCCTAACACATGCAAGTCGAGCGGATGACGGGGGCTTGCTCCTTGATTCAGCGGCGGACGGGTGAGTAATGCCTAGGAATCTGCCTGGTAGTGGGGGACAACGTTTCGAAAGGAACGCCAATACCGCATACGTCCTACGGGAGAAAG
FS10000387:40:BPL20323-2935:1:1104:13830:3710 1:N:0:16	D_0__Bacteria, D_1__Proteobacteria, D_2__Gammaproteobacteria, , , ,	12	1	1	1	4	0	2	0	3	CAGGCCTAACACATGCAAGTCGAGCGGCAGCGGGAAAGTAGCTAGCTACTTTTGCCGGCGAGCGGCGGACGGGTGAGTAATGCCTGGGGATCTGCCCAGCCGAGGGGGATAACTACTGGAAACGGTAGCTAATACCGCATACGCCCTACGG
FS10000387:40:BPL20323-2935:1:1104:15160:1410 1:N:0:14	D_0__Bacteria, D_1__Proteobacteria, D_2__Alphaproteobacteria, D_3__Rhizobiales, D_4__Rhizobiaceae, ,	9	1	4	4	0	0	0	0	0	AGGCCTAACACATGCAAGTCGAGCGCCCCGCAAGGGGAGCGGCAGACGGGTGAGTAACGCGTGGGAATCTACCTTTTGTTACGGAATAACTCAGGGAAACTTGTGCTAATACCGTATGTGCCCTTCGGGGGAAAGATTTATCGGCAAAGG
FS10000387:40:BPL20323-2935:1:1104:3880:3400 1:N:0:14	D_0__Bacteria, D_1__Proteobacteria, D_2__Gammaproteobacteria, D_3__Pseudomonadales, D_4__Pseudomonadaceae, D_5__Pseudomonas, D_6__uncultured bacterium	7	0	1	1	4	0	0	0	1	CAGGCCTAACACATACAAGTCGAGCGGATGACGGGAGCTTGCTCCTTGATTCAGCGGCGGACGGGTGAGTAGTGCCTAGGAATCTGCCTGGTAGTGGGGGACAACGTTTCGAAAGGAACGCTAATACCGCATACGTCCTACGGGAGAAAG
FS10000387:40:BPL20323-2935:1:1104:9860:3170 1:N:0:13	D_0__Bacteria, D_1__Proteobacteria, D_2__Gammaproteobacteria, D_3__Pseudomonadales, D_4__Moraxellaceae, D_5__Acinetobacter,	13	1	2	1	1	6	0	1	1	CAGGCCTAACACATGCAAGTCGAGCGGAGATGAGGTGCTTGCACCTTATCATAGCGACGGACGGGTGAGTAATGCTTAGGAATCTGCCATTTAGTGGGGGACAACATTCCGAAAGGAATGCTAATACCGCATACGTCCTACGGGAGAAAG
FS10000387:40:BPL20323-2935:1:1105:1140:1570 1:N:0:15	D_0__Bacteria, D_1__Bacteroidetes, D_2__Bacteroidia, D_3__Flavobacteriales, D_4__Flavobacteriaceae, D_5__Flavobacterium, D_6__uncultured Flavobacterium sp.	7	0	5	2	0	0	0	0	0	AGGCCTAACACATGCAAGTCGAGGGGTAGGATTAGCTTGCTAATCTGAGACCGGCGCACGGGTGCGTAACGCGTATGCAATCTACCTTGTACAGAGGGATAGCCCTGAGAAATTTGGATTAATACCTCATAGTGTTTTAGAGTGGCCTTA
FS10000387:40:BPL20323-2935:1:1105:13360:2260 1:N:0:14	D_0__Bacteria, D_1__Proteobacteria, D_2__Gammaproteobacteria, , , ,	10	1	2	1	0	0	2	1	3	CAGCCTAACACATGCAAGTCGAGCGGCAGCGGGAAGGTAGCTTGCTACTTTTGCCGGCGAGCGGCGGACGGGTGAGTAATGCCTGGGGATCTGCCCAGTCGAGGGGGATAACTACTGGAAACGGTAGCTAATACCGCATACGCCCTACGGG
FS10000387:40:BPL20323-2935:1:1105:1460:4060 1:N:0:14	D_0__Bacteria, D_1__Bacteroidetes, D_2__Bacteroidia, D_3__Flavobacteriales, D_4__Flavobacteriaceae, D_5__Flavobacterium, D_6__uncultured Flavobacterium sp.	8	2	2	2	2	0	0	0	0	CAGGCCTAACACATGCAAGTCGAGGGGTAGGATTAGCTTGCTAATCTGAGACCGGCGCACGGGTGCGTAACGCGTATGCAATCTACCTTGTACAAAGGGATAGCCTAGAGAAATTTGGATTAATACCTCATAGTGTTTTAGAGTGGCCT
FS10000387:40:BPL20323-2935:1:1105:15730:2640 1:N:0:13	D_0__Bacteria, D_1__Proteobacteria, D_2__Gammaproteobacteria, D_3__Pseudomonadales, D_4__Pseudomonadaceae, D_5__Pseudomonas, D_6__Pseudomonas sp. TB326	13	2	1	3	4	0	0	1	2	CAGGCCTAACACATTCAAGTCGAGCGGATGACGGGAGCTTGCTCCTTGATTCAGCGGCGGACGGGTGAGTAATGCCTAGGAATCTGCCTGGTAGTGGGGGACAACGTTTCGAAAGGAACGCTAATACCGCATACGTCCTACGGGAGAAAA
FS10000387:40:BPL20323-2935:1:1105:2770:2080 1:N:0:13	D_0__Bacteria, D_1__Proteobacteria, D_2__Gammaproteobacteria, D_3__Pseudomonadales, D_4__Pseudomonadaceae, D_5__Pseudomonas, D_6__Pseudomonas putida	11	1	0	3	5	0	0	0	2	CAGGCCTAACACATGCAAGTCGAGCGGATGACGGGGGCTTGCTCTTTGATTCAGCGGCGGACGGGTGAGTAATGCCTAGGAATCTGCCTGGTAGTGGGGGACAACGTTTCGAAAGGAACGCTAATACCGCATACGTCCTACGGGAGAAAG
FS10000387:40:BPL20323-2935:1:1105:5560:1460 1:N:0:13	D_0__Bacteria, D_1__Bacteroidetes, D_2__Bacteroidia, D_3__Cytophagales, D_4__Spirosomaceae, D_5__Flectobacillus, Ambiguous_taxa	7	1	1	1	0	3	1	0	0	CAGGCCTAACACATGCAAGTCGAACGGTGTAGCAATACACAGTGGCGCACGGGTGCGTAACACGTATGCAACCCACCTATCATTGGGGGATAGCCTTTGGAAACGGAGATTAATACCGCATAAGACAGTAACATGGCATCATGTAGCTGTT
FS10000387:40:BPL20323-2935:1:1105:5870:2360 1:N:0:14	D_0__Bacteria, D_1__Proteobacteria, D_2__Gammaproteobacteria, , , ,	9	0	2	0	1	2	2	1	1	CAGGCCTAACACATACAAGTCGAGCGGCGGCGGGAAAGTAGCTTGCTACTTTTGCCGGCGAGCGGCGGACGGGTGAGTAATGCCTGGGGATCTGCCCAGTCGAGGGGGATAACTACTGGAAACGGTAGCTAATACCGCATACGCCCTACGG
FS10000387:40:BPL20323-2935:1:1105:5960:2210 1:N:0:15	D_0__Bacteria, D_1__Bacteroidetes, D_2__Bacteroidia, D_3__Flavobacteriales, D_4__Flavobacteriaceae, D_5__Flavobacterium, D_6__uncultured Flavobacterium sp.	9	0	1	8	0	0	0	0	0	CAGGCCTAACACATGCAAGTCGAGGGGTAGGATTAGCTTGCTAATCTGAGACCGGCGCACGGGTGCGTAACGCGTATGCAATCTACCTTGTACTGAGGGATAGCCCAGAGTAATTTGGATTAATACCTCATAGTGTTTTAGAGTGGCCTTT
FS10000387:40:BPL20323-2935:1:1105:6080:3630 1:N:0:15	D_0__Bacteria, D_1__Proteobacteria, D_2__Alphaproteobacteria, D_3__Rhizobiales, D_4__Rhizobiaceae, ,	6	0	1	2	1	0	0	2	0	CAGGCCTAACACATGCAAGTCGAGCGCCCCGCAAGGGGAGCGGCAGACGGGTGAGTAACGCGTGGGAATCTACCTTTTGCTACGGAATAACTCAGGGAAACTTGTGCTAATACCGTATGCGCCCTTCGGGGGAAAGATTTATCGGCAAAGG
FS10000387:40:BPL20323-2935:1:1105:9440:1490 1:N:0:14	D_0__Bacteria, D_1__Proteobacteria, D_2__Gammaproteobacteria, D_3__Pseudomonadales, D_4__Moraxellaceae, D_5__Acinetobacter, D_6__uncultured bacterium	8	0	3	0	3	0	0	1	1	CAGGCCTAACACATGCAAGTCGAGCGGAGATGAGGTGCTTGCACCTTATCTTAGCGGCGGACGGGTGAGTAAAGCTTAGGAATCTGCCATTTAGTGGGGGACAACATTCCGAAAGGAATGCTAATACCGCATATGTCCTACGGGAGAAAG
FS10000387:40:BPL20323-2935:1:1106:11720:2260 1:N:0:24	D_0__Bacteria, , , , , ,	5	0	0	0	0	0	0	1	4	CAGGCCTAACACATGCAAGTCGAACGAAGGCTTCGGCCTTAGTGGCGCACGGGTGCGTAACGCGTGGGAATCTGCCCTCAGGTTCGGAATAACAGCGAGAAATTGCTGCTAATACCGGATGATATCGCGAGATCAAAGATTTGTCGCCTGA
FS10000387:40:BPL20323-2935:1:1106:8550:3120 1:N:0:15	D_0__Bacteria, D_1__Proteobacteria, D_2__Gammaproteobacteria, , , ,	6	0	0	1	0	0	1	1	3	CAGGCCTAACACATACAAGTCGAGCGGCAGCGGGAAAGTAGCTTGCTACTTTTGCCGGCGAGCGGCGGACGGGTGAGTAATGCCTGGGGATCTGCCCAGTCGAGGGGGATAACTACTGGAAACGGTAGCTAATACCGCATACGCCCCACGG
FS10000387:40:BPL20323-2935:1:1107:12990:2780 1:N:0:14	D_0__Bacteria, D_1__Proteobacteria, D_2__Gammaproteobacteria, , , ,	13	2	1	2	1	1	2	2	2	CAGGCCTAACACATACAAGTCGAGCGGCAGCGGGAAAGTAGCTTGCTACTTTTGCCGGCGAGCGGCGGACGGGTGAGTAATGCCTGGGGATCTGCCCAGTCGAGGGGGATAACTACTGGAAACGGTAGCTAATACCGCATACGTCCTACGG
FS10000387:40:BPL20323-2935:1:1107:13090:2790 1:N:0:14	D_0__Bacteria, D_1__Proteobacteria, D_2__Gammaproteobacteria, D_3__Pseudomonadales, D_4__Moraxellaceae, D_5__Acinetobacter, D_6__uncultured bacterium	7	1	1	0	0	3	1	0	1	CAGGCCTAACACATGCAAGTCGAGCGGAGATGAGGTGCTTGCACCTTATCTTAGCGGCGGACGGGTGAGTAAAGCTTAGGAATCTGCCATTTAGTGGGGGACAACATTCCGAAAGGAATGCTTATACCGCATACGTCCTACGGGAGAAAG
FS10000387:40:BPL20323-2935:1:1107:2620:1680 1:N:0:23	D_0__Bacteria, , , , , ,	6	0	0	0	0	0	0	2	4	CAGGCCTAACACATGCAAGTCGAACGAAGGCTTCGGCCTTAGTGGCGCACGGGTGCGTAACGCGTGGGAATCTGCCCTCAGGTTCGGAATAACAGCGAGAAATTGCCGCTAATACCGGATGATATCGCGAGATCAAAGATTTATCGCCTGA
FS10000387:40:BPL20323-2935:1:1107:2700:1040 1:N:0:24	D_0__Bacteria, D_1__Proteobacteria, D_2__Gammaproteobacteria, , , ,	8	0	0	0	0	0	1	2	5	CAGGCCTAACACATGCAAGTCGAGCGGCAGCGGGAAAGTAGCTTGCTACTTTTGCCGGCGAGCGGCGGACGGGTGAGTAATGCCTGGGGATCTGCTCAGTCGAGGGGGATAACTACTGGAAACGGTAGCTAATACCGCATACGCCCTACAG
FS10000387:40:BPL20323-2935:1:1107:6130:2220 1:N:0:13	D_0__Bacteria, D_1__Proteobacteria, D_2__Gammaproteobacteria, D_3__Pseudomonadales, D_4__Moraxellaceae, D_5__Acinetobacter,	18	2	1	3	3	6	1	1	1	CAGGCCTAACACATGAAGTCGAGCGGAGATGAGGTGCTTGCACCTTATCTTAGCGGCGGACGGGTGAGTAATGCTTAGGAATCTGCCATTTAGTGGGGGACAACATTCCGAAAGGAATGCTAATACCGCATACGTCCTACGGGAGAAAGCA
FS10000387:40:BPL20323-2935:1:1107:7300:2460 1:N:0:14	D_0__Bacteria, D_1__Proteobacteria, D_2__Gammaproteobacteria, D_3__Pseudomonadales, D_4__Moraxellaceae, D_5__Acinetobacter,	11	1	4	0	3	2	0	1	0	CAGGCCTAACACATGCAAGTCGAGCGGAGATGAGGTGCTTGCACCTTATCTTAGCGGCGGACGGGTGAGTAATGCTTAGGAATCTGCCATTTAGTGGGGCACAACATTCCGAAAGGAATGCTAATACCGCATACGTCCTACGGGAGAATG
FS10000387:40:BPL20323-2935:1:1107:8180:2430 1:N:0:21	D_0__Bacteria, D_1__Proteobacteria, D_2__Gammaproteobacteria, D_3__Pseudomonadales, D_4__Moraxellaceae, D_5__Acinetobacter, D_6__uncultured bacterium	14	3	2	1	2	2	0	2	2	CAGGCCTAACACATGCAAGTCGAGCGGAGATGAGGTGCTTGCACCTTATCTAAGCGGCGGACGGGTGAGTAATGCTTAGGAATCTGCCATTTAGTGGGGGACTACATTCCGAAAGGAATGCTAATACCGCATACGTCCTACGGGAGAAAG
FS10000387:40:BPL20323-2935:1:1108:3990:3380 1:N:0:15	D_0__Bacteria, D_1__Proteobacteria, D_2__Gammaproteobacteria, D_3__Betaproteobacteriales, D_4__Chitinibacteraceae, D_5__Jeongeupia,	12	1	6	2	3	0	0	0	0	CAGGCCTAACACATGCAAGTCGAACGGGCTTGTGGGGCTTGCTCCACAAGTTAGTGGCGAACGGGTGAGTAATACATCGGAACGTGCCCAGTAATGGGGGATAACCTGCCGAAAGGCAAGCTAATACCGCATACGCCCTGAGGGGGAAAGA
FS10000387:40:BPL20323-2935:1:1109:12350:1320 1:N:0:15	D_0__Bacteria, D_1__Bacteroidetes, D_2__Bacteroidia, D_3__Cytophagales, D_4__Spirosomaceae, D_5__Flectobacillus, Ambiguous_taxa	6	0	0	2	1	2	1	0	0	CAGGCCTAACACATGCAAGTCGAACGGTGTAGCAATACACAGTGGCGCACGGGTGCGTAACACGTATGCAACCTACCTATCATTGGGGGATAGCCTTTGGAAACGGAGATTAATATCGCATAAGACAGTAACATGGCATCATGTAGCTGTT
FS10000387:40:BPL20323-2935:1:1109:1420:3360 1:N:0:15	D_0__Bacteria, D_1__Proteobacteria, D_2__Gammaproteobacteria, , , ,	14	1	2	3	2	0	3	2	1	CAGGCCTAACACATGCAAGTCGAGCGGCAGCGGGAAAGTAGCTTGCTACTTTTGCCGGCGTGCGGCGGACGGGTGAGTAATGCCTGGGGATCTGCCCAGTCGAGGGGGATAACTACTGGATACGGTAGCTAATACCGCATACGCCCTACGG
FS10000387:40:BPL20323-2935:1:1109:14630:1300 1:N:0:15	D_0__Bacteria, D_1__Proteobacteria, D_2__Gammaproteobacteria, D_3__Betaproteobacteriales, D_4__Burkholderiaceae, D_5__Bordetella, D_6__Bordetella avium	9	1	0	3	0	4	1	0	0	CAGGCCTAACACATGCAAGTCGAACGGCAGCACGGACTTCGGTCTGGTGGCGAGTGGCGAACGGGTGAGTAAAGTATCGGAACGTGCCCAGTAGCGGGGGATAACTACGCGAAAGCGTAGCTAATACCGCATACGCCCTACGGGGGAAAG
FS10000387:40:BPL20323-2935:1:1109:3000:3540 1:N:0:13	D_0__Bacteria, D_1__Proteobacteria, D_2__Gammaproteobacteria, , , ,	7	2	0	0	1	2	2	0	0	CAGGCCTAACACATGCAAGTCGAACGGTAACAGGTTAAGCTGACGAGTGGCGAACGGGTGAGTAATGTATCGGAACGTGCCCAGTCGTGGGGGATAACTGCTCGAAAGGGCAGCTAATACCGCATACGACCTGAGGGTGAAAGCGGGGGAT
FS10000387:40:BPL20323-2935:1:1109:4440:3680 1:N:0:14	D_0__Bacteria, D_1__Proteobacteria, D_2__Gammaproteobacteria, D_3__Pseudomonadales, D_4__Pseudomonadaceae, D_5__Pseudomonas, D_6__Pseudomonas putida	14	4	1	3	2	0	0	1	3	CAGGCCTAACACATGCAAGTCGAGCGGATGATGAGAGCTTGCTCTTTGATTCAGCGGCGGACGGGTGAGTAATGCCTAGGAATCTGCCTGGTAGTGGGGGACAACGTTTCGAAAGGAACGCTAATACCGCATACGTCCTACGGGAGAAAG
FS10000387:40:BPL20323-2935:1:1109:6420:2960 1:N:0:13	D_0__Bacteria, D_1__Proteobacteria, D_2__Gammaproteobacteria, , , ,	9	2	0	0	0	1	0	4	2	CAGGCCTAACACATACAAGTCGAGCGGCAGCGGGAAAGTAGCTTGCTACTTTTGCCGGCGAGCGGCGGACGGGTGAGTAATGCCTGGGGATCTGCCCAGTCGAGGGGGATAACTACTGGAAACGGTAGCTGATACCGCATACGCCCTACGG
FS10000387:40:BPL20323-2935:1:1109:7700:1570 1:N:0:16	D_0__Bacteria, , , , , ,	10	0	0	1	5	0	0	1	3	CAGGCCTAACACATGCAAGTCGAGCGGATGACGGGAGCTTGCTCCTTGATTCAGCGGCGGTCGGGTGAGTAAAGCCTAGGAATCTGCCTGGTAGTGGGGGACAACGTTTCGAAAGGAACGCTAATACCGCATACGTCCTACGGGAGAAAG
FS10000387:40:BPL20323-2935:1:1109:9690:2620 1:N:0:15	D_0__Bacteria, D_1__Bacteroidetes, D_2__Bacteroidia, D_3__Flavobacteriales, D_4__Flavobacteriaceae, D_5__Flavobacterium, D_6__uncultured Flavobacterium sp.	11	6	0	3	2	0	0	0	0	CAGGCCTAACACATGCAAGTCGAGGGGTAGGATTAGCTTGCTAATCTGAGACCGGCGCACGGGTGCGTAACGCGTATGCAATCTACCTTGTACAGAGGGATAGCCTAGAGAAATTTGGATTAATACCTCATAGTGTTTTAGAGTGGCTTCA
FS10000387:40:BPL20323-2935:1:1111:10380:3950 1:N:0:13	D_0__Bacteria, D_1__Proteobacteria, D_2__Alphaproteobacteria, D_3__Rhizobiales, D_4__Rhizobiaceae, D_5__Ochrobactrum, Ambiguous_taxa	8	1	1	3	3	0	0	0	0	CAGGCCTAACACATGCAAGTCGAGCGCCCCGCAAGGGGAGCGGCAGACGGGAGAGTAACGCGTGGGAATCTACCTTTTGCTACGGAATAACTCAGGGAAACTTGTGCTAATACCGTATGTGCCCCCCTTTAAAATTTCAGGATACATAAAA
FS10000387:40:BPL20323-2935:1:1111:1050:2030 1:N:0:15	D_0__Bacteria, D_1__Proteobacteria, D_2__Gammaproteobacteria, , , ,	9	0	1	2	0	2	1	0	3	CAGGCCTAACACATGCAAGTCGAGCGGCAGCGGGAAGGTAGCTTGCTACTTTTGCCGGCGAGCGGCGGACGGGTAAGTAATGCCTGGGGATCTGCCCAGTCGAGGGGGATAACTACTGGAAACGGTAGCTAATACCGCATACGCCCTACGG
FS10000387:40:BPL20323-2935:1:1111:10530:2830 1:N:0:14	D_0__Bacteria, D_1__Proteobacteria, D_2__Gammaproteobacteria, D_3__Pseudomonadales, D_4__Pseudomonadaceae, D_5__Pseudomonas, D_6__Pseudomonas sp. CC6	10	1	3	3	2	0	0	1	0	CAGGCCTAACACATGCAAGTCGAGCGGATGACGGGAGCTTGCTCCTTGATACAGCGGCGGACGGGTGAGTAATGCCTAGGAATCTGCCTGGTAGTGGGGGACAACGTTTCGAAAGGAACGCTAATACCGCATACGTTCTACGGGAGAAAG
FS10000387:40:BPL20323-2935:1:1111:13100:2640 1:N:0:14	D_0__Bacteria, D_1__Proteobacteria, D_2__Gammaproteobacteria, , , ,	8	0	1	0	3	0	0	0	4	CAGGCCTAACACATGCAAGTCGAGCGGCAGCGGGAAGGTAGCTTGCTACTTTTGCCGGCGAGCGGCGGACGGGTGAGTAATGCCTGGGGATCTGCCCAGTCGAGGGGGATAACTACTGGAAATGGTAGCTAATACCGCATACGCCCTACGG
FS10000387:40:BPL20323-2935:1:1111:15540:2170 1:N:0:15	D_0__Bacteria, D_1__Proteobacteria, D_2__Gammaproteobacteria, , , ,	12	2	0	3	4	0	1	0	2	CAGGCCTAACACATGCAAGTCGAGCGGCAGCGGGAAAGTAGCTTGCTACTTTTGCCGGCGTGCGGCGGTCGGGTGAGTAATGCCTGGGGATCTGCCCAGTCGAGGGGGATAACTACTGGAAACGGTAGCTAATACCGCATACGCCCTACGG
FS10000387:40:BPL20323-2935:1:1111:15660:1750 1:N:0:24	D_0__Bacteria, D_1__Proteobacteria, D_2__Gammaproteobacteria, D_3__Pseudomonadales, D_4__Moraxellaceae, D_5__Acinetobacter, D_6__uncultured bacterium	12	2	0	1	1	2	1	0	5	CAGGCCTAACACATGCAAGTCGAGCGGAGATGAGGTGCTTGCACCTTATCTTAGCGGCGGACGGGTGAGTAAAGCTTAGGAATCTGCCATTTAGTGGGGGACAACATTCCGAAAGGAATGCTAATACCGCTTACGTCCTACGGGAGAAAG
FS10000387:40:BPL20323-2935:1:1111:2810:1710 1:N:0:21	D_0__Bacteria, D_1__Bacteroidetes, D_2__Bacteroidia, D_3__Cytophagales, D_4__Spirosomaceae, D_5__Flectobacillus, Ambiguous_taxa	9	0	0	1	0	3	5	0	0	CAGGCCTAACACATGCAAGTCGAACGGTGTAGCAATACACAGTGGCGCACGGGTGCGTAACACGTATGCAACCTACCTATCATTGGGGGATAGCCTTTGGAAACGGAGATTAATACCGCATAAGACAGTAACATGGCATCATGTAGTTGTT
FS10000387:40:BPL20323-2935:1:1111:4690:1740 1:N:0:14	D_0__Bacteria, D_1__Proteobacteria, D_2__Gammaproteobacteria, , , ,	8	0	3	1	0	0	1	1	2	CAGGCCTAACACATGCAAGTCGAGCGGCAGCGGGAAAGTAGCTTGCTACTTTTGCCGGCGAGCGGCGGACGGGTGAGTAATGCCTGGGGATCTGCCCAGTCGAGGGGGATAACTACTGGATACGGTAGCTAATACCGCATACGCTCTACGG
FS10000387:40:BPL20323-2935:1:1111:5070:1920 1:N:0:14	D_0__Bacteria, , , , , ,	11	0	3	1	4	0	0	0	3	CAGGCCTAACACATGCAAGTCGAGCGGATGACGGGAGCTTGCTCCTTGATTCAGCGGCGGACGGGTGAGTAATGCCTAGGAATCTGCCTGGTAGTGGGGGACAACGTTTCGAAAGGAACGCTAATACCGCATACGTCTTGCGGGAGAAAG
FS10000387:40:BPL20323-2935:1:1111:5860:3920 1:N:0:14	D_0__Bacteria, D_1__Proteobacteria, D_2__Alphaproteobacteria, D_3__Rhizobiales, D_4__Rhizobiaceae, D_5__Ochrobactrum, Ambiguous_taxa	5	0	1	3	1	0	0	0	0	CAGGCCTAACACATGCAAGTCGAGCGCCCCGCAAGGGGAGCGGCAGACGGGTGAGTAACGCGTGGGAATCTACCTTTTGCTACGGAATAACTCAGGGAAACTTGTGCTAATACCGTATGTGCCCCCCTTTAAAATTTCAGGATACACAAA
FS10000387:40:BPL20323-2935:1:1111:6760:2140 1:N:0:13	D_0__Bacteria, , , , , ,	8	2	1	0	5	0	0	0	0	CAGGCCTAACACATGCAAGTCAAGCGGATGACGGGGGCTTGCTCCTTGATTCAGCGGCGGACGGGTGAGTAATGCCTAGGAATCTGCCTGGTAGTGGGGGACAACGTTTCGAAAGGAACGCTAATACCGCATACGTCCTACGGGAGAAAG
FS10000387:40:BPL20323-2935:1:1111:6980:1640 1:N:0:15	D_0__Bacteria, D_1__Proteobacteria, D_2__Gammaproteobacteria, D_3__Pseudomonadales, D_4__Moraxellaceae, D_5__Acinetobacter, D_6__uncultured bacterium	12	1	2	1	2	1	0	2	3	CAGGCCTAACACATGCAAGTCGAGCGGAGATGAGGTGCTTGCACCTTTTCTTAGCGGCGGACGGGTGAGTAATGCTTAGGAATCTGCCATTTAGTGGGGGACAACATTTCGAAAGGAATGCTAATACCGCATACGTCCTACGGGAGAAAG
FS10000387:40:BPL20323-2935:1:1111:9060:2790 1:N:0:13	D_0__Bacteria, , , , , ,	12	3	1	0	5	2	0	0	1	CAGGCCTAACACATGCAAGTCGAGCGGATGACGGGAGCTTGCTCCTTGATTCAGCGGCGGACGGGTGAGTAAAGCCTAGGAATCTGCCTGGTAGTGGGGGTCAACGTTTCGAAAGGAACGCTAATACCGCATACGTCCTACGGGAGAAAG
FS10000387:40:BPL20323-2935:1:1112:12080:1070 1:N:0:13	D_0__Bacteria, , , , , ,	15	2	1	4	5	0	1	1	1	CAGGCCTAACACATGCAAGTCGAGCGGATGACGGGAGCTTGCTCCTTGATTCAGCGGCGGACGGGTGAGTAGTGCCTAGGAATCTGCCTGGTAGTGGGGGACAACGTATCGAAAGGAACGCTAATACCGCATACGTCCTACGGGAGAAAG
FS10000387:40:BPL20323-2935:1:1112:6880:3770 1:N:0:13	D_0__Bacteria, D_1__Bacteroidetes, D_2__Bacteroidia, D_3__Flavobacteriales, D_4__Flavobacteriaceae, D_5__Flavobacterium,	13	6	1	4	2	0	0	0	0	CAGGCCTAACACATACAAGTCGAGGGGTAGGATTAGCTTGCTAATCTGAGACCGGCGCACGGGTGCGTAACGCGTATGCAATCTACCTTGTACAGAGGGATAGCCCAGAGAAATTTGGATTAATACCTCATAGTGTTATAGAGTGGCCTCA
FS10000387:40:BPL20323-2935:1:1113:11070:2300 1:N:0:15	D_0__Bacteria, D_1__Proteobacteria, D_2__Gammaproteobacteria, D_3__Pseudomonadales, D_4__Moraxellaceae, D_5__Acinetobacter, D_6__uncultured bacterium	17	1	2	2	0	5	3	2	2	CAGGCCTAACACATGCAAGTCGAGCGGAGATGAGGTGCTTGCACCTTATCTTAGCGGCGGACGGGTGAGTAAAGCTTAGGAATCTGCCATTTAGAGGGGGACAACATTCCGAAAGGAATGCTAATACCGCATACGTCCTACGGGAGAAAG
FS10000387:40:BPL20323-2935:1:1113:12070:3560 1:N:0:15	D_0__Bacteria, D_1__Proteobacteria, D_2__Gammaproteobacteria, D_3__Aeromonadales, D_4__Aeromonadaceae, D_5__Aeromonas, Ambiguous_taxa	9	0	2	1	1	1	1	1	2	CAGGCCTAACACATGCAAGTCGAGCGGCAGCGGGAAGGTAGCTTGCTACTTTTGCCGGCAAGCGGCGGACGGGTGAGTAATGCCTGGGGATCTGCCCAGTCGAGGGGGATAACTACTGGAAACGGTAGCTAATACCGCATACGCCCTACGG
FS10000387:40:BPL20323-2935:1:1113:14500:1330 1:N:0:15	D_0__Bacteria, D_1__Bacteroidetes, D_2__Bacteroidia, D_3__Flavobacteriales, D_4__Flavobacteriaceae, D_5__Flavobacterium, D_6__uncultured Flavobacterium sp.	8	0	5	2	1	0	0	0	0	CAGGCCTAACACATGCAAGTCGAGGGGTAGGATTAGCTTGCTAATCTGAGACCGGCGCACGGGTGCGTAACGCGTATGCAATCTACCTTGTACAGAGGGATAGCCCAGTGAAATTTGGATTAATACTTCATAGTGTTTTAGAGTGGCCTCA
FS10000387:40:BPL20323-2935:1:1113:1530:4060 1:N:0:13	D_0__Bacteria, D_1__Proteobacteria, D_2__Gammaproteobacteria, , , ,	8	3	0	0	1	1	0	2	1	CAGGCCTAACACATACAAGTCGAGCGGCAGCGGGAAAGTAGCTTGCTACTTTTGCCGGCGAGCGGCGGACGGGTGAGTAATGCCTGGGGATCTGCCCAGTCGAGGGGGATAACTACTGGAAACGGCAGCTAATACCGCATACGCCCTACGG
FS10000387:40:BPL20323-2935:1:1113:2710:1780 1:N:0:13	D_0__Bacteria, D_1__Proteobacteria, D_2__Gammaproteobacteria, D_3__Betaproteobacteriales, D_4__Burkholderiaceae, D_5__Pelomonas, D_6__uncultured bacterium	9	2	2	0	1	3	1	0	0	CAGGCCTAACACATGCAAGTCGAACGGTAACAGGTTAAGCTGACGAGTGGCGAACGGGTGAGTAATGTATCGGAACGTGCCCAGTCGTGGGGGATAACTGCTCGTAAGAGCAGCTAATACCGCATACGACCTGAGGGTGAAAGCGGGGGAT
FS10000387:40:BPL20323-2935:1:1113:6740:1120 1:N:0:16	D_0__Bacteria, D_1__Proteobacteria, D_2__Gammaproteobacteria, D_3__Pseudomonadales, D_4__Moraxellaceae, D_5__Acinetobacter,	9	1	0	0	2	2	2	1	1	CAGGCCTAACACATGCAAGTCGAGCGGAGATGAGGTGCTTGCACCTTATCTTAGCGGCGGACGGGTGAGTAAAGCATAGGAATCTGCCATTTAGTGGGGGACAACATTCCGAAAGGAATGCTAATACCGCATACGTCCTACGGGAGAAAG
FS10000387:40:BPL20323-2935:1:1113:8860:3260 1:N:0:14	D_0__Bacteria, D_1__Proteobacteria, D_2__Gammaproteobacteria, D_3__Pseudomonadales, D_4__Pseudomonadaceae, D_5__Pseudomonas, D_6__uncultured bacterium	10	3	3	0	4	0	0	0	0	CAGGCCTAACACATGCAAGTCGAGCGGATGACGGGGGCTTGCTCCTTGATTCAGCGGTGGACGGGTGAGTAATGCCTAGGAATCTGCCTGGTAGTGGGGGACAACGTTTCGAAAGGAACGCTAATACCGCATACGTCCTACGGGAGAAAG
FS10000387:40:BPL20323-2935:1:1114:7940:1870 1:N:0:15	D_0__Bacteria, D_1__Proteobacteria, D_2__Gammaproteobacteria, , , ,	8	1	2	1	1	0	0	3	0	CAGGCCTAACACATGCAAGTCGAGCGGCAGCGGGAAAGTAGCTTGCTACTTTTGCCGGCGAGCGGCGGACGGGTGAGTAATGCCTGGGGATCTGCCCAGCCGAGGGGGATAACTACTGGAAACGGTAGCTAATACCGCATACGCCCTACAG
FS10000387:40:BPL20323-2935:1:1115:10900:3060 1:N:0:13	D_0__Bacteria, D_1__Proteobacteria, D_2__Gammaproteobacteria, , , ,	9	1	1	1	0	2	2	1	1	CAGGCCTAACACATGCAAGTCGAGCGGCAGCGGGAAAGTAGCTTGCTACTTTTGCCGGCGAGCGGCGGACGGGTGAGTAATGCCTGGGGATCTGCCCAGCCGAGGGGGATAACTACTGGAAACGGTAGCTAATACCGCATACGCCCTGCGG
FS10000387:40:BPL20323-2935:1:1115:11320:2450 1:N:0:13	D_0__Bacteria, D_1__Proteobacteria, D_2__Gammaproteobacteria, , , ,	8	1	3	0	0	1	1	1	1	CAGGCCTAACACATGCAAGTCGAGCGGCAGCGGGAAAGTAGCTTGCTACTTTTGCCGGCGAGCAGCGGACGGGTGAGTAATGCCTGGGGATCTGCCCAGTCGGGGGGGATAACTACTGGAAACGGTAGCTAATACCGCATACGCCCTACGG
FS10000387:40:BPL20323-2935:1:1115:12540:2350 1:N:0:16	D_0__Bacteria, D_1__Proteobacteria, D_2__Gammaproteobacteria, D_3__Pseudomonadales, D_4__Pseudomonadaceae, D_5__Pseudomonas, D_6__uncultured bacterium	15	0	3	2	6	0	0	2	2	CAGGCCTAACACATACAAGTCGAGCGGATGACGGGAGCTTGCTCCTTGATTCAGCGGCGGACGGGAGAGTAATGCCTAGGAATCTGCCTGGTAGTGGGGGACAACGTTTCGAAAGGAACGCTAATACCGCATACGTCCTACGGGAGAAAG
FS10000387:40:BPL20323-2935:1:1115:12840:1260 1:N:0:13	D_0__Bacteria, D_1__Proteobacteria, D_2__Gammaproteobacteria, , , ,	7	2	0	3	1	0	1	0	0	AGGCCTAACACATGCAAGTCGAGCGGCAGCGGGAAAGTAGCTTGCTACTTTTGCCGGCGAGCACCGGACGGGTGAGTAATGCCTGGGGATCTGCCCAGTCGAGGGGGATAACTACTGGAAACGGTAGCTAATACCGCATACGCCCTACGG
FS10000387:40:BPL20323-2935:1:1115:13140:3350 1:N:0:13	D_0__Bacteria, D_1__Proteobacteria, D_2__Gammaproteobacteria, D_3__Pseudomonadales, D_4__Pseudomonadaceae, D_5__Pseudomonas, D_6__Pseudomonas putida	11	2	1	3	1	0	0	3	1	CAGGCCTAACACATACAAGTCGAGCGGATGACGGGAGCTTGCTCCTTGATTCAGCGGCGGACGGGTGAGTAATGCCTAGGAATCTGCCTGGTAGTGGGGCACAACGTTTCGAAAGGAACGCTAATACCGCATACGTCCTACGGGAGAAAG
FS10000387:40:BPL20323-2935:1:1115:1800:3440 1:N:0:14	D_0__Bacteria, D_1__Bacteroidetes, D_2__Bacteroidia, D_3__Cytophagales, D_4__Spirosomaceae, D_5__Flectobacillus, Ambiguous_taxa	9	0	1	1	0	1	6	0	0	CAGGCCTAACACATGCAAGTCGAACGGTGTAGCAATACACAGTGGCGCACGGGTGCGTAACACGTATGCAACCTACCTACCATTGGGGGATAGCCTTTGGAAACGGAGATTAATACCGCATAAGACAGTAACATGGCATCATGTAGCTGTT
FS10000387:40:BPL20323-2935:1:1115:3020:3510 1:N:0:13	D_0__Bacteria, D_1__Proteobacteria, D_2__Gammaproteobacteria, , , ,	6	1	1	0	1	0	1	1	1	CAGGCCTAACACATGCAAGTCGAGCGGCAGCGGGAAAGTAGCTTGCTACTTTTGCCGGCGAGCAGCGGGCGGGTGAGTAATGCCTGGGGATCTGCCCAGTCGAGGGGGATAACTACTGGAAACGGTAGCTAATACCGCATACGCCCTACGG
FS10000387:40:BPL20323-2935:1:1115:5800:3160 1:N:0:14	D_0__Bacteria, D_1__Proteobacteria, D_2__Gammaproteobacteria, D_3__Pseudomonadales, D_4__Moraxellaceae, D_5__Acinetobacter,	8	2	2	0	1	2	1	0	0	CAGGCCTAACACATCCAAGTCGAGCGGAGATGAGGTGCTTGCACCTTATCTTAGCGGCGGACGAGTGAGTAATGCTTAGGAATCTGCCATTTAGTGGGGGACAACATTCCGAAAGGAATGCTAATACCGCATACGTCCTACGGGAGAAAG
FS10000387:40:BPL20323-2935:1:1116:12990:3120 1:N:0:13	D_0__Bacteria, D_1__Proteobacteria, D_2__Gammaproteobacteria, D_3__Pseudomonadales, D_4__Pseudomonadaceae, D_5__Pseudomonas,	13	1	1	0	9	0	0	1	1	CAGGCCTAACACATGCAAGTCGAGCGGATGACGGGAGCTTGCTCCTTGGTTCAGCGGCGGACGGGTGAGTAAAGCCTAGGAATCTGCCTGGTAGTGGGGGACAACGTTTCGAAAGGAACGCTAATACCGCATACGTCCTACGGGAGAAAG
FS10000387:40:BPL20323-2935:1:1116:2920:2090 1:N:0:13	D_0__Bacteria, D_1__Proteobacteria, D_2__Gammaproteobacteria, D_3__Pseudomonadales, D_4__Pseudomonadaceae, D_5__Pseudomonas, D_6__Pseudomonas putida	9	2	2	1	3	0	0	1	0	CAGGCCTAACACATGCAAGTCGAGCGGATGACGGGGGCTTGCTCCTTGATTCAGCGGCGGACGGGTGAGTAATGCCTAGGAATCTGCCTGGTAGTGGGGGACAACGTTTCGAAAGGAACGCTAATACCGCATGCGTCCTACGGGAGAAAG
FS10000387:40:BPL20323-2935:1:1116:8270:2120 1:N:0:14	D_0__Bacteria, D_1__Proteobacteria, D_2__Gammaproteobacteria, , , ,	10	0	2	1	1	2	0	1	3	CAGGCCTAACACATGCAAATCGAGCGGCAGCGGGAAGGTAGCTTGCTACTTTTGCCGGCGAGCGGCGGACGGGTGAGTAATGCCTGGGGATCTGCCCAGTCGAGGGGGATAACTACTGGAAACGGTAGCTAATACCGCATACGCCCTACGG
FS10000387:40:BPL20323-2935:1:1101:1120:3180 1:N:0:13	D_0__Bacteria, D_1__Proteobacteria, D_2__Gammaproteobacteria, D_3__Aeromonadales, D_4__Aeromonadaceae, D_5__Aeromonas, D_6__uncultured bacterium	5	1	3	0	0	0	1	0	0	CAGGCCTAACACATGCAAGTCGAGCGGCAGCGGGAAAGTAGCTTGCTACTTTTGCCGGCGAGCGGCGGACGGATGAGTAATGCCTGGGGATCTGCCCAGCCGAGGGGGGTAACTACTGGATACGGTAGCTAATACCGCATACGCCCTACGG
FS10000387:40:BPL20323-2935:1:1101:11990:3580 1:N:0:15	D_0__Bacteria, D_1__Bacteroidetes, D_2__Bacteroidia, D_3__Flavobacteriales, D_4__Flavobacteriaceae, D_5__Flavobacterium, D_6__bacterium 7A6	5	0	0	4	1	0	0	0	0	AGGCCTAACACATACAAGTCGAGGGGTAGGATTAGCTTGCTAACCTGAGACCGGCGCACGGGTGCGTAACGCGTATGCAATCTACCTTGTACAGAGGGATAGCCCAGAGAAATTTGGATTAATACCTCATAGTGTTTTAGAGTGGCCT
FS10000387:40:BPL20323-2935:1:1101:12020:3540 1:N:0:14	D_0__Bacteria, D_1__Proteobacteria, D_2__Gammaproteobacteria, D_3__Pseudomonadales, D_4__Moraxellaceae, D_5__Acinetobacter,	8	0	3	0	2	2	0	0	1	CAGGCCTAACACATGCAAGTCGAGCGGAGATGAGGTGCTTGCACCTTATCTAGCGGCGGACGGGTGAGTAATGCTTAGGAATCTGCCATTTAGTGGGGGACAACATTCCGAAAGGAATGCTAATACCGCATACGTCCTACGGGAGAAAGCA
FS10000387:40:BPL20323-2935:1:1101:12400:3020 1:N:0:13	D_0__Bacteria, D_1__Bacteroidetes, D_2__Bacteroidia, D_3__Flavobacteriales, D_4__Flavobacteriaceae, D_5__Flavobacterium, D_6__uncultured Flavobacterium sp.	14	2	4	6	2	0	0	0	0	CAGGCCTAACACATGCAAGTCGAGGGGTAGGATTAGCTTGCTAATCTGAGACCGGCGCACGGGTGCGTAACGCGTATGCAATCTACCTTGTACAGAGGGATAGCCCAGAGAAATTTGGATTAGTACCTCATAGAGTTTTAGAGTGGCCTCA
FS10000387:40:BPL20323-2935:1:1101:13070:3640 1:N:0:22	D_0__Bacteria, D_1__Proteobacteria, D_2__Gammaproteobacteria, , , ,	4	0	0	0	0	0	2	2	0	CAGGCCTAACACATGAAAGTCGAGCGGCAGCGGGAAGGTAGCTTGCTACTTTTGCCGGCGAGCGGCGGACGGGTGAGTAATGCCTGGGGATCTGCCCAGTCGAGGGGGATAACTACTGGAAACGGTAGCTAATACCGCATACGCCCTACGG
FS10000387:40:BPL20323-2935:1:1101:1390:3040 1:N:0:15	D_0__Bacteria, D_1__Proteobacteria, D_2__Gammaproteobacteria, D_3__Pseudomonadales, D_4__Moraxellaceae, D_5__Acinetobacter, D_6__uncultured bacterium	13	1	0	4	3	3	0	0	2	CAGGCCTAACACATGCAAGTCGAGCGGAGATGAGGTGCTTGCACCTTATCTTAGCGGCGGACGGGTGAGTAATGCTTAGGAATCTGCCATTTAGTGGGGGACAACATTTCGAAAGGAATGCTAATACCGCATACGTCCTACGGGAGAATG
FS10000387:40:BPL20323-2935:1:1101:14250:3690 1:N:0:15	D_0__Bacteria, D_1__Proteobacteria, D_2__Gammaproteobacteria, D_3__Pseudomonadales, D_4__Moraxellaceae, D_5__Acinetobacter, D_6__uncultured bacterium	9	1	0	3	2	1	1	0	1	CAGGCCTAACACATGCAAGTCGAGCGGAGATGAGGTGCTTGCACCATATCTTAGCGGCGGACGGGTGAGTAATGCTTAGGAATCTGCCATTTAGTGGGGGACAACATTTCGAAAGGAATGCTAATACCGCATACGTCCTACGGGAGAAAG
FS10000387:40:BPL20323-2935:1:1101:14340:2680 1:N:0:13	D_0__Bacteria, D_1__Proteobacteria, D_2__Gammaproteobacteria, , , ,	7	2	1	2	1	0	0	0	1	CAGGCCTAACACATGCAAGTCGAGCGGCAGCGGGAAGGTAGCTTGCTACTTTTGCCGGCGAGCGGCGGACGGGTGAGTAATGCCTGGGGATCTGCCCAGTCAAGGGGGATAACTACTGGAAACGGTAGCTAATACCGCATACGCCCTACGG
FS10000387:40:BPL20323-2935:1:1101:1530:2410 1:N:0:13	D_0__Bacteria, D_1__Proteobacteria, D_2__Gammaproteobacteria, D_3__Pseudomonadales, D_4__Moraxellaceae, D_5__Acinetobacter,	7	2	2	2	0	0	0	1	0	AGGCCTAACACATGCAAGTCGAGCGGAGATGAGGTGCTTGCTCCTTATTTTAGCGGCGGACGGGTGAGTAATGCTTAGGAATCTGCCATTTAGTGGGGGACAACATTCCGAAAGGAATGCTAATACCGCATACGTCCTACGGGAGAAAG
FS10000387:40:BPL20323-2935:1:1101:3180:1600 1:N:0:15	D_0__Bacteria, D_1__Proteobacteria, D_2__Gammaproteobacteria, D_3__Pseudomonadales, D_4__Pseudomonadaceae, D_5__Pseudomonas, D_6__uncultured Pseudomonas sp.	9	0	3	2	3	0	0	0	1	CAGGCCTAACACATGCAAGTCGAGCGGATGACGGGAGCTTGCTCCTTGAATCAGCGGCGGACGGGTGAGTAATGCCTAGGAATCTGCCTGGTAGTGGGGGACAACGTTTCGAAAGGAACGCTAATACCGCATACGTCCTACGGGGGAAAG
FS10000387:40:BPL20323-2935:1:1101:4700:3290 1:N:0:22	D_0__Bacteria, D_1__Proteobacteria, D_2__Gammaproteobacteria, D_3__Pseudomonadales, D_4__Moraxellaceae, D_5__Acinetobacter,	5	0	0	0	0	0	3	2	0	CAGGCCTAACACATGCAAGTCGAGCGGAGAGAAGTAGCTTGCTACTGATCTTAGCGGCGGACGGGTGAGTAGTACTTAGGAATCTGGCTATTAGTGGGGGACAACATTTCGAAAGGGATGCTAATACCGCATACGTCCTACGGGAGAAAG
FS10000387:40:BPL20323-2935:1:1101:5120:1930 1:N:0:21	D_0__Bacteria, D_1__Proteobacteria, D_2__Gammaproteobacteria, , , ,	5	0	0	0	0	4	1	0	0	CAGGCCTAACACATGCAAGTCGAGCGGATGAGAAGAGCTTGCTCTTCGAATCAGCGGCGGACGGGTGAGTAATGCCTAGGAATCTGCCTGGTAGAGGGGGACAACGTTTCGAAAGGAACGCTAATACCGCATACGTCCTACGGGAGAAAG
FS10000387:40:BPL20323-2935:1:1101:5230:3140 1:N:0:13	D_0__Bacteria, D_1__Proteobacteria, D_2__Gammaproteobacteria, D_3__Betaproteobacteriales, D_4__Burkholderiaceae, D_5__Pelomonas, D_6__uncultured bacterium	11	4	1	2	1	2	1	0	0	CAGGCCTAACACATGCAAGTCGAACGGTAACAGGTTAAGCTGACGAGTGGCGAACGGGTGAGTAATGTATCGAAACGTGCCCAGTCGTGGGGGATAACTGCTCGAAAGAGCAGCTAATACCGCATACGACCTGAGGGTGAAAGCGGGGGAT
FS10000387:40:BPL20323-2935:1:1101:5780:3110 1:N:0:14	D_0__Bacteria, D_1__Bacteroidetes, D_2__Bacteroidia, D_3__Cytophagales, D_4__Spirosomaceae, D_5__Flectobacillus, Ambiguous_taxa	5	0	1	1	1	0	2	0	0	CAGGCCTAACACATGCAAGTCGAACGGTGTAGCAATACACAGTGGCGCACGGGTGCGTAACACGTATGCAATCTACCTATCATTGGGGGATAGCCTTTGGAAACGGAGATTAATACCGCATAAGACAGTAACATGGCATCATGTAGCTGTT
FS10000387:40:BPL20323-2935:1:1101:5880:3540 1:N:0:13	D_0__Bacteria, D_1__Proteobacteria, D_2__Gammaproteobacteria, , , ,	4	1	0	1	0	1	0	1	0	CAGGCCTAACACATGCAAGTCGAGAGGCAGCGGGAAGGTAGCTTGCTACTTTTGCCGGCGAGCGGCGGACGGGTGAGTAATGCCTGGGGATCTGCCCAGTCGAGGGGGATAACTACTGGAAACGGTAGCTAATACCGCATACGCCCTACGG
FS10000387:40:BPL20323-2935:1:1101:6130:2200 1:N:0:24	D_0__Bacteria, , , , , ,	9	0	0	0	0	0	0	1	8	CAGGCCTAACACATGCAAGTCGAACGAAGGCTTCGGCCTTAGTGGCGCACGGGTGCGTAACGCGTGGGAATCTGCCCTCGGGTTCGGAATAACAGCGAGAAATTGCTGCTAATACCGGATGATATCGCGAGATCAAAGATTTATCGCCTGA
FS10000387:40:BPL20323-2935:1:1101:7290:3330 1:N:0:13	D_0__Bacteria, D_1__Proteobacteria, D_2__Gammaproteobacteria, D_3__Pseudomonadales, D_4__Pseudomonadaceae, D_5__Pseudomonas, D_6__Pseudomonas sp. CV42	7	1	0	2	3	0	0	1	0	CAGGCCTAACACATGCAAGTCGTGCGGATGACGGGAGCTTGCTCCTTGATTCAGCGGCGGACGGGTGAGTAATGCCTAGGAATCTGCCTGGTAGTGGGGGACAACGTTTCGAAAGGAACGCTAATACCGCATACGTCCTACGGGAGAATG
FS10000387:40:BPL20323-2935:1:1101:8690:2730 1:N:0:14	D_0__Bacteria, D_1__Proteobacteria, D_2__Gammaproteobacteria, D_3__Pseudomonadales, D_4__Moraxellaceae, D_5__Acinetobacter,	7	0	2	1	1	1	0	1	1	CAGGCCTAACACATGCAAGTCGAGCGGAGATGAGGTGCTTGCACCTTTTCTTAGCGGCGGACGGGTGAGTAATGCTTAGGAATCTGCCATTTAGTGGGGGACAACATTCCGAAAGGAATGCTAATACCGCATACGTCCTACGGGAGTAAG
FS10000387:40:BPL20323-2935:1:1101:9250:2580 1:N:0:13	D_0__Bacteria, D_1__Proteobacteria, D_2__Gammaproteobacteria, D_3__Xanthomonadales, D_4__Xanthomonadaceae, ,	4	2	2	0	0	0	0	0	0	CAGGCCTAACACATGCAAGTCGAACGGCAGCTCAGGAGAGCTTGCTCTCTGGGTGGCGAGTGGCGGACGGGTAAGGAATACATCGGAATCTACCTTTTCGTGGGGGATAACGTAGGGAAACTTACGCTAATACCGCATACGACCTTCGGG
FS10000387:40:BPL20323-2935:1:1101:9490:2500 1:N:0:14	D_0__Bacteria, , , , , ,	7	2	1	3	1	0	0	0	0	CAGGCCTAACACATGCAAGTCGAGCGGATGATGGGAGCTTGCTCCCGGATTCAGCGGCGGACGGGTGAGTAATGCCTAGGAATCTGCCTGGTAGTGGGGGACAACGTTTCGAAAGGAACGCTAATACCGCATACGTCCTACGGGAGGCAG
FS10000387:40:BPL20323-2935:1:1102:10570:1980 1:N:0:16	D_0__Bacteria, D_1__Bacteroidetes, D_2__Bacteroidia, D_3__Flavobacteriales, D_4__Flavobacteriaceae, D_5__Flavobacterium, D_6__uncultured Flavobacterium sp.	9	0	3	4	2	0	0	0	0	CAGGCCTAACACATACAAGTCGAGGGGTAGGATTAGCTTGCTAATCTGAGACCGGCGCACGGGTGCGTAACGCGTATGCAATCTACCTTGTACAAAGGGATAGCCCAGAGAAATTTGGATTAATACCTCATAGTGTTTTAGAGTGGCCT
FS10000387:40:BPL20323-2935:1:1102:11650:1260 1:N:0:23	D_0__Bacteria, , , , , ,	6	0	0	0	0	0	0	3	3	CAGGCCTAACACATGCAAGTCGGACGAAGGCTTCGGCCTTAGTGGCGCACGGGTGCGTAACGCGTGGGAATCTGCCCTCAGGTTCGGAATAACAGCGAGAAATTGCTGCTAATACCGGATGATATCGCGAGATCAAAGATTTATCGCCTGA
FS10000387:40:BPL20323-2935:1:1102:14130:2070 1:N:0:13	D_0__Bacteria, D_1__Bacteroidetes, D_2__Bacteroidia, D_3__Flavobacteriales, D_4__Flavobacteriaceae, D_5__Flavobacterium, D_6__bacterium 7A6	5	1	2	2	0	0	0	0	0	CAGGCCTAACACATGCAAGTCGAGGGGTAGGATTAGCTTGCAAATCTGAGACCGGCGCACGGGTCCGTAACGCGTATGCAATCTACCTTGTACAGAGGGATAGCCCAGAGAAATTTGGATTAATACCTCATAGTGTTTTAGAGTGGCCTCA
FS10000387:40:BPL20323-2935:1:1102:14210:3580 1:N:0:22	D_0__Bacteria, D_1__Proteobacteria, D_2__Gammaproteobacteria, , , ,	6	0	0	0	0	1	3	0	2	CAGGCCTAACACATGCAAGTCGAGCGGCAGCGGGAAAGTAGCTTGCTACTTTTGCCGGCGAGCGGCGGACGGGTGAGTAATGCCTGGGGATCCGCCCAGCCGAGGGGGATAACTACTGGAAACGGTAGCTAATACCGCATACGCCCTACGG
FS10000387:40:BPL20323-2935:1:1102:14420:2520 1:N:0:13	D_0__Bacteria, , , , , ,	6	2	1	0	2	0	0	0	1	CAGGCCTAACACATGCAAGTCGAGCGGATGACGGGGGCTTGCTCCTTGATTCAGCGGCGGACGGGTGAGTAATGCCTAGGAATCTGCCTGGTAGTGGGGCACAACGTTTCGAAAGGAACGCTAATACCGCATACGTCCTACGGGAGAAAG
FS10000387:40:BPL20323-2935:1:1102:15040:3280 1:N:0:14	D_0__Bacteria, D_1__Proteobacteria, D_2__Gammaproteobacteria, D_3__Pseudomonadales, D_4__Moraxellaceae, D_5__Acinetobacter,	9	0	2	0	1	4	0	1	1	CAGGCCTAACACATGCAAGTCGAGCGGAGATGAGGTGCTTGCACCTTATCATAGCGGCGGACGGGTGAGTAATGCTTAGGAATCTGCCATTTAGTGGGGGACAACATTCCGAAAGGAATGCTAATACTGCATACGTCCTACGGGAGAAAG
FS10000387:40:BPL20323-2935:1:1102:1730:1220 1:N:0:13	D_0__Bacteria, D_1__Proteobacteria, D_2__Gammaproteobacteria, D_3__Pseudomonadales, D_4__Moraxellaceae, D_5__Acinetobacter, D_6__uncultured bacterium	6	2	0	1	0	1	1	0	1	CAGGCCTAACACATGCAAGTCGAGCGGAGATGAGGTGCTTGCACCTTATCTTAGCGGCGGACGGGTGAGTAATGCTTAGGAATCTGCCATTTAGTGGGGGACAACATTTCGAAAGGAATGCTAATACCGCATACGCCCTACGGGAGAAAG
FS10000387:40:BPL20323-2935:1:1102:2100:3050 1:N:0:14	D_0__Bacteria, D_1__Proteobacteria, D_2__Gammaproteobacteria, D_3__Aeromonadales, D_4__Aeromonadaceae, D_5__Aeromonas, D_6__Aeromonas caviae	7	0	2	0	2	1	2	0	0	CAGGCCTAACACATGCAAGTCGAGCGGCAGCGGGAAGGTAGCTTGCTACTTTTGCCGGCGAGCGGCGGACGGGTGAGTAATGCCTGGGGATCTGCCCAGTCGAGGGGAATAACTACTGGAAACGGTAGCTAATACCGCATACGCCCTACGG
FS10000387:40:BPL20323-2935:1:1102:2370:1600 1:N:0:16	D_0__Bacteria, D_1__Proteobacteria, D_2__Gammaproteobacteria, D_3__Pseudomonadales, D_4__Pseudomonadaceae, D_5__Pseudomonas, D_6__Pseudomonas putida	7	0	0	0	5	0	0	0	2	CAGGCCTAACACATGCAAGTCGAGCGGATGACGGGAGCTTGCTCCTTGATTCAGCGGCGGACGGATGAGTAATGCCTAGGAATCTGCCTGGTAGTGGGGGACAACGTTTCGAAAGGAACGCTAATACCGCATACGTCCTGCGGGAGAAAG
FS10000387:40:BPL20323-2935:1:1102:2570:2210 1:N:0:14	D_0__Bacteria, D_1__Proteobacteria, D_2__Gammaproteobacteria, D_3__Betaproteobacteriales, D_4__Burkholderiaceae, D_5__Pelomonas, D_6__uncultured bacterium	4	0	2	0	0	2	0	0	0	CAGGCCTAACACATGCAAGTCGAACGGTAACTGGTTAAGCTGACGAGTGGCGAACGGGTGAGTAATGTATCGAAACGTGCCCAGTCGTGGGGGATAACTGCTCGTAAGAGCAGCTAATACCGCATACGACCTGAGGGTGAAAGCGGGGGAT
FS10000387:40:BPL20323-2935:1:1102:3640:1180 1:N:0:16	D_0__Bacteria, D_1__Proteobacteria, D_2__Gammaproteobacteria, D_3__Betaproteobacteriales, D_4__Burkholderiaceae, D_5__Pelomonas, D_6__uncultured bacterium	5	0	0	1	4	0	0	0	0	CAGGCCTAACACATGCAAGTCGAACGGTAACAGGTTAAGCTGACGAGTGGCGAACGGGTGAGTAATGTACCGGAACGTGCCCAGTCGTGGGGGATAACTGCTCGAAAGAGCAGCTAATACCGCATACGACCTGAGGGTGAAAGCGGGGGAT
FS10000387:40:BPL20323-2935:1:1102:3650:3470 1:N:0:23	D_0__Bacteria, , , , , ,	4	0	0	0	0	0	0	1	3	CAGGCCTAACACATGCAAGTCGAACGAAGGCTTCGGCCTTAGTGGCGCACGGGTGCGTAACGCGTGGGAATCTGCCCTCAGGTTCGGAATAACAGCGAGAAATTGCTGTTAATACCGGATGATATCGCGAGATCAAAGATTTATCGCCTGA
FS10000387:40:BPL20323-2935:1:1102:5370:1330 1:N:0:24	D_0__Bacteria, D_1__Proteobacteria, D_2__Gammaproteobacteria, , , ,	5	0	1	2	1	0	0	0	1	CAGGCCTAACACATGCAAGTCGAGCGGCAGCGGGAAAGTAGCTTGCTACTTTTGCCGGCGAGCGGCGGACGGGTGAGTAATGCCTGGGGATCTGCCCAGTCGAGGGGGATAACTACTGGATACGGTAGCTAATACCGCATACGCCCTATGG
FS10000387:40:BPL20323-2935:1:1102:5530:3510 1:N:0:13	D_0__Bacteria, D_1__Proteobacteria, D_2__Gammaproteobacteria, D_3__Xanthomonadales, D_4__Xanthomonadaceae, D_5__Xanthomonas, Ambiguous_taxa	16	4	5	4	3	0	0	0	0	CAGGCCTAACACATGCAAGTCGAACGGCAGCACAGGAGAGCTTGCTCTCTGGGTGGCGAGTGGCGGACGGGTGAGGAATACATCGGAATCTACCTTTTCCTGGGGGATAACGTAGGGAAACTTACGCTAATACCGCATACGACCTTCGGGT
FS10000387:40:BPL20323-2935:1:1102:6730:2720 1:N:0:13	D_0__Bacteria, , , , , ,	9	2	2	2	1	0	0	1	1	CAGGCCTAACACATGCAAGTCGAGCGGATGACGGGAGCTTGCTCCTTGATTCAGCGGCGGACGGGTGAGTAATGCCTAGGAATCTGCCTGGTAGTGGGGGACAACGTTTCGAAAGGAACGCTAATACCGCACACGTCCTGCGGGAGAAAG
FS10000387:40:BPL20323-2935:1:1102:6970:2290 1:N:0:16	D_0__Bacteria, D_1__Firmicutes, D_2__Bacilli, D_3__Bacillales, D_4__Planococcaceae, D_5__Lysinibacillus,	7	0	0	1	6	0	0	0	0	CAGGCCTAACACATGCAAGTCGAGCGAACAGAGAAGGAGCTTGCTCCTTCGACGTTAGCGGCGGACGGGTGAGTAACACGTGGGCAACCTACCCTATAGTTTGGGATAACTCCGGGAAACCGGGGCTAATACCGAATAACTTGTTTCAC
FS10000387:40:BPL20323-2935:1:1103:10230:1440 1:N:0:13	D_0__Bacteria, D_1__Proteobacteria, D_2__Gammaproteobacteria, , , ,	7	1	0	0	0	0	1	2	3	CAGGCCTAACACATGCAAGTCGAGCGGCAGCGAGAAGGTAGCTTGCTACTTTTGCCGGCGAGCGGCGGACGGGTGAGTAATGCCTGGGGATCTGCCCAGTCGAGGGGGATAACTACTGGAAACGGTAGCTAATACCGCATACGCCCTACGG
FS10000387:40:BPL20323-2935:1:1103:10730:2390 1:N:0:13	D_0__Bacteria, D_1__Proteobacteria, D_2__Gammaproteobacteria, , , ,	8	3	1	2	0	1	1	0	0	CAGGCCTAACACATGCAAGTCGAGCGGTAACAGGTTAAGCTGACGAGTGGCGAACGGGTGAGTAATGTATCGGAACGTGCCCAGTCGTGGGGGATAACTGCTCGAAAGAGCAGCTAATACCGCATACGACCTGAGGGTGAAAGCGGGGGAT
FS10000387:40:BPL20323-2935:1:1103:10890:3040 1:N:0:14	D_0__Bacteria, D_1__Proteobacteria, D_2__Gammaproteobacteria, D_3__Pseudomonadales, D_4__Moraxellaceae, D_5__Acinetobacter,	5	1	3	0	0	1	0	0	0	CAGGCCTAACACATGCAAGTCGAGCGGAGATGAGGTGCTTGCACTTTATCTTAGCGGCGGACGGGTGAGTAATGCTTAGGAATCTGCCATTTAGTGGGGGACAACATTCCGAAAGGAATGCTAATACCGCATACGTTCTACGGGAGAAAG
FS10000387:40:BPL20323-2935:1:1103:10940:1850 1:N:0:16	D_0__Bacteria, D_1__Bacteroidetes, D_2__Bacteroidia, D_3__Flavobacteriales, D_4__Flavobacteriaceae, D_5__Flavobacterium, D_6__uncultured Flavobacterium sp.	14	2	3	2	7	0	0	0	0	CAGGCCTAACACATGCAAGTCGAGGGGTAGGATTAGCTTGCTAGTCTGAGACCGGCGCACGGGTGCGTAACGCGTATGCAATCTACCTTGTACAGAGGGATAGCCCAGAGAAATTTGGAATAATACCTCATAGTGTTTTAGAGTGGCCTCA
FS10000387:40:BPL20323-2935:1:1103:10970:2560 1:N:0:14	D_0__Bacteria, , , , , ,	9	1	2	2	3	0	0	1	0	CAGGCCTAACACATGCAAGTCGAGCGGATGACGGGGGCTTGCTCCTTGATTCAGCGGCGGACGGGTGAGTAATGCCTAGGAATCTGCCTGGTAGTGGGGGACAACGTTTCGAAAGGTACGCTAATACCGCATACGTCCTACGGGAGAAAG
FS10000387:40:BPL20323-2935:1:1103:11270:2190 1:N:0:13	D_0__Bacteria, D_1__Proteobacteria, D_2__Gammaproteobacteria, D_3__Pseudomonadales, D_4__Moraxellaceae, D_5__Acinetobacter, D_6__uncultured bacterium	7	1	2	0	0	2	0	2	0	CAGGCCTAACACATGCAAGTCGAGCGGAGATGTGGTGCTTGCACCTTATCTTAGCGGCGGACGGGTGAGTAATGCTTAGGAATCTGCCATTTAGTGGGGGACAACATTTCGAAAGGAATGCTAATACCGCATACGTCCTACGGGAGAAAG
FS10000387:40:BPL20323-2935:1:1103:11890:1380 1:N:0:23	D_0__Bacteria, , , , , ,	9	0	0	0	0	0	0	2	7	CAGGCCTAACACATGCAAGTCGAACGAAGGCTTCGGCCTTAGTGGCGCACGGGTGCGTAACGCGTGGGAATCTGCCCTCAGGTTCGGAATAACAGCGAGAAATTGCTGCTAATACCGGATGATATCGCGAGATCAAAGGTTTATCGCCTGA
FS10000387:40:BPL20323-2935:1:1103:11910:3470 1:N:0:15	D_0__Bacteria, , , , , ,	7	1	1	1	1	0	0	1	2	CAGGCCTAACACATGCAAGTCGAGCGGATGACGGGGGCTTGCTCCTTGATTCAGCGGCGGACGGGTGAGTAATGCCTAGGAATCTACCTGGTAGTGGGGGACAACGTTTCGAAAGGAACGCTAATACCGCATACGTCCTACGGGAGAAAG
FS10000387:40:BPL20323-2935:1:1103:11950:1730 1:N:0:13	D_0__Bacteria, , , , , ,	8	3	1	1	2	0	0	1	0	CAGGCCTAACACATGCAAGTCGAGCGGATGACGGGAGCTTGCTCCTTGATTCAGCGGCGGACGGGTGAGTAATGCCTAGGAATCTGCCTGGTAGTGGGGGACAACGTTTCGAAAGGAACGCTAATATCGCATACGTCCTGCGGGAGAAAG
FS10000387:40:BPL20323-2935:1:1103:1200:1100 1:N:0:16	D_0__Bacteria, D_1__Proteobacteria, D_2__Gammaproteobacteria, D_3__Pseudomonadales, D_4__Moraxellaceae, D_5__Acinetobacter, D_6__uncultured bacterium	6	0	1	0	3	1	0	0	1	CAGGCCTAACACATGCAAGTCGAGCGGAGATGAGGTGCTTGCACCTTATCTTAGCGGCGGACGGGTGAGTGAAGCTTAGGAATCTGCCATTTAGTGGGGGACAACATTCCGAAAGGAATGCTAATACCGCATACGTCCTACGGGAGAAAG
FS10000387:40:BPL20323-2935:1:1103:12080:1650 1:N:0:16	D_0__Bacteria, D_1__Proteobacteria, D_2__Gammaproteobacteria, , , ,	10	0	1	0	4	0	2	2	1	CAGGCCTAACACATGCAAGTCGAGCGGCAGCGGGAAAGTAGCTTGCTACTTTTGCCGGCGTGCGGCGGACGGGTGAGTAATGCCTGGGGATCTGCCCAGTCGAGGGGGATAACTACTGGAAGCGGTAGCTAATACCGCATACGCCCTACGG
FS10000387:40:BPL20323-2935:1:1103:12200:2800 1:N:0:14	D_0__Bacteria, D_1__Proteobacteria, D_2__Alphaproteobacteria, D_3__Caulobacterales, D_4__Caulobacteraceae, D_5__Caulobacter, D_6__uncultured bacterium	4	0	4	0	0	0	0	0	0	CAGGCCTAACACATGCAAGTCGAACGATCCCTTCGGGGATAGTGGCGGACGGGTGAGTAACACGTGGGAACGTGCCTTTTGGTTCGGAACAACACAGGGAAACTTGTGCTAATACCGGATGTGCCCTTCGGGGGAAAGATTTATCGCCATT
FS10000387:40:BPL20323-2935:1:1103:12670:1380 1:N:0:13	D_0__Bacteria, , , , , ,	6	2	1	1	1	0	0	0	1	CAGGCCTAACACATGCAAGTCGAGCGGATGACGGGAGCTTGCTCCTTGATTCAGCGGCGGACGGGTGAGTAATGCCTAGGAATCTGCCTGGTAGTGGGGGACAACGTTTCGAAAGGAACGCTAATACCGCATACGTCCTACGAGTGAAAG
FS10000387:40:BPL20323-2935:1:1103:13500:3090 1:N:0:21	D_0__Bacteria, D_1__Bacteroidetes, D_2__Bacteroidia, D_3__Cytophagales, D_4__Spirosomaceae, D_5__Flectobacillus, Ambiguous_taxa	4	0	0	0	0	1	3	0	0	CAGGCCTAACACATGTAAGTCGAACGGTGTAGCAATACACAGTGGCGCACGGGTGCGTAACACGTATGCAACCTACCTATCATTGGGGGATAGCCTTTGGAAACGGAGATTAATACCGCATAAGACAGTAACATGGCATCATGTAGCTGTT
FS10000387:40:BPL20323-2935:1:1103:13720:1990 1:N:0:23	D_0__Bacteria, D_1__Actinobacteria, D_2__Actinobacteria, D_3__Corynebacteriales, D_4__Corynebacteriaceae, D_5__Corynebacterium 1, D_6__uncultured bacterium	4	0	0	0	0	0	0	4	0	CAGGCCTAACACATGCAAGTCGAACGGAAAGGCTCCTGCTTGCAGGGGTACTCGAGTGGCGAACGGGTGAGTAACACGTGGGTGATCTGCCTTGTACTCTGTGATAAGCTTGGGAAACTGGGTCTAATACCGGATAATAACTGCCTTTAGT
FS10000387:40:BPL20323-2935:1:1103:14070:1590 1:N:0:13	D_0__Bacteria, D_1__Proteobacteria, D_2__Gammaproteobacteria, D_3__Xanthomonadales, D_4__Xanthomonadaceae, D_5__Xanthomonas, Ambiguous_taxa	7	1	0	3	3	0	0	0	0	CAGGCCTAACACATGCAAGTCGAACGGCAGCACAGGAGAGCTTGCTCTCTGGGTGGCGAGTGGCGGACGGGTGAGGAATACATCGGAATCTACCTTTTCGTGGGGATAACGTAGGGAAACTTACGCTAATACCGCATACGACCTTCGGGT
FS10000387:40:BPL20323-2935:1:1103:16120:1060 1:N:0:13	D_0__Bacteria, , , , , ,	6	5	0	0	1	0	0	0	0	CAGGCCTAACACATGCAAGTCGAGCGGATGACGGGGGCTTGCTCCTTGATTCAGCGGCGGACGGGTGAGTAATGCCTAGGAATTTGCCTGGTAGTGGGGGACAACGTTTCGAAAGGAACGCTAATACCGCATACGTCCTACGGGAGAAAG
FS10000387:40:BPL20323-2935:1:1103:2010:2540 1:N:0:15	D_0__Bacteria, , , , , ,	9	1	1	1	4	0	0	0	2	CAGGCCTAACACATGCAAGTCGAGCGGATGACGGGAGCTTGCTCCTTGATTCAGCGGCGGTCGGGTGAGTAATGCCTAGGAATCTGCTTGGTAGTGGGGGACAACGTTTCGAAAGGAACGCTAATACCGCATACGTCCTACGGGAGAAAG
FS10000387:40:BPL20323-2935:1:1103:3720:1040 1:N:0:23	D_0__Bacteria, , , , , ,	12	0	0	0	0	0	0	7	5	CAGGCCTAACACATGCAAGTCGAACGAAGGCTTCGGCCTTAGTGGCGCACGGGTGCGTAACGCGTGGGAATCAGCCCTCAGGTTCGGAATAACAGCGAGAAATTGCTGCTAATACCGGATGATATCGCGAGATCAAAGATTTATCGCCTGA
FS10000387:40:BPL20323-2935:1:1103:5390:3860 1:N:0:15	D_0__Bacteria, D_1__Proteobacteria, D_2__Gammaproteobacteria, , , ,	5	0	0	2	2	1	0	0	0	CAGGCCTAACACATGCAAGTCGAACGGTAACAGGTTAAGCTGACGAGTGGCAAACGGGTGAGTAATGTATCGGAACGTGCCCAGTCGTGGGGGATAACTGCTCGAAAGAGCAGCTAATACCGCATACGACCTGAGGGTGAAAGCGGGGGAT
FS10000387:40:BPL20323-2935:1:1103:6060:1010 1:N:0:15	D_0__Bacteria, D_1__Proteobacteria, D_2__Gammaproteobacteria, D_3__Pseudomonadales, D_4__Moraxellaceae, D_5__Acinetobacter,	5	1	0	2	0	1	0	0	1	CAGGCCTAACACATGCAAGTCGAGCGGAGATGTGGTGCTTGCACCATATCTTAGCGGCGGACGGGTGAGTAATGCTTAGGAATCTGCCATTTAGTGGGGGACAACATTCCGAAAGGAATGCTAATACCGCATACGTCCTACGGGAGAAAG
FS10000387:40:BPL20323-2935:1:1103:6280:3300 1:N:0:21	D_0__Bacteria, D_1__Firmicutes, D_2__Bacilli, D_3__Bacillales, D_4__Staphylococcaceae, D_5__Jeotgalicoccus, D_6__Firmicutes bacterium K4	5	0	0	0	0	5	0	0	0	CAGGCCTAACACATGCAAGTCGAGCGCGAGAGTGAGGAGCTTGCTCCTCATGATCGAGCGGCGGACGGGTGAGTAACACGTAGGCAACCTACCCTTGAGATTGGGATAACTACCGGAAACGGTAGCTAATACCGGATACGACTTTACTGCA
FS10000387:40:BPL20323-2935:1:1103:6660:1100 1:N:0:14	D_0__Bacteria, D_1__Proteobacteria, D_2__Gammaproteobacteria, , , ,	7	0	4	0	0	1	1	0	1	CAGGCCTAACACATGCAAGTCGAGCGGCAGCGGGAAGGTAACTTGCTACTTTTGCCGGCGAGCGGCGGACGGGTGAGTAATGCCTGGGGATCTGCCCAGTCGAGGGGGATAACTACTGGAAACGGTAGCTAATACCGCATACGCCCTACGG
FS10000387:40:BPL20323-2935:1:1103:6850:3120 1:N:0:14	D_0__Bacteria, D_1__Proteobacteria, D_2__Gammaproteobacteria, D_3__Pseudomonadales, D_4__Moraxellaceae, D_5__Acinetobacter, D_6__uncultured bacterium	4	0	1	0	0	3	0	0	0	CAGGCCTAACACATGCAAGTCGAGCGGAGATGAGGTGCTTGCACCTTATCTTAGCGGCGGACGGGTGAGTAAAGCTTAGGAATCTGCCATTTAGTGGGGGACAACATTCCGTAAGGAATGCTAATACCGCATACGTCCTACGGGAGAAAG
FS10000387:40:BPL20323-2935:1:1103:7180:2130 1:N:0:14	D_0__Bacteria, , , , , ,	4	0	1	2	1	0	0	0	0	CAGGCCTAACACATGCAAGTCGAGCGGATGACGGGAGCTTGCTCCTTGATTCAGCGGCGGACGGGTGAGTAATGCCCAGGAATCTGCCTGGTAGTGGGGGACAACGTTTCGAAAGGAACGCTAATACCGCATACGTCCTGCGGGAGAAAG
FS10000387:40:BPL20323-2935:1:1103:7390:2200 1:N:0:13	D_0__Bacteria, D_1__Proteobacteria, D_2__Gammaproteobacteria, D_3__Pseudomonadales, D_4__Pseudomonadaceae, D_5__Pseudomonas,	7	2	1	0	2	1	0	1	0	CAGGCCTAACACATGCAAGTCGAGCGGATGACGGGGGCTTGCTCCTTGATTCAGCGGCGGACGGGTGAGTAATGCTTAGGAATCTGCCTGGTAGTGGGGGACAACGTTTCGAAAGGAACGCTAATACCGCATACGTCCTACGGGAGAAAG
[truncated: 28,218 more rows]

## Sheet: Data sheet 8
Name	FC50 24h vs. control 24h - Max group mean	FC50 24h vs. control 24h- Log₂ fold change	FC50 24h vs. control 24h - Fold change	FC50 24h vs. control 24h - P-value	FC50 24h vs. control 24h - FDR p-value	Green cells = Max group mean is more than 15 (approx. abundance 0.03~0.04%)	Name	FC50 48h vs. control 48h - Max group mean	FC50 48h vs. control 48h - Log₂ fold change	FC50 48h vs. control 48h - Fold change	FC50 48h vs. control 48h - P-value	FC50 48h vs. control 48h - FDR p-value	Green cells = Max group mean is more than 15 (approx. abundance 0.03~0.05%)
[truncated: 39,201 more rows]
